# Supplementary material for: The proteins cleaved by endogenous tryptic proteases in normal EDTA plasma by C18 collection of peptides for liquid chromatography micro electrospray ionization and tandem mass spectrometry
Source: Clin Proteomics. 2017 Dec 2;14:39. doi: 10.1186/s12014-017-9174-9 (PMC5712186; doi:10.1186/s12014-017-9174-9)
Supplement: Supplementary file 1 — Additional file 1. Cummulative P values per gene symbol FDR. [file 12014_2017_9174_MOESM1_ESM.xlsx]

## Sheet: Cummulative P values per gene s
Gene_Symbol	Mean_P_Value	se.mean.	data.n	Cummulative_P_Value	GeneSymbol	Log_Cummulative_P_Value	FDR
C4A	0.0138075	0.00120673	358	0	7136	0	0
C4B	0.0138075	0.00120673	358	0	7137	0	0
C3	0.00631046	0.0010144	272	0	7135	0	0
KNG1	0.0252846	0.00155156	246	0	7138	0	0
MTG2	0.0448955	0.00203618	170	7.49076e-230	7134	-229.125	8.91185e-227
ITIH4	0.0133543	0.00273164	70	6.21652e-132	7133	-131.206	6.34351e-129
TTN	0.055618	0.00327842	61	2.87179e-77	7131	-76.5418	2.27655e-74
NLRP8	0.04374	0.00315198	60	2.83613e-82	7132	-81.5473	2.53434e-79
ALG3	0.0400028	0.00498691	36	4.73419e-51	7128	-50.3248	2.75126e-48
COL27A1	0.0447647	0.00358424	34	1.35461e-46	7125	-45.8682	6.4251e-44
SOX1	0.0345818	0.00455812	33	6.0531e-49	7126	-48.218	3.08507e-46
COL24A1	0.0613226	0.00453407	31	2.60755e-38	7119	-37.5838	8.87276e-36
NEB	0.0485414	0.00457503	29	7.89317e-39	7120	-38.1027	2.81634e-36
COL4A1	0.0394607	0.00548116	28	4.92741e-40	7123	-39.3074	2.07031e-37
FGA	0.006063	0.002663	28	8.22727e-63	7129	-62.0847	5.34127e-60
AHNAK2	0.0492963	0.00399066	27	5.08143e-36	7118	-35.294	1.64846e-33
FOXF1	0.0370963	0.00491595	27	2.35464e-39	7121	-38.6281	8.82982e-37
ALB	0.0116245	0.00345984	26	5.00868e-51	7127	-50.3003	2.75126e-48
COL7A1	0.0537692	0.00437275	26	9.86006e-34	7115	-33.0061	2.81562e-31
HSPD1	0.0513731	0.00498845	26	3.01387e-34	7116	-33.5209	8.9535e-32
ZNF835	0.0263508	0.00480173	26	8.72219e-42	7124	-41.0594	3.89075e-39
APOA4	0.00180061	0.00166301	24	1.3492e-66	7130	-65.8699	9.63765e-64
COL11A2	0.044625	0.00366921	24	3.88935e-33	7114	-32.4101	1.0681e-30
HNRNPM	0.0385167	0.0043802	24	1.1365e-34	7117	-33.9444	3.53846e-32
SHOX2	0.0243613	0.00549319	24	1.90893e-39	7122	-38.7192	7.57527e-37
ORF	0.0384273	0.00478729	22	7.27898e-32	7112	-31.1379	1.85614e-29
COL10A1	0.038505	0.00598547	20	5.13266e-29	7108	-28.2897	1.14447e-26
COL11A1	0.05335	0.00532436	20	3.4889e-26	7103	-25.4573	6.73381e-24
COL5A1	0.03404	0.00543998	20	4.36306e-30	7110	-29.3602	1.03754e-27
RGS5	0.02518	0.005661	20	1.04982e-32	7113	-31.9789	2.77628e-30
COL3A1	0.0321632	0.0075818	19	4.3633e-29	7109	-28.3602	1.00407e-26
hCG_42028	0.0414684	0.00434177	19	5.45296e-27	7105	-26.2634	1.11164e-24
LOC101930279	0.0513889	0.00473213	18	6.24663e-24	7099	-23.2044	1.08826e-21
SETD8	0.044	0.00566147	18	3.82075e-25	7102	-24.4179	7.17657e-23
VPS13D	0.03695	0.00697455	18	1.64839e-26	7104	-25.7829	3.27204e-24
ZNF469	0.0521111	0.00546581	18	8.03056e-24	7098	-23.0953	1.36491e-21
CAPNS1	0.0178257	0.00529926	17	1.85266e-30	7111	-29.7322	4.55419e-28
FLJ00185	0.0249412	0.00600332	17	5.59227e-28	7106	-27.2524	1.17374e-25
MAP2K4	0.0449235	0.0061929	17	1.23611e-23	7096	-22.9079	2.0119e-21
NEURL4	0.0430529	0.00471292	17	5.99857e-24	7100	-23.222	1.07085e-21
RALGDS	0.0249412	0.00600332	17	5.59227e-28	7107	-27.2524	1.17374e-25
RYR2	0.0444353	0.00532467	17	1.02654e-23	7097	-22.9886	1.71004e-21
AHNAK	0.035075	0.00671978	16	5.24763e-24	7101	-23.28	9.61019e-22
DST	0.054125	0.005949	16	5.42459e-21	7091	-20.2656	7.89661e-19
LOC101929573	0.0518125	0.00414952	16	2.69745e-21	7093	-20.569	4.10113e-19
SFTPD	0.0583625	0.00782699	16	1.81193e-20	7090	-19.7419	2.58432e-18
RABGAP1L	0.0430553	0.00857544	15	3.23895e-21	7092	-20.4896	4.81882e-19
ANO8	0.0644286	0.00537261	14	2.12373e-17	7073	-16.6729	2.25891e-15
C15orf39	0.0549829	0.00703912	14	2.30772e-18	7080	-17.6368	2.71516e-16
COL5A2	0.0543571	0.00485686	14	1.96604e-18	7082	-17.7064	2.4248e-16
COL8A1	0.0397857	0.00566941	14	2.48989e-20	7089	-19.6038	3.48551e-18
CXXC4	0.0409857	0.00683527	14	3.77446e-20	7088	-19.4231	5.17577e-18
FZD10	0.0483571	0.00751307	14	3.82339e-19	7084	-18.4176	4.86982e-17
IGFN1	0.053	0.00642711	14	1.37995e-18	7083	-17.8601	1.72839e-16
MKI67	0.0318714	0.00837748	14	1.11589e-21	7094	-20.9524	1.73819e-19
PCLO	0.0559286	0.00421857	14	2.93003e-18	7077	-17.5331	3.3202e-16
POTEE	0.0583571	0.00548886	14	5.31271e-18	7075	-17.2747	5.83201e-16
POTEF	0.0583571	0.00548886	14	5.31271e-18	7076	-17.2747	5.83201e-16
RGAG1	0.0558571	0.00588335	14	2.87807e-18	7078	-17.5409	3.31618e-16
SYNE1	0.0450714	0.00640352	14	1.42764e-19	7085	-18.8454	1.85614e-17
ANKRD17	0.0557677	0.00990856	13	5.04632e-17	7069	-16.297	5.07774e-15
CACNA1A	0.0331231	0.00847862	13	5.77695e-20	7087	-19.2383	7.78555e-18
COL2A1	0.0652308	0.00516169	13	3.87153e-16	7056	-15.4121	3.28904e-14
ANKRD33B	0.0483333	0.00614883	12	1.6254e-16	7058	-15.789	1.41909e-14
ATP6V1C1	0.0576667	0.00526471	12	1.35238e-15	7041	-14.8689	9.735e-14
BOD1L2	0.0411667	0.00481921	12	2.36891e-17	7072	-16.6255	2.48815e-15
C2CD2L	0.0339167	0.00695381	12	2.31717e-18	7079	-17.635	2.71516e-16
CDX1	0.0463667	0.00971798	12	9.87349e-17	7059	-16.0055	8.699e-15
EVX2	0.04425	0.00987374	12	5.63585e-17	7065	-16.249	5.36853e-15
GPRIN1	0.057	0.00630055	12	1.17625e-15	7043	-14.9295	8.68456e-14
HOXB3	0.0264167	0.00347384	12	1.15488e-19	7086	-18.9375	1.52034e-17
HRC	0.093	0	12	4.18596e-13	6990	-12.3782	1.99416e-11
HS3ST6	0.0336667	0.00759918	12	2.12032e-18	7081	-17.6736	2.5652e-16
INTS3	0.0412417	0.010785	12	2.42122e-17	7071	-16.616	2.50382e-15
LOC392742	0.06425	0.00425534	12	4.94855e-15	7032	-14.3055	3.27204e-13
MAP2	0.0565833	0.00536184	12	1.07712e-15	7045	-14.9677	8.11592e-14
MDN1	0.0451	0.00983024	12	7.08139e-17	7061	-16.1499	6.39799e-15
RAB11FIP1	0.05325	0.00546771	12	5.19799e-16	7051	-15.2842	4.1711e-14
RBM42	0.0392167	0.0090133	12	1.32327e-17	7074	-16.8784	1.4278e-15
REV3L	0.0583333	0.00431055	12	1.55239e-15	7040	-14.809	1.10654e-13
SLC38A10	0.0451667	0.00707624	12	7.20803e-17	7060	-16.1422	6.43402e-15
SPEG	0.044875	0.00971604	12	6.66889e-17	7063	-16.1759	6.18404e-15
SRP68	0.0414333	0.00833633	12	2.55976e-17	7070	-16.5918	2.61083e-15
SRRM2	0.0611667	0.00435339	12	2.7427e-15	7035	-14.5618	1.86294e-13
SV2A	0.0523333	0.00592291	12	4.22027e-16	7054	-15.3747	3.50309e-14
TANC2	0.06125	0.00509623	12	2.78787e-15	7034	-14.5547	1.87904e-13
TDRD9	0.0598333	0.0063709	12	2.10532e-15	7037	-14.6767	1.46246e-13
COL5A3	0.0438182	0.0118935	11	1.1434e-15	7044	-14.9418	8.47756e-14
ELN	0.0434273	0.0113113	11	1.03607e-15	7047	-14.9846	7.9834e-14
EN2	0.0442727	0.00623639	11	1.28085e-15	7042	-14.8925	9.32441e-14
NBEA	0.0404636	0.00869788	11	4.76117e-16	7052	-15.3223	3.86155e-14
SALL3	0.0497527	0.0121408	11	4.62366e-15	7033	-14.335	3.08245e-13
ZNF281	0.0518182	0.00809019	11	7.23276e-15	7028	-14.1407	4.60848e-13
AADAT	0.046	0.00801942	10	4.24207e-14	7013	-13.3724	2.38341e-12
ADPRHL2	0.04591	0.0105357	10	4.1598e-14	7014	-13.3809	2.357e-12
AIM1	0.0636	0.00923905	10	1.08286e-12	6974	-11.9654	4.64465e-11
AKNA	0.0602	0.0056878	10	6.25122e-13	6985	-12.204	2.87863e-11
APC	0.064	0.00904556	10	1.15292e-12	6973	-11.9382	4.91608e-11
ATP13A3	0.02864	0.0109655	10	3.71304e-16	7057	-15.4303	3.19105e-14
C19orf47	0.02406	0.00937895	10	6.50064e-17	7064	-16.187	6.10572e-15
CASKIN1	0.0441	0.00724714	10	2.78218e-14	7020	-13.5556	1.65387e-12
CASZ1	0.0624	0.00683488	10	8.95047e-13	6977	-12.0482	3.91988e-11
CCDC74B	0.0564	0.00549586	10	3.2568e-13	6996	-12.4872	1.61619e-11
CEP290	0.0482	0.00676724	10	6.76816e-14	7009	-13.1695	3.68939e-12
CFTR	0.0647	0.00424277	10	1.28541e-12	6970	-11.891	5.41724e-11
COL19A1	0.037423	0.00902155	10	5.38748e-15	7031	-14.2686	3.5302e-13
COL28A1	0.02935	0.00423728	10	4.74331e-16	7053	-15.3239	3.86155e-14
COL6A6	0.0426	0.00244586	10	1.96832e-14	7022	-13.7059	1.19185e-12
COL8A2	0.0512	0.00748302	10	1.23794e-13	7002	-12.9073	6.41475e-12
COL9A2	0.03063	0.0103051	10	7.26892e-16	7050	-15.1385	5.76673e-14
CRAMP1L	0.0543	0.0103452	10	2.22843e-13	6997	-12.652	1.11329e-11
DMD	0.0617	0.0086153	10	7.99561e-13	6980	-12.0971	3.5695e-11
EP300	0.0595	0.00607591	10	5.56121e-13	6987	-12.2548	2.5943e-11
FAM40B	0.04181	0.0102714	10	1.63231e-14	7023	-13.7872	9.94579e-13
GA	0.0574	0.00643808	10	3.88257e-13	6992	-12.4109	1.87158e-11
GIGYF1	0.0475	0.0100435	10	5.84704e-14	7011	-13.2331	3.23745e-12
HCN1	0.0513	0.00421387	10	1.26233e-13	7001	-12.8988	6.47132e-12
HCN4	0.0412	0.00697105	10	1.4092e-14	7024	-13.851	8.67758e-13
KIF26A	0.0388	0.00672772	10	7.73245e-15	7027	-14.1117	4.88358e-13
LIMCH1	0.0624	0.00550797	10	8.95047e-13	6978	-12.0482	3.91988e-11
LOC100129520	0.0477	0.00424801	10	6.09795e-14	7010	-13.2148	3.34984e-12
LOC102724995	0.0611	0.000276887	10	7.25124e-13	6982	-12.1396	3.27581e-11
LRCH1	0.0412	0.00515278	10	1.4092e-14	7025	-13.851	8.67758e-13
LRP1	0.0473	0.00822874	10	5.60546e-14	7012	-13.2514	3.12889e-12
LSM11	0.03332	0.0104916	10	1.68675e-15	7039	-14.773	1.19455e-13
MESDC1	0.04906	0.0109639	10	8.07747e-14	7008	-13.0927	4.34781e-12
MPRIP	0.0679	0.0069689	10	2.08304e-12	6967	-11.6813	8.58331e-11
MUC16	0.03427	0.00986455	10	2.2343e-15	7036	-14.6509	1.53077e-13
ND5	0.0431	0.00794208	10	2.21194e-14	7021	-13.6552	1.32581e-12
NRG1	0.0492	0.00507455	10	8.31096e-14	7006	-13.0803	4.42725e-12
PARD3	0.0568	0.00289751	10	3.49529e-13	6994	-12.4565	1.7114e-11
PCNT	0.0628	0.00586288	10	9.54106e-13	6976	-12.0204	4.15281e-11
PKDREJ	0.0522	0.00126315	10	1.50212e-13	6999	-12.8233	7.59468e-12
PLXND1	0.0666	0.00859095	10	1.71689e-12	6968	-11.7653	7.139e-11
PNLIPRP1	0.05241	0.00799676	10	1.56366e-13	6998	-12.8059	7.84284e-12
POLRMT	0.04529	0.0105978	10	3.63097e-14	7016	-13.44	2.08989e-12
POTEJ	0.0735	0.00300832	10	4.60122e-12	6957	-11.3371	1.7945e-10
PRKDC	0.0595	0.0037066	10	5.56121e-13	6988	-12.2548	2.5943e-11
RBM15B	0.0318	0.00291281	10	1.05748e-15	7046	-14.9757	8.05036e-14
SMARCD2	0.0392	0.00195959	10	8.56763e-15	7026	-14.0671	5.36677e-13
ST6GALNAC6	0.04931	0.0110958	10	8.49865e-14	7005	-13.0706	4.49493e-12
SZT2	0.0607	0.00683951	10	6.79027e-13	6983	-12.1681	3.0875e-11
TLN2	0.0311	0.00514555	10	8.46455e-16	7049	-15.0724	6.63692e-14
TRIO	0.0769	0.0075003	10	7.23208e-12	6952	-11.1407	2.73473e-10
TRRAP	0.049074	0.0101629	10	8.10055e-14	7007	-13.0915	4.34781e-12
ZAN	0.03136	0.0127292	10	9.19942e-16	7048	-15.0362	7.139e-14
ZC3H4	0.02419	0.0100576	10	6.86055e-17	7062	-16.1636	6.27866e-15
ZNF282	0.0771	0.00706549	10	7.42239e-12	6950	-11.1295	2.78797e-10
ZNF862	0.0571	0.00575702	10	3.68435e-13	6993	-12.4336	1.78718e-11
ZSWIM8	0.028975	0.00796086	10	4.17094e-16	7055	-15.3798	3.50231e-14
ADCY5	0.0572444	0.00992414	9	6.60085e-12	6953	-11.1804	2.51965e-10
AKAP9	0.0508889	0.00705424	9	2.28879e-12	6966	-11.6404	9.39558e-11
COL16A1	0.0598889	0.00513551	9	9.91097e-12	6946	-11.0039	3.64678e-10
COL22A1	0.0318	0.00734703	9	3.3254e-14	7019	-13.4782	1.9647e-12
DOT1L	0.0455222	0.00927152	9	8.39481e-13	6979	-12.076	3.72026e-11
FLNA	0.0541111	0.00603334	9	3.97721e-12	6959	-11.4004	1.56979e-10
LOC101928083	0.0261333	0.00885813	9	5.6853e-15	7030	-14.2452	3.69281e-13
ABCC10	0.054625	0.00522336	8	7.92742e-11	6909	-10.1009	2.45075e-09
ACTN3	0.0745	0.000188982	8	9.48965e-10	6812	-9.02275	2.06552e-08
AGRN	0.024025	0.00700127	8	1.10996e-13	7004	-12.9547	5.82668e-12
AIM1L	0.051525	0.0126051	8	4.96757e-11	6916	-10.3039	1.58397e-09
AKAP13	0.05325	0.00765028	8	6.46483e-11	6912	-10.1894	2.02272e-09
ANKS1A	0.0144375	0.00499728	8	1.88771e-15	7038	-14.7241	1.32282e-13
ARHGEF17	0.0452875	0.0098984	8	1.7694e-11	6934	-10.7522	6.134e-10
ARMCX2	0.06125	0.00782339	8	1.98084e-10	6869	-9.70315	5.21595e-09
ATG2A	0.030625	0.00454319	8	7.73764e-13	6981	-12.1114	3.47521e-11
ATL1	0.060625	0.00685289	8	1.82479e-10	6878	-9.73879	4.95915e-09
ATL1-delta	0.060625	0.00685289	8	1.82479e-10	6879	-9.73879	4.95915e-09
ATL1-gamma	0.060625	0.00685289	8	1.82479e-10	6880	-9.73879	4.95915e-09
ATM	0.03925	0.000818317	8	5.63271e-12	6954	-11.2493	2.16089e-10
ATPAF1	0.0595	0.00673212	8	1.57085e-10	6886	-9.80386	4.41269e-09
BCL11B	0.060625	0.00685289	8	1.82479e-10	6881	-9.73879	4.95915e-09
BRSK2	0.0445	0.00623641	8	1.53773e-11	6936	-10.8131	5.38925e-10
BSN	0.0605	0.00573523	8	1.79491e-10	6882	-9.74596	4.95303e-09
BTBD7	0.03235	0.00681862	8	1.19948e-12	6972	-11.921	5.09929e-11
C12orf57	0.064	0.00436708	8	2.81475e-10	6858	-9.55056	7.11368e-09
CABIN1	0.047125	0.00576764	8	2.43227e-11	6930	-10.614	8.26084e-10
CACNG8	0.031875	0.00322068	8	1.06562e-12	6975	-11.9724	4.62953e-11
CAMSAP3	0.055875	0.0101127	8	9.50036e-11	6901	-10.0223	2.83768e-09
CAST	0.060875	0.00941586	8	1.88587e-10	6875	-9.72449	5.09159e-09
CCDC88A	0.0765	0.00976327	8	1.17298e-09	6807	-8.93071	2.5083e-08
CCT3	0.063875	0.00384725	8	2.77107e-10	6859	-9.55735	7.03738e-09
CEP110	0.036375	0.00864981	8	3.06495e-12	6963	-11.5136	1.2342e-10
CMYA5	0.0645	0.00411009	8	2.99556e-10	6857	-9.52352	7.56785e-09
CNTRL	0.036375	0.00864981	8	3.06495e-12	6964	-11.5136	1.2342e-10
COL18A1	0.058	0.00693336	8	1.28063e-10	6891	-9.89258	3.66985e-09
COL1A1	0.054875	0.0104119	8	8.22236e-11	6908	-10.085	2.52942e-09
COL1A2	0.0295875	0.0062457	8	5.87308e-13	6986	-12.2311	2.72116e-11
COL21A1	0.021	0.0030355	8	3.78229e-14	7015	-13.4222	2.15883e-12
COL4A4	0.061125	0.00817976	8	1.94873e-10	6873	-9.71025	5.21388e-09
COL4A6	0.0431375	0.0102217	8	1.19906e-11	6940	-10.9212	4.2834e-10
COL9A1	0.0241575	0.0106146	8	1.15989e-13	7003	-12.9356	6.0447e-12
CYP4B1	0.044375	0.00946599	8	1.50351e-11	6937	-10.8229	5.27512e-10
DEFB105A	0.06125	0.00633795	8	1.98084e-10	6870	-9.70315	5.21595e-09
DEFB105B	0.06125	0.00633795	8	1.98084e-10	6871	-9.70315	5.21595e-09
DIDO1	0.061	0.00770668	8	1.91707e-10	6874	-9.71736	5.15296e-09
DISC1	0.068875	0.0122874	8	5.06399e-10	6836	-9.29551	1.18827e-08
DNAH14	0.0555	0.00795748	8	9.0021e-11	6905	-10.0457	2.73409e-09
EPHA10	0.0505	0.00579717	8	4.22991e-11	6920	-10.3737	1.37263e-09
EPS15L1	0.038	0.0081438	8	4.34779e-12	6958	-11.3617	1.7063e-10
ERVK-5	0.0560125	0.0111209	8	9.68902e-11	6900	-10.0137	2.88237e-09
ETS1	0.047375	0.00768797	8	2.53743e-11	6929	-10.5956	8.59387e-10
FAM117A	0.0369875	0.011141	8	3.503e-12	6962	-11.4556	1.40374e-10
FBLN2	0.042625	0.00822656	8	1.08972e-11	6944	-10.9627	3.97016e-10
FGB	0.0014757	0.000526418	8	2.24897e-23	7095	-22.648	3.5695e-21
FLJ00246	0.069	0.00977606	8	5.13798e-10	6835	-9.28921	1.2031e-08
FLJ00355	0.055375	0.007248	8	8.84117e-11	6906	-10.0535	2.69696e-09
FRY	0.04375	0.0117485	8	1.34222e-11	6938	-10.8722	4.73577e-10
gdf7	0.049375	0.0094886	8	3.53229e-11	6923	-10.4519	1.16132e-09
GLUL	0.0565	0.00897019	8	1.03845e-10	6896	-9.98361	3.04285e-09
GSPT2	0.046875	0.00772389	8	2.33094e-11	6931	-10.6325	7.95879e-10
hCG_2004001	0.055875	0.0101127	8	9.50036e-11	6902	-10.0223	2.83768e-09
HELZ2	0.056375	0.00839204	8	1.02022e-10	6897	-9.99131	2.99662e-09
HES6	0.0425	0.00886607	8	1.06442e-11	6945	-10.9729	3.88069e-10
HIG-1	0.06275	0.00921325	8	2.40386e-10	6864	-9.61909	6.20783e-09
HNRPM	0.03525	0.000977424	8	2.38382e-12	6965	-11.6227	9.70904e-11
IFI27L2	0.06075	0.00563392	8	1.85511e-10	6876	-9.73163	5.02975e-09
IP6K2	0.049375	0.0102189	8	3.53229e-11	6924	-10.4519	1.16132e-09
IST1	0.094	0	8	6.09569e-09	6741	-8.21498	1.09143e-07
KIAA1671	0.0374875	0.0068425	8	3.90024e-12	6960	-11.4089	1.54678e-10
LOC102723995	0.044575	0.00993381	8	1.55859e-11	6935	-10.8073	5.4326e-10
LONRF1	0.039	0.00559974	8	5.35201e-12	6955	-11.2715	2.06452e-10
LRP2	0.050125	0.00399302	8	3.98506e-11	6922	-10.3996	1.30663e-09
MACF1	0.065875	0.00602209	8	3.54621e-10	6847	-9.45023	8.64964e-09
MAP3K11	0.0515	0.0119836	8	4.94832e-11	6917	-10.3055	1.58397e-09
MARCO	0.056125	0.00661826	8	9.8458e-11	6899	-10.0067	2.91781e-09
MCC	0.055125	0.0117008	8	8.52685e-11	6907	-10.0692	2.61355e-09
MCF2L	0.06475	0.0113559	8	3.08971e-10	6855	-9.51008	7.74018e-09
MCM9	0.042875	0.0101457	8	1.14191e-11	6942	-10.9424	4.11033e-10
MED4	0.065875	0.0102564	8	3.54621e-10	6848	-9.45023	8.64964e-09
MEX3C	0.02075	0.00441891	8	3.43673e-14	7018	-13.4639	2.01296e-12
MGA	0.057375	0.0118833	8	1.17431e-10	6894	-9.93022	3.39538e-09
MPDZ	0.051375	0.0127653	8	4.85305e-11	6918	-10.314	1.55965e-09
MPEG1	0.0475	0.00974496	8	2.59149e-11	6928	-10.5865	8.7217e-10
MRS2	0.0825	0.00395059	8	2.14601e-09	6785	-8.66837	4.32362e-08
MTMR4	0.04625	0.00548618	8	2.0936e-11	6933	-10.6791	7.20798e-10
MUC5AC	0.04925	0.00826081	8	3.46138e-11	6925	-10.4608	1.14888e-09
MYD88	0.0635	0.0085	8	2.64356e-10	6860	-9.57781	6.73106e-09
MYH7B	0.071	0.00375119	8	6.45754e-10	6828	-9.18993	1.47798e-08
MYO15A	0.050375	0.00779638	8	4.14687e-11	6921	-10.3823	1.35282e-09
MYOZ3	0.048125	0.00708226	8	2.87717e-11	6927	-10.541	9.65273e-10
NEUROD2	0.06125	0.0102657	8	1.98084e-10	6872	-9.70315	5.21595e-09
NOM1	0.040725	0.00947952	8	7.56639e-12	6949	-11.1211	2.82944e-10
NOTCH2	0.020775	0.00912126	8	3.46999e-14	7017	-13.4597	2.01401e-12
PHIP	0.0575	0.00882772	8	1.19493e-10	6893	-9.92266	3.43944e-09
PHKA2	0.060375	0.00666531	8	1.76546e-10	6883	-9.75314	4.91674e-09
PLCE1	0.0532125	0.0106658	8	6.42849e-11	6913	-10.1919	2.02219e-09
PLIN4	0.0519	0.0103442	8	5.26428e-11	6915	-10.2787	1.66894e-09
PLVAP	0.03	0.00130931	8	6.561e-13	6984	-12.183	3.00204e-11
PPRC1	0.067125	0.0114743	8	4.12168e-10	6844	-9.38493	9.93672e-09
PRDM15	0.062125	0.00704434	8	2.21887e-10	6865	-9.65387	5.76312e-09
PRG4	0.058625	0.00887802	8	1.39528e-10	6888	-9.85534	3.96611e-09
PRX	0.0655	0.0104625	8	3.3879e-10	6850	-9.47007	8.34524e-09
PTCH1	0.072625	0.00890413	8	7.73908e-10	6820	-9.11131	1.72675e-08
PTPRF	0.0463875	0.014085	8	2.14392e-11	6932	-10.6688	7.34493e-10
RAVER2	0.040875	0.00836753	8	7.79224e-12	6948	-11.1083	2.8965e-10
RHOJ	0.061375	0.00815462	8	2.01341e-10	6868	-9.69607	5.27551e-09
RIMS1	0.058275	0.0120346	8	1.33002e-10	6890	-9.87614	3.79795e-09
SETD1A	0.06335	0.0138485	8	2.59402e-10	6863	-9.58603	6.67509e-09
SLC13A3	0.0805	0.000188982	8	1.76347e-09	6789	-8.75363	3.57967e-08
SLC22A11	0.052	0.00440779	8	5.34597e-11	6914	-10.272	1.68998e-09
SORBS2	0.079125	0.003204	8	1.53642e-09	6799	-8.81349	3.19595e-08
SPNB4	0.0687875	0.0130942	8	5.01275e-10	6838	-9.29992	1.18432e-08
SPTBN4	0.0687875	0.0130942	8	5.01275e-10	6839	-9.29992	1.18432e-08
SRSF1	0.0282875	0.00823545	8	4.09974e-13	6991	-12.3872	1.96442e-11
STAC	0.07175	0.00500268	8	7.02385e-10	6824	-9.15342	1.58594e-08
STRCP1	0.0405	0.010394	8	7.23836e-12	6951	-11.1404	2.73473e-10
TNRC18	0.032425	0.00718721	8	1.22191e-12	6971	-11.913	5.1536e-11
TSC2	0.072375	0.0033961	8	7.5285e-10	6822	-9.12329	1.69046e-08
TUSC1	0.064625	0.0116985	8	3.04232e-10	6856	-9.5168	7.64175e-09
UBE2Q1	0.083375	0.00347921	8	2.335e-09	6783	-8.63171	4.65935e-08
WRN	0.05375	0.00647178	8	6.96671e-11	6910	-10.157	2.16343e-09
ZFHX2	0.0416	0.00761033	8	8.96905e-12	6947	-11.0473	3.31797e-10
ZNF298	0.062125	0.00704434	8	2.21887e-10	6866	-9.65387	5.76312e-09
ANKH	0.0668571	0.0120602	7	5.97083e-09	6742	-8.22397	1.07085e-07
ANO1	0.0145214	0.00856318	7	1.36165e-13	7000	-12.8659	6.93503e-12
ARMCX4	0.0482714	0.00970676	7	6.10704e-10	6830	-9.21417	1.40707e-08
BCL9L	0.0617143	0.0114366	7	3.40957e-09	6770	-8.4673	6.57946e-08
IFFO2	0.0515714	0.0123247	7	9.70206e-10	6811	-9.01314	2.10481e-08
OBSCN	0.0460857	0.0116437	7	4.41534e-10	6842	-9.35504	1.05887e-08
PTK2	0.0755714	0.00874468	7	1.40768e-08	6678	-7.8515	2.16939e-07
RAB21	0.0547714	0.0132999	7	1.47869e-09	6800	-8.83012	3.10757e-08
RBFOX2	0.0165714	0.00325003	7	3.43178e-13	6995	-12.4645	1.68874e-11
TNXB	0.0375429	0.0102604	7	1.05121e-10	6895	-9.97831	3.05957e-09
UBR4	0.0835714	0.0024867	7	2.84711e-08	6617	-7.5456	3.89028e-07
2017-09-12	0.054	0.00948683	6	2.47949e-08	6627	-7.60564	3.43781e-07
A4GALT	0.0646667	0.0104329	6	7.31279e-08	6522	-7.13592	8.44435e-07
ABAT	0.0838333	0.00302673	6	3.47137e-07	6370	-6.4595	3.21719e-06
ABCA5	0.0252833	0.0119429	6	2.6122e-10	6862	-9.58299	6.70244e-09
ABCA8	0.069	0.00177012	6	1.07918e-07	6490	-6.96691	1.18617e-06
ABL2	0.0453333	0.00566078	6	8.67972e-09	6712	-8.06149	1.44782e-07
ACACB	0.0498333	0.0108426	6	1.53151e-08	6670	-7.81488	2.32397e-07
ACAT2	0.0465	0.00575471	6	1.01092e-08	6706	-7.99528	1.66138e-07
ACIN1	0.074	0.00526625	6	1.64206e-07	6451	-6.78461	1.69927e-06
ACTB	0.0661667	0.000477261	6	8.39142e-08	6506	-7.07616	9.44735e-07
ADCY2	0.059	0.00219089	6	4.21805e-08	6578	-7.37489	5.3606e-07
ADD1	0.0573333	0.0102035	6	3.55176e-08	6590	-7.44956	4.6079e-07
AGAP2	0.0539833	0.0153151	6	2.4749e-08	6628	-7.60644	3.43781e-07
AGPS	0.0371667	0.00801422	6	2.63586e-09	6779	-8.57908	5.22077e-08
AHDC1	0.0422667	0.0103462	6	5.70149e-09	6746	-8.24401	1.0328e-07
AMHR2	0.058	0.00642391	6	3.80687e-08	6585	-7.41943	4.90083e-07
ANKHD1	0.0655	0.0129788	6	7.89674e-08	6512	-7.10255	8.98059e-07
ANKHD1-EIF4EBP3	0.0655	0.0129788	6	7.89674e-08	6513	-7.10255	8.98059e-07
ANKRD62	0.0716667	0.003783	6	1.35489e-07	6469	-6.8681	1.43631e-06
AP3B2	0.0478333	0.0149006	6	1.1978e-08	6696	-7.92162	1.92946e-07
ARHGAP26	0.0153	0.00254912	6	1.28277e-11	6939	-10.8919	4.54623e-10
ARSK	0.0508333	0.0110466	6	1.72541e-08	6660	-7.76311	2.56766e-07
ATP2B3	0.0713333	0.0080526	6	1.31751e-07	6470	-6.88024	1.40649e-06
ATP2B4	0.0430333	0.0131869	6	6.35082e-09	6738	-8.19717	1.12768e-07
ATP8B4	0.034	0.00918695	6	1.5448e-09	6796	-8.81113	3.19595e-08
BAHCC1	0.027	0.00807465	6	3.8742e-10	6846	-9.41182	9.39725e-09
BCAS3	0.066	0.0126859	6	8.2654e-08	6508	-7.08274	9.3417e-07
BDP1	0.0486667	0.00706478	6	1.32859e-08	6687	-7.87661	2.096e-07
BHLHB3	0.0253333	0.0062111	6	2.64335e-10	6861	-9.57785	6.73106e-09
BMP1	0.062	0.00980476	6	5.68002e-08	6546	-7.24565	6.82652e-07
BMP6	0.0413333	0.0093974	6	4.98658e-09	6751	-8.3022	9.15774e-08
BORA	0.0356667	0.0143543	6	2.05862e-09	6786	-8.68642	4.15433e-08
BRPF3	0.0271667	0.00612871	6	4.01993e-10	6845	-9.39578	9.7284e-09
C12orf55	0.0635	0.00143178	6	6.55605e-08	6532	-7.18336	7.70261e-07
C14orf102	0.00195	2.23607e-05	6	5.49804e-17	7066	-16.2598	5.30601e-15
C16orf96	0.0773333	0.00548128	6	2.13895e-07	6420	-6.6698	2.12187e-06
C1orf167	0.079	0.00404969	6	2.43087e-07	6405	-6.61424	2.36024e-06
C1QB	0.0698333	0.0111008	6	1.15978e-07	6482	-6.93562	1.25855e-06
C2CD3	0.0517833	0.0140665	6	1.92815e-08	6643	-7.71486	2.77229e-07
CACNA1H	0.0491667	0.0107189	6	1.41262e-08	6676	-7.84998	2.16939e-07
CACNA1I	0.0631667	0.0113208	6	6.35225e-08	6536	-7.19707	7.50541e-07
CAD	0.0688333	0.00796416	6	1.06364e-07	6491	-6.97321	1.166e-06
CAND2	0.0398333	0.0103872	6	3.99466e-09	6758	-8.39852	7.4567e-08
CAPN3	0.0638333	0.0152259	6	6.76527e-08	6529	-7.16971	7.91015e-07
CCDC136	0.0341667	0.00507554	6	1.5908e-09	6794	-8.79838	3.28064e-08
CEP152	0.072	0.00563324	6	1.39314e-07	6468	-6.85601	1.47667e-06
CHRNA3	0.0513333	0.00463801	6	1.82977e-08	6653	-7.7376	2.68262e-07
CNDP2	0.0486667	0.0134205	6	1.32859e-08	6688	-7.87661	2.096e-07
CNOT10	0.0325	0.00496488	6	1.17842e-09	6805	-8.9287	2.51463e-08
COL13A1	0.0108	0.00389667	6	1.58687e-12	6969	-11.7995	6.63802e-11
COL17A1	0.0432	0.0113735	6	6.49984e-09	6737	-8.1871	1.15145e-07
COL4A2	0.0603	0.0183485	6	4.80733e-08	6566	-7.3181	5.98233e-07
COL4A5	0.068	0.00395811	6	9.88675e-08	6494	-7.00495	1.09295e-06
COL6A1	0.0556667	0.0115605	6	2.97558e-08	6611	-7.52643	4.02159e-07
COL6A3	0.056	0.0112842	6	3.0841e-08	6608	-7.51087	4.13311e-07
COL9A3	0.0438333	0.00897187	6	7.09295e-09	6729	-8.14917	1.23152e-07
CPAMD8	0.0325	0.00329393	6	1.17842e-09	6806	-8.9287	2.51463e-08
CPNE4	0.0585	0.0115722	6	4.00807e-08	6580	-7.39706	5.11203e-07
CPSF1	0.0448333	0.00887099	6	8.12094e-09	6717	-8.09039	1.37042e-07
CRTC2	0.0341667	0.00630564	6	1.5908e-09	6795	-8.79838	3.28064e-08
CSA2	0.0284733	0.0166176	6	5.32881e-10	6833	-9.27337	1.23944e-08
CTAG1A	0.02155	0.00546954	6	1.00158e-10	6898	-9.99932	2.95e-09
CTDSP1	0.0778333	0.00380716	6	2.22328e-07	6416	-6.65301	2.18903e-06
CUL9	0.0373333	0.00561348	6	2.70758e-09	6777	-8.56742	5.32967e-08
CUX2	0.0543333	0.0111972	6	2.57275e-08	6622	-7.5896	3.54194e-07
CXXC1	0.0305333	0.00767553	6	8.10299e-10	6818	-9.09135	1.79584e-08
DAXX	0.0571667	0.00411028	6	3.49026e-08	6596	-7.45714	4.57998e-07
DAZ1	0.07	0	6	1.17649e-07	6478	-6.92941	1.27251e-06
DCTN1	0.0623333	0.0124437	6	5.86573e-08	6544	-7.23168	7.0312e-07
DDX51	0.0605	0.00611419	6	4.90379e-08	6565	-7.30947	6.08367e-07
DDX54	0.0327167	0.0145586	6	1.22635e-09	6804	-8.91139	2.61338e-08
DHX57	0.049	0.0145922	6	1.38413e-08	6679	-7.85882	2.13705e-07
DHX9	0.0628333	0.000872417	6	6.15376e-08	6538	-7.21086	7.29316e-07
DISP2	0.0471667	0.00744051	6	1.10106e-08	6700	-7.95819	1.78475e-07
DKFZp434E2321	0.055	0.00758947	6	2.76806e-08	6618	-7.55782	3.78832e-07
DKFZp434M0813	0.0506667	0.0110895	6	1.69174e-08	6662	-7.77167	2.52404e-07
DKFZp586A0524	0.0388333	0.0111008	6	3.42948e-09	6769	-8.46477	6.60021e-08
DKFZp666I2110	0.00195	2.23607e-05	6	5.49804e-17	7067	-16.2598	5.30601e-15
DKFZp666O0110	0.0726667	0.00975933	6	1.47235e-07	6459	-6.83199	1.54102e-06
DKFZp666P0310	0.0313333	0.00687346	6	9.46323e-10	6813	-9.02396	2.06529e-08
DKFZp686B2325	0.061	0.00908479	6	5.15204e-08	6554	-7.28802	6.27404e-07
DKFZp686D17136	0.0453333	0.0133683	6	8.67972e-09	6713	-8.06149	1.44782e-07
DKFZp686H16106	0.0302	0.0166968	6	7.5865e-10	6821	-9.11996	1.69859e-08
DKFZp686L2367	0.061	0.00908479	6	5.15204e-08	6555	-7.28802	6.27404e-07
DKFZp761D171	0.0806667	0.00383551	6	2.75527e-07	6392	-6.55984	2.63418e-06
DKFZp761N202	0.0263333	0.002319	6	3.33453e-10	6851	-9.47697	8.22591e-09
DKFZp781H0795	0.044	0.00785706	6	7.25631e-09	6727	-8.13928	1.25494e-07
DLAT	0.034	0.0091214	6	1.5448e-09	6797	-8.81113	3.19595e-08
DLSTP	0.0465	0.0106825	6	1.01092e-08	6707	-7.99528	1.66138e-07
DNAH2	0.0401667	0.0070447	6	4.19947e-09	6756	-8.37681	7.80828e-08
DNAH3	0.0150833	0.00370975	6	1.17756e-11	6941	-10.929	4.23318e-10
DNAH6	0.052	0.013599	6	1.97706e-08	6640	-7.70398	2.82704e-07
DNAH9	0.0433333	0.00164654	6	6.62114e-09	6734	-8.17907	1.16404e-07
DNAJC8	0.0416667	0.0139419	6	5.23278e-09	6749	-8.28127	9.5491e-08
DNM1	0.0758333	0.00712468	6	1.90178e-07	6437	-6.72084	1.92946e-06
DPYSL5	0.0501667	0.00775206	6	1.59401e-08	6664	-7.79751	2.38467e-07
EFEMP2	0.0343333	0.0084643	6	1.63793e-09	6792	-8.7857	3.36436e-08
EHBP1L1	0.062	0.00515105	6	5.68002e-08	6547	-7.24565	6.82652e-07
EIF2B4	0.03105	0.00990393	6	8.96127e-10	6816	-9.04763	1.97424e-08
EPC2	0.0285667	0.00947198	6	5.43447e-10	6832	-9.26484	1.2586e-08
EPRS	0.071	0.0101259	6	1.281e-07	6474	-6.89245	1.37206e-06
ERBB2IP	0.0595	0.00940479	6	4.43713e-08	6573	-7.3529	5.59033e-07
ETS2	0.0826667	0.00365756	6	3.19141e-07	6378	-6.49602	2.98864e-06
EXPH5	0.044	0.00785706	6	7.25631e-09	6728	-8.13928	1.25494e-07
FAM168A	0.0756667	0.00780028	6	1.87684e-07	6438	-6.72657	1.91187e-06
FAM203A	0.0498333	0.00851045	6	1.53151e-08	6671	-7.81488	2.32397e-07
FAM203B	0.0498333	0.00851045	6	1.53151e-08	6672	-7.81488	2.32397e-07
FAM58A	0.0731667	0.00231541	6	1.53419e-07	6456	-6.81412	1.59688e-06
FAM83C	0.0693333	0.00816769	6	1.11084e-07	6487	-6.95435	1.21352e-06
FAM83G	0.0635	0.00472405	6	6.55605e-08	6533	-7.18336	7.70261e-07
FAM83H	0.038	0.00365148	6	3.01094e-09	6775	-8.5213	5.88723e-08
FAM98B	0.0423333	0.00757921	6	5.75566e-09	6745	-8.23991	1.04103e-07
FCGBP	0.034	0	6	1.5448e-09	6798	-8.81113	3.19595e-08
FGF23	0.0738333	0.0078969	6	1.62e-07	6452	-6.79049	1.68099e-06
FLJ00197	0.049	0.00693782	6	1.38413e-08	6680	-7.85882	2.13705e-07
FLJ00414	0.055	0.00223607	6	2.76806e-08	6619	-7.55782	3.78832e-07
FMNL1	0.0263167	0.00533107	6	3.32189e-10	6853	-9.47861	8.22591e-09
FMR1	0.0696667	0.0138195	6	1.14327e-07	6483	-6.94185	1.23873e-06
FN3KRP	0.0583333	0.00111555	6	3.94004e-08	6581	-7.4045	5.03178e-07
FOXE1	0.0793333	0.00453627	6	2.49307e-07	6402	-6.60327	2.40869e-06
FOXK2	0.0486667	0.00708833	6	1.32859e-08	6689	-7.87661	2.096e-07
FREM1	0.0453333	0.00402216	6	8.67972e-09	6714	-8.06149	1.44782e-07
FTSJ3	0.0756667	0.00503764	6	1.87684e-07	6439	-6.72657	1.91187e-06
FZD9	0.0665	0.00473814	6	8.64828e-08	6503	-7.06307	9.69425e-07
GAK	0.0546667	0.00614094	6	2.66892e-08	6620	-7.57366	3.6656e-07
GAREML	0.0451667	0.0142652	6	8.49001e-09	6715	-8.07109	1.42612e-07
GCN1L1	0.054	0.0100466	6	2.47949e-08	6625	-7.60564	3.43781e-07
GFPT1	0.0816667	0.000843274	6	2.96667e-07	6385	-6.52773	2.80832e-06
GLI2	0.0306667	0.00207632	6	8.31763e-10	6817	-9.08	1.8389e-08
GLRX5	0.02225	0.00861347	6	1.21333e-10	6892	-9.91602	3.48314e-09
GNPTAB	0.0653333	0.00825698	6	7.77694e-08	6516	-7.10919	8.90087e-07
GOLGA8R	0.0468333	0.00911562	6	1.05519e-08	6704	-7.97667	1.73563e-07
GOLGB1	0.0406667	0.00558967	6	4.52305e-09	6753	-8.34457	8.33806e-08
GORASP2	0.0573333	0.0154977	6	3.55176e-08	6591	-7.44956	4.6079e-07
GPR112	0.0475333	0.0150692	6	1.15343e-08	6697	-7.93801	1.85324e-07
GRASP	0.061	0.0088619	6	5.15204e-08	6556	-7.28802	6.27404e-07
GSG2	0.0521667	0.00697814	6	2.01539e-08	6639	-7.69564	2.8784e-07
GSR	0.0593333	0.0038873	6	4.36307e-08	6574	-7.36021	5.4993e-07
GTF2I	0.0393333	0.00706478	6	3.70309e-09	6767	-8.43144	7.08158e-08
HCFC1	0.0495	0.00631796	6	1.47106e-08	6674	-7.83237	2.252e-07
hCG_1648122	0.0238667	0.00756354	6	1.84821e-10	6877	-9.73325	5.02173e-09
hCG_1745555	0.0601667	0.00899043	6	4.7439e-08	6567	-7.32386	5.90556e-07
HCN3	0.047	0.00622361	6	1.07792e-08	6701	-7.96741	1.75629e-07
HEBP2	0.0378833	0.010113	6	2.9559e-09	6776	-8.52931	5.80534e-08
HIVEP1	0.0483333	0.0078514	6	1.27491e-08	6691	-7.89452	2.01927e-07
HIVEP2	0.0615	0.00571402	6	5.41067e-08	6549	-7.26675	6.53502e-07
HIVEP3	0.0608333	0.0137851	6	5.06815e-08	6560	-7.29515	6.24047e-07
HNRNPA0	0.0296667	0.00248551	6	6.8173e-10	6826	-9.16639	1.55057e-08
HNRNPL	0.081	0.0042111	6	2.8243e-07	6389	-6.54909	2.67712e-06
HNRNPUL2	0.0691667	0.00668539	6	1.09492e-07	6488	-6.96062	1.19348e-06
HNRNPUL2-BSCL2	0.0691667	0.00668539	6	1.09492e-07	6489	-6.96062	1.19348e-06
HPV45	0.065	0.015249	6	7.54189e-08	6520	-7.12252	8.68194e-07
HSD17B2	0.0696667	0.00498442	6	1.14327e-07	6484	-6.94185	1.23873e-06
IBRDC1	0.0441667	0.000945751	6	7.4228e-09	6725	-8.12943	1.27642e-07
IDH2	0.0808333	0.00319809	6	2.78961e-07	6391	-6.55446	2.65925e-06
IDUA	0.0383333	0.00376534	6	3.17292e-09	6773	-8.49854	6.16638e-08
IGF2R	0.0561667	0.00866186	6	3.13958e-08	6607	-7.50313	4.20572e-07
IGFBP7	0.0428333	0.0148822	6	6.17577e-09	6740	-8.20931	1.10297e-07
IK	0.0284733	0.0166176	6	5.32881e-10	6834	-9.27337	1.23944e-08
INADL	0.041	0.00442719	6	4.7501e-09	6752	-8.3233	8.73975e-08
IQGAP1	0.04455	0.00973597	6	7.81783e-09	6719	-8.10691	1.32606e-07
IRS1	0.015	0.00853815	6	1.13906e-11	6943	-10.9435	4.11033e-10
ITGAL	0.0656667	0.0152985	6	8.01807e-08	6510	-7.09593	9.08806e-07
ITIH1	0.0386667	0.0073967	6	3.34211e-09	6771	-8.47598	6.46186e-08
ITSN1	0.0628333	0.0103904	6	6.15376e-08	6539	-7.21086	7.29316e-07
KANSL1	0.0501667	0.0122812	6	1.59401e-08	6665	-7.79751	2.38467e-07
KCNA7	0.047	0.0131808	6	1.07792e-08	6702	-7.96741	1.75629e-07
KCNMA1	0.087	0.00411501	6	4.33626e-07	6348	-6.36288	3.91203e-06
KHSRP	0.0373333	0.00884559	6	2.70758e-09	6778	-8.56742	5.32967e-08
KIAA0324	0.0616667	0.00563718	6	5.49924e-08	6548	-7.2597	6.63252e-07
KIAA0864	0.0796667	0.00111555	6	2.55658e-07	6399	-6.59234	2.46305e-06
KIAA1107	0.0511667	0.00455644	6	1.79441e-08	6654	-7.74608	2.62939e-07
KIAA1211L	0.0856667	0.00292878	6	3.95249e-07	6354	-6.40313	3.58767e-06
KIAA1468	0.0665	0.00880057	6	8.64828e-08	6504	-7.06307	9.69425e-07
KIF26B	0.0726667	0.00138243	6	1.47235e-07	6460	-6.83199	1.54102e-06
KLF1	0.0695	0.00648973	6	1.12696e-07	6485	-6.94809	1.23161e-06
KMT2C	0.056	0.00984886	6	3.0841e-08	6609	-7.51087	4.13311e-07
KRT1	0.0316667	0.00552972	6	1.00836e-09	6810	-8.99639	2.18497e-08
LA04NC01-25A3.2-001	0.0573333	0.0102035	6	3.55176e-08	6592	-7.44956	4.6079e-07
LAMA2	0.0396667	0.0109321	6	3.89542e-09	6761	-8.40945	7.3462e-08
LAR	0.0571833	0.0166457	6	3.49637e-08	6595	-7.45638	4.58468e-07
LARP4B	0.0695	0.00663199	6	1.12696e-07	6486	-6.94809	1.23161e-06
LCORL	0.07	0.0079078	6	1.17649e-07	6479	-6.92941	1.27251e-06
LINC00162	0.0713333	0.0074057	6	1.31751e-07	6471	-6.88024	1.40649e-06
LNX2	0.0655	0.00443283	6	7.89674e-08	6514	-7.10255	8.98059e-07
LOC100509490	0.0398333	0.0133652	6	3.99466e-09	6759	-8.39852	7.4567e-08
LOC100652807	0.0536667	0.0123873	6	2.38906e-08	6630	-7.62177	3.34553e-07
LOC100652824	0.0788333	0.0085261	6	2.40027e-07	6407	-6.61974	2.33746e-06
LOC101060351	0.0516667	0.00881161	6	1.90223e-08	6644	-7.72074	2.7347e-07
LOC101927276	0.0613333	0.0084879	6	5.32328e-08	6551	-7.27382	6.44813e-07
LOC102724286	0.048	0.0126491	6	1.22306e-08	6694	-7.91255	1.95282e-07
LOC102724994	0.0606667	0.000210818	6	4.98541e-08	6562	-7.3023	6.16325e-07
LOC102725013	0.0566667	0.00490351	6	3.31105e-08	6599	-7.48003	4.36785e-07
LOC729421	0.052	0.0147919	6	1.97706e-08	6641	-7.70398	2.82704e-07
LRRC37B	0.0643333	0.00580038	6	7.08951e-08	6525	-7.14938	8.23016e-07
LRRC7	0.0491667	0.0113326	6	1.41262e-08	6677	-7.84998	2.16939e-07
LRRK1	0.028	0	6	4.8189e-10	6840	-9.31705	1.147e-08
LRRK2	0.0433333	0.00111555	6	6.62114e-09	6735	-8.17907	1.16404e-07
LRRTM2	0.0511667	0.0140699	6	1.79441e-08	6655	-7.74608	2.62939e-07
LU	0.0189167	0.00715618	6	4.58213e-11	6919	-10.3389	1.47949e-09
MAN2C1	0.0666667	0.00546911	6	8.77915e-08	6502	-7.05655	9.82452e-07
MAOA	0.0593333	0.00618421	6	4.36307e-08	6575	-7.36021	5.4993e-07
MAP1A	0.0441667	0.0129959	6	7.4228e-09	6726	-8.12943	1.27642e-07
MAP4	0.05295	0.0159341	6	2.20392e-08	6635	-7.6568	3.11006e-07
MAP7D2	0.0463333	0.0120517	6	9.89376e-09	6709	-8.00464	1.63602e-07
MAPT	0.04	0.000365148	6	4.096e-09	6757	-8.38764	7.64227e-08
MAST2	0.0313333	0.00490351	6	9.46323e-10	6814	-9.02396	2.06529e-08
MCM3AP	0.066	0.00671317	6	8.2654e-08	6509	-7.08274	9.3417e-07
MESDC2	0.061	0.00505964	6	5.15204e-08	6557	-7.28802	6.27404e-07
METTL10	0.0260667	0.0111631	6	3.13699e-10	6854	-9.50349	7.83792e-09
METTL2A	0.0523333	0.0105472	6	2.05433e-08	6638	-7.68733	2.91533e-07
MIBP1	0.0615	0.00571402	6	5.41067e-08	6550	-7.26675	6.53502e-07
MLL3	0.056	0.00984886	6	3.0841e-08	6610	-7.51087	4.13311e-07
MPHOSPH9	0.0443333	0.00905048	6	7.59246e-09	6723	-8.11962	1.2994e-07
MTMR14	0.0606667	0.0134775	6	4.98541e-08	6563	-7.3023	6.16325e-07
MUC19	0.0631667	0.0106721	6	6.35225e-08	6537	-7.19707	7.50541e-07
MUC5B	0.0566667	0.00913114	6	3.31105e-08	6600	-7.48003	4.36785e-07
MYBBP1A	0.0536667	0.00821652	6	2.38906e-08	6631	-7.62177	3.34553e-07
MYEF2	0.01235	0.0035734	6	3.54815e-12	6961	-11.45	1.41583e-10
MYO15B	0.0555	0.0101349	6	2.92252e-08	6612	-7.53424	3.94808e-07
MYO1B	0.0763333	0.00486256	6	1.97827e-07	6430	-6.70371	1.99088e-06
MYO6	0.0565	0.00675648	6	3.25305e-08	6603	-7.48771	4.32062e-07
MYOF	0.02975	0.00869819	6	6.93301e-10	6825	-9.15908	1.57058e-08
MYOM1	0.061	0.00623966	6	5.15204e-08	6558	-7.28802	6.27404e-07
NAALAD2	0.029	0	6	5.94823e-10	6831	-9.22561	1.37466e-08
NAPA	0.0748333	0.00721303	6	1.75619e-07	6443	-6.75543	1.80267e-06
NARG2	0.0608333	0.00942485	6	5.06815e-08	6561	-7.29515	6.24047e-07
NAV2	0.0436667	0.0149726	6	6.93267e-09	6732	-8.1591	1.21258e-07
NBPF15	0.0396667	0.0150081	6	3.89542e-09	6762	-8.40945	7.3462e-08
NBPF16	0.0396667	0.0150081	6	3.89542e-09	6763	-8.40945	7.3462e-08
NCOR1	0.0483333	0.0131115	6	1.27491e-08	6692	-7.89452	2.01927e-07
NDUFS7	0.0768333	0.00391933	6	2.0573e-07	6427	-6.6867	2.0626e-06
NHS	0.0328333	0.0100413	6	1.25282e-09	6802	-8.90211	2.64016e-08
NRDE2	0.00195	2.23607e-05	6	5.49804e-17	7068	-16.2598	5.30601e-15
NTRK3	0.0653333	0.00140634	6	7.77694e-08	6517	-7.10919	8.90087e-07
NYNRIN	0.0553333	0.0148243	6	2.87026e-08	6616	-7.54208	3.9101e-07
OASL	0.0543333	0.009895	6	2.57275e-08	6623	-7.5896	3.54194e-07
ODZ1	0.0748333	0.00440013	6	1.75619e-07	6444	-6.75543	1.80267e-06
ONECUT2	0.0043	0.000134164	6	6.32136e-15	7029	-14.1992	4.06473e-13
ONECUT3	0.0403667	0.0129692	6	4.32651e-09	6754	-8.36386	8.00826e-08
OXA1L	0.06	0.00894427	6	4.6656e-08	6569	-7.33109	5.83873e-07
PAM	0.0436667	0.0147075	6	6.93267e-09	6733	-8.1591	1.21258e-07
PAN3	0.0566667	0.00789796	6	3.31105e-08	6601	-7.48003	4.36785e-07
PAPSS2	0.0643333	0.0126086	6	7.08951e-08	6526	-7.14938	8.23016e-07
PAX2	0.0328333	0.00516667	6	1.25282e-09	6803	-8.90211	2.64016e-08
PCNX	0.0200833	0.00474387	6	6.56168e-11	6911	-10.183	2.04506e-09
PCYT2	0.0178333	0.00155813	6	3.21659e-11	6926	-10.4926	1.07419e-09
PDE4DIP	0.0676667	0.00558967	6	9.5995e-08	6496	-7.01775	1.0642e-06
PDZD3	0.0625	0.00557225	6	5.96046e-08	6541	-7.22472	7.10325e-07
PDZD7	0.0363333	0.012545	6	2.30055e-09	6784	-8.63817	4.61228e-08
PELP1	0.0566667	0.0111375	6	3.31105e-08	6602	-7.48003	4.36785e-07
PFAS	0.047	0.00984547	6	1.07792e-08	6703	-7.96741	1.75629e-07
PHACTR2	0.0446667	0.00980023	6	7.94148e-09	6718	-8.1001	1.34321e-07
PHF8	0.065	0.0102241	6	7.54189e-08	6521	-7.12252	8.68194e-07
PHLDB2	0.0518333	0.0110677	6	1.93934e-08	6642	-7.71235	2.78106e-07
PI4KA	0.0516667	0.00641179	6	1.90223e-08	6645	-7.72074	2.7347e-07
PI4KB	0.0345	0.00411299	6	1.68622e-09	6791	-8.77309	3.45699e-08
PIG43	0.0506667	0.0110895	6	1.69174e-08	6663	-7.77167	2.52404e-07
PIK4CA	0.0516667	0.00641179	6	1.90223e-08	6646	-7.72074	2.7347e-07
PITX1	0.0546667	0.0148069	6	2.66892e-08	6621	-7.57366	3.6656e-07
PIWIL4	0.064	0	6	6.87195e-08	6528	-7.16292	8.01388e-07
PLCH2	0.0611667	0.0059689	6	5.23708e-08	6553	-7.28091	6.3728e-07
PLXNB1	0.0638333	0.0110527	6	6.76527e-08	6530	-7.16971	7.91015e-07
PNPLA6	0.0510167	0.0146915	6	1.76308e-08	6657	-7.75373	2.60137e-07
POLA1	0.0624333	0.0129296	6	5.92242e-08	6542	-7.2275	7.06737e-07
POTEA	0.0623333	0.0100421	6	5.86573e-08	6545	-7.23168	7.0312e-07
POU4F3	0.0305	0.00111803	6	8.05006e-10	6819	-9.0942	1.79031e-08
POU5F1P4	0.01295	0.00482112	6	4.71649e-12	6956	-11.3264	1.83131e-10
PPM1D	0.0321667	0.00535049	6	1.10774e-09	6809	-8.95556	2.39404e-08
PPP1R9B	0.0733333	0.0115605	6	1.55528e-07	6455	-6.80819	1.62582e-06
PRDM1	0.0313333	0.00687346	6	9.46323e-10	6815	-9.02396	2.06529e-08
PREX1	0.0596667	0.00845642	6	4.51222e-08	6572	-7.34561	5.66847e-07
PRIC295	0.054	0.0100466	6	2.47949e-08	6626	-7.60564	3.43781e-07
PRPF40A	0.0613333	0.000210818	6	5.32328e-08	6552	-7.27382	6.44813e-07
PRR5L	0.067	0.00658281	6	9.04584e-08	6501	-7.04355	1.01108e-06
PTPRC	0.0386667	0.00606996	6	3.34211e-09	6772	-8.47598	6.46186e-08
PTPRT	0.0488333	0.00744498	6	1.35612e-08	6686	-7.8677	2.13385e-07
QRICH2	0.0323333	0.00413656	6	1.14262e-09	6808	-8.9421	2.45134e-08
RAF1	0.0801667	0.00570039	6	2.65438e-07	6395	-6.57604	2.53938e-06
RASIP1	0.05	0.011753	6	1.5625e-08	6666	-7.80618	2.34954e-07
RBPJL	0.0628333	0.0130829	6	6.15376e-08	6540	-7.21086	7.29316e-07
REST	0.042	0.00973995	6	5.48903e-09	6748	-8.2605	9.99824e-08
RGL2	0.049	0.0125592	6	1.38413e-08	6681	-7.85882	2.13705e-07
RPS6KA5	0.0508333	0.00160035	6	1.72541e-08	6661	-7.76311	2.56766e-07
SCAF11	0.0356667	0.0167763	6	2.05862e-09	6787	-8.68642	4.15433e-08
SCML4	0.049	0.00693782	6	1.38413e-08	6682	-7.85882	2.13705e-07
SCRT2	0.05	0.00792464	6	1.5625e-08	6667	-7.80618	2.34954e-07
SDK2	0.0543333	0.00653537	6	2.57275e-08	6624	-7.5896	3.54194e-07
SETDB1	0.0563333	0.00552972	6	3.1959e-08	6604	-7.49541	4.26209e-07
SF3B1	0.0441833	0.0106955	6	7.43962e-09	6724	-8.12845	1.27678e-07
SFSWAP	0.0265	0.00520737	6	3.46318e-10	6849	-9.46052	8.4883e-09
SH2B3	0.0708333	0.00828821	6	1.26307e-07	6475	-6.89857	1.35265e-06
SHANK3	0.0853333	0.00304047	6	3.86111e-07	6362	-6.41329	3.54197e-06
SHISA2	0.0294167	0.00570149	6	6.47979e-10	6827	-9.18844	1.47798e-08
SKOR1	0.0563333	0.0116466	6	3.1959e-08	6605	-7.49541	4.26209e-07
SLC25A16	0.0748333	0.00509521	6	1.75619e-07	6445	-6.75543	1.80267e-06
SLC35E2B	0.0776667	0.00390441	6	2.19487e-07	6417	-6.65859	2.16244e-06
SLC45A4	0.0276667	0.00864356	6	4.48478e-10	6841	-9.34826	1.06966e-08
SLC7A10	0.0703333	0.00326258	6	1.21051e-07	6477	-6.91703	1.30289e-06
SLC9A5	0.0445	0.00689323	6	7.76533e-09	6721	-8.10984	1.32387e-07
SLTM	0.0643333	0.00750407	6	7.08951e-08	6527	-7.14938	8.23016e-07
SMARCC2	0.0606667	0.00621647	6	4.98541e-08	6564	-7.3023	6.16325e-07
SMARCD3	0.068	0	6	9.88675e-08	6495	-7.00495	1.09295e-06
SMG1	0.0673333	0.00713987	6	9.31924e-08	6497	-7.03062	1.03477e-06
SMTN	0.0573333	0.00737865	6	3.55176e-08	6593	-7.44956	4.6079e-07
SOX2	0.0233333	0.00340261	6	1.61384e-10	6885	-9.79214	4.50737e-09
SOX3	0.0706667	0.00868971	6	1.24534e-07	6476	-6.90471	1.34394e-06
SOX4	0.0463333	0.00828519	6	9.89376e-09	6710	-8.00464	1.63602e-07
SP1	0.0087	0	6	4.33626e-13	6989	-12.3629	2.05187e-11
SPG11	0.0366	0.0103069	6	2.40373e-09	6781	-8.61911	4.77259e-08
SPRED3	0.0725	0.00618466	6	1.45221e-07	6462	-6.83797	1.52678e-06
SPTA1	0.0535	0.0106638	6	2.34489e-08	6632	-7.62988	3.28844e-07
SPTBN2	0.0571667	0.0135066	6	3.49026e-08	6597	-7.45714	4.57998e-07
STK31	0.0636667	0.0115258	6	6.65998e-08	6531	-7.17653	7.80718e-07
STRC	0.0496667	0.011595	6	1.50103e-08	6673	-7.82361	2.29304e-07
STRIP2	0.0646667	0.00865127	6	7.31279e-08	6523	-7.13592	8.44435e-07
SULF2	0.0765	0.00996243	6	2.00433e-07	6429	-6.69803	2.00816e-06
TACC2	0.0555	0.01317	6	2.92252e-08	6613	-7.53424	3.94808e-07
TAF1L	0.048	0.000447214	6	1.22306e-08	6695	-7.91255	1.95282e-07
TAOK2	0.0511667	0.012142	6	1.79441e-08	6656	-7.74608	2.62939e-07
TBC1D3	0.0516667	0.00881161	6	1.90223e-08	6647	-7.72074	2.7347e-07
TBC1D3B	0.0516667	0.00881161	6	1.90223e-08	6648	-7.72074	2.7347e-07
TBC1D3C	0.0516667	0.00881161	6	1.90223e-08	6649	-7.72074	2.7347e-07
TBC1D3G	0.0516667	0.00881161	6	1.90223e-08	6650	-7.72074	2.7347e-07
TBC1D3H	0.0516667	0.00881161	6	1.90223e-08	6651	-7.72074	2.7347e-07
TCIRG1	0.0581667	0.0114671	6	3.87298e-08	6582	-7.41195	4.95124e-07
TCOF1	0.058	0.0110272	6	3.80687e-08	6586	-7.41943	4.90083e-07
TENM1	0.0748333	0.00440013	6	1.75619e-07	6446	-6.75543	1.80267e-06
TMEM259	0.0397	0.0140479	6	3.9151e-09	6760	-8.40726	7.36444e-08
TNKS1BP1	0.05	0.00193218	6	1.5625e-08	6668	-7.80618	2.34954e-07
TRIOBP	0.0282	0.00648814	6	5.02915e-10	6837	-9.29851	1.18512e-08
TRPM7	0.0791667	0.00323951	6	2.46181e-07	6403	-6.60875	2.3829e-06
TTC13	0.0394833	0.0102101	6	3.78864e-09	6766	-8.42152	7.23444e-08
TTC40	0.0365	0.00991131	6	2.3646e-09	6782	-8.62624	4.70616e-08
TUFM	0.049	0.00676264	6	1.38413e-08	6683	-7.85882	2.13705e-07
UACA	0.0796667	0.00111555	6	2.55658e-07	6400	-6.59234	2.46305e-06
UBAP2	0.051	0.0139618	6	1.75963e-08	6658	-7.75458	2.60137e-07
UBE2QL1	0.03	0.00925563	6	7.29e-10	6823	-9.13727	1.64174e-08
UBR5	0.0593333	0.00530199	6	4.36307e-08	6576	-7.36021	5.4993e-07
UCRC	0.073	0	6	1.51334e-07	6457	-6.82006	1.57831e-06
UGT2B10	0.0336667	0.00896165	6	1.45613e-09	6801	-8.8368	3.07461e-08
UHRF1	0.059	0.0095184	6	4.21805e-08	6579	-7.37489	5.3606e-07
UMODL1	0.0533333	0.00696978	6	2.3014e-08	6634	-7.63801	3.245e-07
UNC5C	0.0474	0.0146677	6	1.13415e-08	6699	-7.94533	1.82927e-07
URGCP	0.0741667	0.00800174	6	1.66438e-07	6450	-6.77875	1.7175e-06
USH2A	0.0466667	0.0131901	6	1.03286e-08	6705	-7.98596	1.69038e-07
USP13	0.0663333	0.0087127	6	8.51905e-08	6505	-7.06961	9.57863e-07
USP4	0.077	0.00485112	6	2.08422e-07	6426	-6.68106	2.07971e-06
VAV2	0.0227667	0.0128817	6	1.3925e-10	6889	-9.8562	3.95347e-09
VCAN	0.0673333	0.00769704	6	9.31924e-08	6498	-7.03062	1.03477e-06
VCPIP1	0.0342667	0.0100013	6	1.61894e-09	6793	-8.79077	3.33291e-08
WASPIP	0.0438333	0.0149163	6	7.09295e-09	6730	-8.14917	1.23152e-07
WDFY4	0.0601667	0.00899043	6	4.7439e-08	6568	-7.32386	5.90556e-07
WIPF1	0.0438333	0.0149163	6	7.09295e-09	6731	-8.14917	1.23152e-07
WIZ	0.04485	0.0139665	6	8.13907e-09	6716	-8.08943	1.37055e-07
XPC	0.0721667	0.0109648	6	1.4126e-07	6467	-6.84998	1.49569e-06
XYLT1	0.0445	0.00974936	6	7.76533e-09	6722	-8.10984	1.32387e-07
ZC2HC1A	0.0578333	0.0141431	6	3.7417e-08	6587	-7.42693	4.82818e-07
ZC3H18	0.0598333	0.00572373	6	4.58838e-08	6571	-7.33834	5.75888e-07
ZC3H7B	0.049	0.0124311	6	1.38413e-08	6684	-7.85882	2.13705e-07
ZFHX4	0.0346667	0.00626986	6	1.73569e-09	6790	-8.76053	3.5491e-08
ZMYND8	0.0275	0.0120153	6	4.3251e-10	6843	-9.364	1.0408e-08
ZNF207	0.0263333	0.002319	6	3.33453e-10	6852	-9.47697	8.22591e-09
ZNF318	0.0421167	0.0113566	6	5.58115e-09	6747	-8.25328	1.01363e-07
ZNF341	0.0633333	0.00274064	6	6.45348e-08	6535	-7.19021	7.611e-07
ZNF462	0.061	0.00908479	6	5.15204e-08	6559	-7.28802	6.27404e-07
ZYG11B	0.0349	0.0166769	6	1.80698e-09	6788	-8.74305	3.67091e-08
ABCA1	0.0782	0.00460869	5	2.92438e-06	6072	-5.53397	1.95186e-05
ACTA2	0.0628	0.0153408	5	9.76783e-07	6259	-6.0102	7.91692e-06
ACTC1	0.0628	0.0153408	5	9.76783e-07	6260	-6.0102	7.91692e-06
ARID4A	0.0454	0.00352987	5	1.92876e-07	6436	-6.71472	1.95617e-06
CSPG4	0.0112	0.00482411	5	1.76234e-10	6884	-9.75391	4.90806e-09
DEPTOR	0.0586	0.00922822	5	6.91016e-07	6299	-6.16051	5.86569e-06
DNM1L	0.01158	0.005857	5	2.0823e-10	6867	-9.68146	5.43924e-09
GDF1	0.0514	0.00978059	5	3.5877e-07	6369	-6.44518	3.32046e-06
GTSE1	0.0498	0.0142737	5	3.063e-07	6380	-6.51385	2.87439e-06
HAUS2	0.03416	0.0181024	5	4.65146e-08	6570	-7.33241	5.82392e-07
HIC1	0.0524	0.0118347	5	3.95054e-07	6355	-6.40334	3.58767e-06
INPP5B	0.0456	0.0139449	5	1.97162e-07	6431	-6.70518	1.98362e-06
INPP5J	0.0632	0.00308869	5	1.00829e-06	6249	-5.99641	8.09247e-06
ITPR2	0.0674	0.00102956	5	1.39091e-06	6190	-5.8567	1.04345e-05
KCNH1	0.0602	0.00705266	5	7.90647e-07	6277	-6.10202	6.54339e-06
LOC203427	0.0586	0.00193907	5	6.91016e-07	6300	-6.16051	5.86569e-06
LOC285556	0.0694	0.0124964	5	1.60989e-06	6167	-5.7932	1.18127e-05
NRBP2	0.043	0.00933809	5	1.47008e-07	6461	-6.83266	1.54102e-06
PLEKHA5	0.0497	0.0181117	5	3.03237e-07	6383	-6.51822	2.85749e-06
SLC25A43	0.0586	0.00193907	5	6.91016e-07	6301	-6.16051	5.86569e-06
SPAG9	0.0219	0.00890842	5	5.03756e-09	6750	-8.29778	9.22579e-08
SYNGAP1	0.0468	0.00305614	5	2.24507e-07	6415	-6.64877	2.21555e-06
TCF4	0.049	0.00920869	5	2.82475e-07	6388	-6.54902	2.67712e-06
2017-03-08	0.044	0.0132791	4	3.7481e-06	6005	-5.42619	2.35042e-05
2017-09-03	0.05075	0.0105386	4	6.63352e-06	5816	-5.17826	3.56412e-05
AAK1	0.089	0	4	6.27422e-05	5042	-4.20244	0.000213353
ABCA2	0.0435	0.0135677	4	3.58061e-06	6013	-5.44604	2.26776e-05
ABI1	0.066	0.00404145	4	1.89747e-05	5429	-4.72182	7.92759e-05
ABI2	0.07325	0.00505594	4	2.87893e-05	5272	-4.54077	0.000110066
ABI3	0.0275	0.00144338	4	5.71914e-07	6315	-6.24267	4.94971e-06
ABI3BP	0.0375	0.0147224	4	1.97754e-06	6142	-5.70387	1.41635e-05
ABR	0.08025	0.0064984	4	4.14744e-05	5153	-4.38222	0.000149103
ACAD10	0.03775	0.0148682	4	2.0308e-06	6139	-5.69233	1.44777e-05
ACAP1	0.039	0	4	2.31344e-06	6110	-5.63574	1.60108e-05
ACLY	0.07975	0.000478714	4	4.04504e-05	5159	-4.39308	0.000145951
ACOT2	0.039	0.00578792	4	2.31344e-06	6111	-5.63574	1.60108e-05
ACSBG1	0.0585	0.0202587	4	1.17118e-05	5601	-4.93138	5.42731e-05
ACSM5	0.011475	0.00377169	4	1.73385e-08	6659	-7.76099	2.56766e-07
ACTA1	0.0495	0.0135677	4	6.00373e-06	5854	-5.22158	3.33079e-05
ACTN1	0.0435	0.0193412	4	3.58061e-06	6014	-5.44604	2.26776e-05
ACTR3C	0.01335	0.00383938	4	3.17633e-08	6606	-7.49807	4.25131e-07
ADAM19	0.03625	0.0122704	4	1.72676e-06	6159	-5.76277	1.25897e-05
ADAMTS8	0.05925	0.0111159	4	1.2324e-05	5581	-4.90925	5.63244e-05
ADAMTSL2	0.082	0.00057735	4	4.52122e-05	5121	-4.34474	0.000159823
ADCY8	0.04155	0.018735	4	2.98047e-06	6061	-5.52572	1.97166e-05
AF-4	0.0445	0.0141451	4	3.92139e-06	5988	-5.40656	2.42924e-05
AFAP1L2	0.048075	0.0230507	4	5.34167e-06	5884	-5.27232	3.03521e-05
AFF1	0.0445	0.0141451	4	3.92139e-06	5989	-5.40656	2.42924e-05
AGAP1	0.048	0.00754983	4	5.30842e-06	5885	-5.27504	3.02057e-05
AGAP3	0.0195	0.00895489	4	1.4459e-07	6463	-6.83986	1.52678e-06
AGGF1	0.054	0.00288675	4	8.50306e-06	5727	-5.07042	4.29451e-05
AGTPBP1	0.059	0.00981496	4	1.21174e-05	5588	-4.91659	5.56584e-05
AHR	0.05025	0.0142909	4	6.37594e-06	5829	-5.19546	3.4742e-05
AIFM1	0.07125	0.00217467	4	2.57715e-05	5318	-4.58886	0.00010109
AIP	0.062	0.00578792	4	1.47763e-05	5527	-4.83043	6.5463e-05
AK9	0.05475	0.00419076	4	8.98538e-06	5710	-5.04646	4.48809e-05
AKAP11	0.0235	0.00144338	4	3.0498e-07	6381	-6.51573	2.86877e-06
AKAP7	0.04875	0.0163114	4	5.64805e-06	5874	-5.2481	3.18605e-05
AKAP8	0.064	0.0046188	4	1.67772e-05	5482	-4.77528	7.22066e-05
ALDH1L1	0.0695	0.00462781	4	2.33313e-05	5348	-4.63206	9.28229e-05
ALDH4A1	0.052	0.0150111	4	7.31162e-06	5778	-5.13599	3.83158e-05
ALK	0.03175	0.0119818	4	1.01619e-06	6246	-5.99303	8.14517e-06
ALKBH8	0.0755	0.00721688	4	3.24929e-05	5229	-4.48821	0.000121412
ALOX12	0.07375	0.00131498	4	2.95834e-05	5263	-4.52895	0.000112581
ALPK2	0.053	0.0057735	4	7.89048e-06	5754	-5.1029	4.06398e-05
ALPK3	0.0465	0.00894893	4	4.67533e-06	5933	-5.33019	2.76806e-05
ALPL	0.0675	0.00721688	4	2.07594e-05	5399	-4.68278	8.52908e-05
ALYREF	0.06	0.0121244	4	1.296e-05	5568	-4.88739	5.9e-05
ANAPC11	0.05125	0.00075	4	6.89883e-06	5799	-5.16122	3.67331e-05
ANK3	0.014	0.00057735	4	3.8416e-08	6584	-7.41549	4.93053e-07
ANKDD1B	0.025	0.0023094	4	3.90625e-07	6357	-6.40824	3.56494e-06
ANKMY1	0.01795	0.00464785	4	1.03814e-07	6493	-6.98374	1.14754e-06
ANKRD11	0.045975	0.0213928	4	4.46773e-06	5955	-5.34991	2.68537e-05
ANKRD13A	0.0405	0.00144338	4	2.69042e-06	6085	-5.57018	1.82028e-05
ANKRD16	0.058	0.0196299	4	1.13165e-05	5611	-4.94629	5.27604e-05
ANKRD24	0.0565	0.00327872	4	1.01905e-05	5659	-4.99181	4.91017e-05
ANKRD31	0.059	0.00754983	4	1.21174e-05	5589	-4.91659	5.56584e-05
ANKRD32	0.03375	0.0108426	4	1.29746e-06	6201	-5.8869	9.8836e-06
ANKRD60	0.0565	0.0129904	4	1.01905e-05	5660	-4.99181	4.91017e-05
ANKUB1	0.05825	0.00707549	4	1.15129e-05	5606	-4.93882	5.35192e-05
ANPEP	0.07325	0.00880696	4	2.87893e-05	5273	-4.54077	0.000110066
AOX1	0.06675	0.0116931	4	1.9852e-05	5414	-4.70219	8.23094e-05
APBB1IP	0.069	0.0023094	4	2.26671e-05	5360	-4.6446	9.10423e-05
APOB	0.0275	0.00779423	4	5.71914e-07	6316	-6.24267	4.94971e-06
ARFGEF3	0.054	0	4	8.50306e-06	5728	-5.07042	4.29451e-05
argBPIB	0.082	0.000408248	4	4.52122e-05	5122	-4.34474	0.000159823
ARHGAP21	0.0515	0.0170318	4	7.03443e-06	5786	-5.15277	3.70659e-05
ARHGAP22	0.0455	0.0147224	4	4.28594e-06	5964	-5.36795	2.60428e-05
ARHGAP33	0.043	0.00288675	4	3.4188e-06	6029	-5.46613	2.19563e-05
ARHGAP4	0.02615	0.0143471	4	4.67613e-07	6337	-6.33011	4.16071e-06
ARHGAP44	0.06575	0.00188746	4	1.86889e-05	5435	-4.72842	7.82987e-05
ARHGEF1	0.044	0.0092376	4	3.7481e-06	6001	-5.42619	2.35042e-05
ARHGEF2	0.06275	0.00794119	4	1.55044e-05	5509	-4.80955	6.78446e-05
ARHGEF9	0.047	0.0080829	4	4.87968e-06	5912	-5.31161	2.837e-05
ARID1B	0.0675	0.00721688	4	2.07594e-05	5400	-4.68278	8.52908e-05
ARID3A	0.0035	0	4	1.50062e-10	6887	-9.82373	4.23261e-09
ARMC2	0.0485	0.0101036	4	5.53308e-06	5878	-5.25703	3.12826e-05
ARNT2	0.0271	0.0132289	4	5.39358e-07	6326	-6.26812	4.72718e-06
ARSA	0.0755	0.00259808	4	3.24929e-05	5230	-4.48821	0.000121412
ARVCF	0.0335	0.00548483	4	1.25945e-06	6203	-5.89982	9.59994e-06
ASB14	0.06675	0.0108272	4	1.9852e-05	5415	-4.70219	8.23094e-05
ASB2	0.047	0.0080829	4	4.87968e-06	5913	-5.31161	2.837e-05
ASIC2	0.0355	0.0129904	4	1.58823e-06	6168	-5.79909	1.1678e-05
ASXH1	0.0268	0.0133945	4	5.15869e-07	6329	-6.28746	4.5422e-06
ASXL1	0.0268	0.0133945	4	5.15869e-07	6330	-6.28746	4.5422e-06
ASXL2	0.026	0.00615088	4	4.56976e-07	6341	-6.34011	4.08326e-06
ASXL3	0.08125	0.00246221	4	4.35806e-05	5136	-4.36071	0.00015532
ATAD5	0.062	0.0173205	4	1.47763e-05	5528	-4.83043	6.5463e-05
ATAT1	0.034	0.00404145	4	1.33634e-06	6192	-5.87408	1.0091e-05
ATF7IP2	0.0785	0.00837158	4	3.79733e-05	5187	-4.42052	0.000138905
ATMIN	0.04625	0.00438511	4	4.57559e-06	5946	-5.33955	2.73841e-05
ATOH8	0.0295	0.0098192	4	7.57335e-07	6279	-6.12071	6.27668e-06
ATP1A1	0.0345	0.00548483	4	1.4167e-06	6180	-5.84872	1.05598e-05
ATP7B	0.041	0.0104243	4	2.82576e-06	6077	-5.54886	1.9006e-05
ATXN2L	0.05	0.0023094	4	6.25e-06	5835	-5.20412	3.41906e-05
AURA17	0.043	0.00173205	4	3.4188e-06	6030	-5.46613	2.19563e-05
BACH2	0.037	0.0046188	4	1.87416e-06	6149	-5.72719	1.34712e-05
BAG6	0.028	0.00463681	4	6.14656e-07	6310	-6.21137	5.28974e-06
BAI1	0.07475	0.00534439	4	3.12209e-05	5245	-4.50556	0.000117539
BAIAP2L2	0.0805	0.00721688	4	4.19936e-05	5147	-4.37682	0.000150446
BARHL2	0.022	0	4	2.34256e-07	6409	-6.63031	2.28526e-06
BATF2	0.0695	0.000288675	4	2.33313e-05	5349	-4.63206	9.28229e-05
BAZ2A	0.0675	0.0112583	4	2.07594e-05	5401	-4.68278	8.52908e-05
BBS4	0.06425	0.00188746	4	1.70409e-05	5476	-4.76851	7.29345e-05
BCAM	0.007875	0.00243768	4	3.84594e-09	6765	-8.415	7.32937e-08
BCAR3	0.076	0.0109697	4	3.33622e-05	5222	-4.47675	0.000124318
BCAS1	0.03275	0.00419076	4	1.15039e-06	6227	-5.93915	8.99217e-06
BCL7A	0.055	0.0057735	4	9.15063e-06	5699	-5.03855	4.53309e-05
BCL7C	0.0705	0.0115938	4	2.47034e-05	5334	-4.60724	9.76375e-05
BCL9	0.06175	0.00309233	4	1.45394e-05	5534	-4.83745	6.44555e-05
BCR	0.0335	0.00317543	4	1.25945e-06	6204	-5.89982	9.59994e-06
BCR/ABL	0.05325	0.00611521	4	8.04041e-06	5751	-5.09472	4.13229e-05
BHLHE22	0.051	0.0138564	4	6.7652e-06	5805	-5.16972	3.6203e-05
BHLHE41	0.019	0.00750555	4	1.30321e-07	6472	-6.88499	1.38933e-06
BIRC6	0.0385	0.00952628	4	2.19707e-06	6122	-5.65816	1.54281e-05
BLM	0.057	0	4	1.0556e-05	5641	-4.9765	5.04153e-05
BOD1	0.0325	0.00433013	4	1.11566e-06	6229	-5.95247	8.77682e-06
BOD1L1	0.0805	0.00290115	4	4.19936e-05	5148	-4.37682	0.000150446
BPIFB3	0.06875	0.00160078	4	2.23404e-05	5370	-4.65091	8.99433e-05
BRAF	0.057	0.00348808	4	1.0556e-05	5642	-4.9765	5.04153e-05
BRD9	0.069	0.011547	4	2.26671e-05	5361	-4.6446	9.10423e-05
BTAF1	0.0635	0.000866025	4	1.6259e-05	5493	-4.78891	7.06531e-05
BTBD18	0.058	0.0080829	4	1.13165e-05	5612	-4.94629	5.27604e-05
BTBD19	0.03975	0.00217467	4	2.4966e-06	6099	-5.60265	1.71446e-05
BTG3	0.032925	0.0105217	4	1.17518e-06	6225	-5.9299	9.19417e-06
BTRC	0.05525	0.0168887	4	9.31814e-06	5688	-5.03067	4.58233e-05
BZW1	0.0485	0.0141451	4	5.53308e-06	5879	-5.25703	3.12826e-05
C1	0.02615	0.0143471	4	4.67613e-07	6338	-6.33011	4.16071e-06
C10orf71	0.0595	0.00728583	4	1.25334e-05	5574	-4.90193	5.69844e-05
C10orf88	0.03275	0.00332603	4	1.15039e-06	6228	-5.93915	8.99217e-06
C11orf57	0.0275	0.000288675	4	5.71914e-07	6317	-6.24267	4.94971e-06
C11orf83	0.057	0.00981496	4	1.0556e-05	5643	-4.9765	5.04153e-05
C12orf50	0.03625	0.0105386	4	1.72676e-06	6160	-5.76277	1.25897e-05
C12orf66	0.07875	0.00737535	4	3.84594e-05	5181	-4.415	0.000140302
C12orf71	0.078	0.0057735	4	3.70151e-05	5193	-4.43162	0.000135667
C14orf79	0.073	0.0023094	4	2.83982e-05	5278	-4.54671	0.000108887
C16orf62	0.034	0.0178979	4	1.33634e-06	6193	-5.87408	1.0091e-05
C1orf104	0.0505	0.010681	4	6.50378e-06	5819	-5.18683	3.5101e-05
C1orf173	0.06525	0.00025	4	1.81268e-05	5450	-4.74168	7.64591e-05
C1orf198	0.069	0.00288675	4	2.26671e-05	5362	-4.6446	9.10423e-05
C1orf228	0.0385	0.014151	4	2.19707e-06	6123	-5.65816	1.54281e-05
C1orf229	0.0465	0.00693421	4	4.67533e-06	5934	-5.33019	2.76806e-05
C1QTNF5	0.0156	0.00715914	4	5.92241e-08	6543	-7.2275	7.06737e-07
C1QTNF9	0.032	0.0135831	4	1.04858e-06	6239	-5.9794	8.31037e-06
C1QTNF9B	0.032	0.0135831	4	1.04858e-06	6240	-5.9794	8.31037e-06
C20orf185	0.06875	0.00160078	4	2.23404e-05	5371	-4.65091	8.99433e-05
C3orf53	0.07325	0.00025	4	2.87893e-05	5274	-4.54077	0.000110066
C3orf67	0.0505	0.0118357	4	6.50378e-06	5820	-5.18683	3.5101e-05
C5orf42	0.065	0.0109697	4	1.78506e-05	5455	-4.74835	7.58386e-05
C7orf50	0.05	0.0190526	4	6.25e-06	5836	-5.20412	3.41906e-05
C9orf171	0.0395	0.0164595	4	2.43438e-06	6102	-5.61361	1.67127e-05
C9orf173	0.05625	0.0116931	4	1.00113e-05	5669	-4.99951	4.85316e-05
C9orf69	0.04875	0.00911386	4	5.64805e-06	5875	-5.2481	3.18605e-05
C9orf92	0.0079	0.00381598	4	3.89501e-09	6764	-8.40949	7.3462e-08
CACNA1C	0.036825	0.0122616	4	1.83895e-06	6156	-5.73543	1.33358e-05
CACNA1D	0.0645	0.00375278	4	1.73077e-05	5467	-4.76176	7.38223e-05
CADM3	0.054	0.0155885	4	8.50306e-06	5729	-5.07042	4.29451e-05
CADPS	0.019	0.00355903	4	1.30321e-07	6473	-6.88499	1.38933e-06
CAMK2D	0.0805	0.00490748	4	4.19936e-05	5149	-4.37682	0.000150446
CANT1	0.07675	0.00188746	4	3.46987e-05	5212	-4.45969	0.000128487
CAP1	0.04975	0.00075	4	6.12593e-06	5849	-5.21283	3.38978e-05
CARD14	0.05075	0.0223733	4	6.63352e-06	5812	-5.17826	3.56412e-05
CASC3	0.0315	0.00668954	4	9.8456e-07	6255	-6.00676	7.94567e-06
CASP4	0.043	0.0121244	4	3.4188e-06	6031	-5.46613	2.19563e-05
CATSPERG	0.06575	0.00160078	4	1.86889e-05	5436	-4.72842	7.82987e-05
CBFB	0.05775	0.0122704	4	1.11226e-05	5623	-4.95379	5.22022e-05
CBL	0.037175	0.0183742	4	1.90987e-06	6148	-5.719	1.37455e-05
CBR4	0.06125	0.0108272	4	1.40742e-05	5540	-4.85158	6.29124e-05
CC2D2A	0.059	0.0161658	4	1.21174e-05	5590	-4.91659	5.56584e-05
CCBE1	0.08325	0.00366003	4	4.80327e-05	5104	-4.31846	0.000168306
CCDC108	0.0615	0.00548483	4	1.43054e-05	5536	-4.8445	6.36457e-05
CCDC120	0.06075	0.0108272	4	1.36203e-05	5548	-4.86581	6.09864e-05
CCDC148	0.0785	0.00202073	4	3.79733e-05	5188	-4.42052	0.000138905
CCDC168	0.04775	0.0163114	4	5.19869e-06	5896	-5.28411	2.98415e-05
CCDC180	0.055	0	4	9.15063e-06	5700	-5.03855	4.53309e-05
CCDC68	0.04225	0.00246221	4	3.18645e-06	6046	-5.49669	2.08166e-05
CCDC93	0.0735	0.010681	4	2.91843e-05	5265	-4.53485	0.000111178
CCER2	0.07175	0.01025	4	2.65025e-05	5305	-4.57671	0.000103041
CCL26	0.032	0	4	1.04858e-06	6241	-5.9794	8.31037e-06
CCNJL	0.021	0.00057735	4	1.94481e-07	6432	-6.71112	1.95617e-06
CCSER1	0.03725	0.00347311	4	1.92533e-06	6144	-5.71549	1.38336e-05
CD14	0.066	0.00288675	4	1.89747e-05	5430	-4.72182	7.92759e-05
CD302	0.07	0.0092376	4	2.401e-05	5339	-4.61961	9.51338e-05
CD3EAP	0.069	0.0057735	4	2.26671e-05	5363	-4.6446	9.10423e-05
CD55	0.023475	0.00675961	4	3.03684e-07	6382	-6.51758	2.86314e-06
CD96	0.0655	0.00837158	4	1.84062e-05	5446	-4.73503	7.75429e-05
CDC45	0.0195	0.00317543	4	1.4459e-07	6464	-6.83986	1.52678e-06
CDH11	0.032	0.0023094	4	1.04858e-06	6242	-5.9794	8.31037e-06
CDH22	0.0355	0.00375278	4	1.58823e-06	6169	-5.79909	1.1678e-05
CDH23	0.0295	0.00837158	4	7.57335e-07	6280	-6.12071	6.27668e-06
CELSR1	0.0625	0.00721688	4	1.52588e-05	5516	-4.81648	6.72578e-05
CELSR2	0.07625	0.00938416	4	3.38033e-05	5218	-4.47104	0.000125545
CENPF	0.072	0.0092376	4	2.68739e-05	5296	-4.57067	0.000104143
CENPL	0.0435	0.0147451	4	3.58061e-06	6015	-5.44604	2.26776e-05
CEP104	0.0495	0.00375278	4	6.00373e-06	5855	-5.22158	3.33079e-05
CEP170	0.057	0.00750555	4	1.0556e-05	5644	-4.9765	5.04153e-05
CEP350	0.047	0.0150111	4	4.87968e-06	5914	-5.31161	2.837e-05
CGN	0.0335	0.00433013	4	1.25945e-06	6205	-5.89982	9.59994e-06
CGNL1	0.05525	0.0180433	4	9.31814e-06	5689	-5.03067	4.58233e-05
CHCHD2	0.0795	0.000866025	4	3.99456e-05	5163	-4.39853	0.00014408
CHCHD2P9	0.0795	0.000866025	4	3.99456e-05	5164	-4.39853	0.00014408
CHD4	0.02025	0.00025	4	1.68151e-07	6449	-6.7743	1.73568e-06
CHD8	0.06975	0.00332603	4	2.36688e-05	5343	-4.62582	9.41538e-05
CHGA	0.01675	0.00476314	4	7.87153e-08	6515	-7.10394	8.98059e-07
CHST13	0.06825	0.0140022	4	2.16975e-05	5382	-4.66359	8.81208e-05
CHST7	0.0261	0.0137987	4	4.64047e-07	6339	-6.33344	4.13545e-06
CHSY1	0.0745	0.00259808	4	3.08053e-05	5247	-4.51137	0.000116155
ChSy-2	0.07175	0.00103078	4	2.65025e-05	5306	-4.57671	0.000103041
CHSY3	0.07175	0.00103078	4	2.65025e-05	5307	-4.57671	0.000103041
CHTF18	0.0106	0.00427239	4	1.26248e-08	6693	-7.89878	2.01234e-07
CLCN5	0.0605	0.0089861	4	1.33974e-05	5554	-4.87298	6.03169e-05
CLCN6	0.0465	0.0181865	4	4.67533e-06	5935	-5.33019	2.76806e-05
CLEC2D	0.044	0.0190526	4	3.7481e-06	6002	-5.42619	2.35042e-05
CLIP2	0.03925	0.00303795	4	2.37333e-06	6106	-5.62464	1.63631e-05
CLMN	0.0395	0.00952628	4	2.43438e-06	6103	-5.61361	1.67127e-05
CLTA	0.0475	0.0265589	4	5.09066e-06	5899	-5.29323	2.92808e-05
CLTC	0.0795	0.00375278	4	3.99456e-05	5165	-4.39853	0.00014408
CMC1	0.0595	0.000288675	4	1.25334e-05	5575	-4.90193	5.69844e-05
CMPK1	0.0455	0.0204959	4	4.28594e-06	5965	-5.36795	2.60428e-05
CMTM3	0.016375	0.00671198	4	7.18994e-08	6524	-7.14327	8.3327e-07
CNTN1	0.049	0.0150111	4	5.7648e-06	5865	-5.23922	3.22515e-05
COIL	0.0755	0.0112583	4	3.24929e-05	5231	-4.48821	0.000121412
COL14A1	0.008075	0.000419076	4	4.25177e-09	6755	-8.37143	7.88071e-08
COL23A1	0.07125	0.00217467	4	2.57715e-05	5319	-4.58886	0.00010109
COL25A1	0.06425	0.0140022	4	1.70409e-05	5477	-4.76851	7.29345e-05
COL26A1	0.05825	0.0140022	4	1.15129e-05	5607	-4.93882	5.35192e-05
COL6A5	0.0425	0.0135677	4	3.26254e-06	6040	-5.48644	2.11574e-05
COLQ	0.0725	0.00837158	4	2.76282e-05	5287	-4.55865	0.000106334
COPB2	0.04975	0.00592136	4	6.12593e-06	5850	-5.21283	3.38978e-05
COQ2	0.0575	0.0193412	4	1.09313e-05	5626	-4.96133	5.1397e-05
COQ7	0.078	0.00635085	4	3.70151e-05	5194	-4.43162	0.000135667
CPA2	0.0415	0.0152998	4	2.96615e-06	6062	-5.52781	1.96687e-05
CPA5	0.035	0.00057735	4	1.50062e-06	6176	-5.82373	1.11084e-05
CPEB1	0.0715	0.00693421	4	2.61351e-05	5309	-4.58278	0.000101763
CPEB2	0.042	0.0138564	4	3.1117e-06	6055	-5.507	2.04629e-05
CPSF3	0.0505	0.000288675	4	6.50378e-06	5821	-5.18683	3.5101e-05
CR1	0.0825	0.00721688	4	4.6325e-05	5115	-4.33418	0.000163228
CREBBP	0.06025	0.00909556	4	1.31774e-05	5561	-4.88017	5.96801e-05
CREBRF	0.04815	0.0224301	4	5.37508e-06	5883	-5.26961	3.05551e-05
CSDE1	0.039	0.0127017	4	2.31344e-06	6112	-5.63574	1.60108e-05
CTAG2	0.02875	0.00476751	4	6.83206e-07	6302	-6.16545	5.81854e-06
CTBP1	0.0585	0.0106888	4	1.17118e-05	5602	-4.93138	5.42731e-05
CTCFL	0.043	0.0080829	4	3.4188e-06	6032	-5.46613	2.19563e-05
CTSA	0.0505	0.0158771	4	6.50378e-06	5822	-5.18683	3.5101e-05
CUBN	0.07925	0.00246221	4	3.94455e-05	5170	-4.404	0.00014278
CUL4B	0.0775	0.00895824	4	3.6075e-05	5202	-4.44279	0.000132981
CUX1	0.062	0.0184752	4	1.47763e-05	5529	-4.83043	6.5463e-05
CYP2R1	0.05475	0.0194866	4	8.98538e-06	5711	-5.04646	4.48809e-05
CYP7A1	0.0525	0.012413	4	7.59691e-06	5769	-5.11936	3.95743e-05
CYTSA	0.04225	0.00476751	4	3.18645e-06	6047	-5.49669	2.08166e-05
DACT1	0.05925	0.00909556	4	1.2324e-05	5582	-4.90925	5.63244e-05
DACT2	0.0224	0.00727461	4	2.51763e-07	6401	-6.59901	2.43441e-06
DAK	0.037	0.00578792	4	1.87416e-06	6150	-5.72719	1.34712e-05
DAZ4	0.07	0	4	2.401e-05	5340	-4.61961	9.51338e-05
DBF4B	0.0355	0.00202073	4	1.58823e-06	6170	-5.79909	1.1678e-05
DBX1	0.05625	0.00447912	4	1.00113e-05	5670	-4.99951	4.85316e-05
DCAF11	0.0275	0.00548483	4	5.71914e-07	6318	-6.24267	4.94971e-06
DCAF13	0.0615	0.00606218	4	1.43054e-05	5537	-4.8445	6.36457e-05
DCAF15	0.04225	0.00822977	4	3.18645e-06	6048	-5.49669	2.08166e-05
DCHS1	0.068	0.0150111	4	2.13814e-05	5387	-4.66996	8.71504e-05
DCP1B	0.02265	0.00943968	4	2.63192e-07	6396	-6.57973	2.5236e-06
DDX10	0.05	0.0173205	4	6.25e-06	5837	-5.20412	3.41906e-05
DDX21	0.074	0.0034641	4	2.99866e-05	5258	-4.52307	0.000113799
DDX31	0.05725	0.0145795	4	1.07424e-05	5632	-4.9689	5.06547e-05
DDX3X	0.028	0.0080829	4	6.14656e-07	6311	-6.21137	5.28974e-06
DDX3Y	0.0855	0.00317543	4	5.34398e-05	5073	-4.27214	0.000184433
DEK	0.00705	0.00343523	4	2.47034e-09	6780	-8.60724	4.89815e-08
DENND1C	0.086	0.00313582	4	5.47008e-05	5069	-4.26201	0.000188558
DENND2C	0.00966	0.00539245	4	8.7078e-09	6711	-8.06009	1.44943e-07
DENND4A	0.04725	0.0177547	4	4.98434e-06	5903	-5.30239	2.87407e-05
DENND5A	0.079	0.0023094	4	3.89501e-05	5175	-4.40949	0.00014169
DENND6B	0.0745	0.00375278	4	3.08053e-05	5248	-4.51137	0.000116155
DFNB31	0.05375	0.0146138	4	8.34668e-06	5739	-5.07849	4.25486e-05
DGKZ	0.0505	0.00721688	4	6.50378e-06	5823	-5.18683	3.5101e-05
DHX8	0.052	0.00173205	4	7.31162e-06	5779	-5.13599	3.83158e-05
DIAPH1	0.051	0.0150111	4	6.7652e-06	5806	-5.16972	3.6203e-05
DIAPH2	0.062	0.00662068	4	1.47763e-05	5530	-4.83043	6.5463e-05
DIAPH3	0.048	0.0190526	4	5.30842e-06	5886	-5.27504	3.02057e-05
DIS3	0.05875	0.00996138	4	1.19133e-05	5599	-4.92397	5.51292e-05
DKFZp434E079	0.0505	0.00894893	4	6.50378e-06	5824	-5.18683	3.5101e-05
DKFZp434L081	0.08375	0.00239357	4	4.91971e-05	5095	-4.30806	0.000171755
DKFZp434O171	0.033	0.008	4	1.18592e-06	6216	-5.92594	9.19417e-06
DKFZp434P211	0.07725	0.00131498	4	3.56118e-05	5205	-4.44841	0.000131343
DKFZP566F2124	0.0316	0.0146647	4	9.97122e-07	6252	-6.00125	8.0153e-06
DKFZp586B1621	0.037	0.00578792	4	1.87416e-06	6151	-5.72719	1.34712e-05
DKFZP586J0619	0.051	0.0011547	4	6.7652e-06	5807	-5.16972	3.6203e-05
DKFZp667K0918	0.033225	0.0148812	4	1.2186e-06	6212	-5.91414	9.38532e-06
DKFZp686B1310	0.0835	0.000288675	4	4.86123e-05	5099	-4.31325	0.000169993
DKFZp686E0752	0.082	0.00057735	4	4.52122e-05	5123	-4.34474	0.000159823
DKFZp686E191	0.082	0.00057735	4	4.52122e-05	5124	-4.34474	0.000159823
DKFZp686F1293	0.06825	0.00623665	4	2.16975e-05	5383	-4.66359	8.81208e-05
DKFZp686G1646	0.031	0.0034641	4	9.23521e-07	6263	-6.03455	7.52159e-06
DKFZp686G21125	0.02425	0.0108253	4	3.45818e-07	6371	-6.46115	3.21209e-06
DKFZp686I0746	0.082	0.00057735	4	4.52122e-05	5125	-4.34474	0.000159823
DKFZp686J162	0.0675	0.00779423	4	2.07594e-05	5402	-4.68278	8.52908e-05
DKFZp686K04147	0.06775	0.0134249	4	2.10687e-05	5396	-4.67636	8.63721e-05
DKFZp686M216	0.0271	0.0132289	4	5.39358e-07	6327	-6.26812	4.72718e-06
DKFZp686M24262	0.05025	0.00765261	4	6.37594e-06	5830	-5.19546	3.4742e-05
DKFZp686P12242	0.086	0.00288675	4	5.47008e-05	5070	-4.26201	0.000188558
DKFZp686P22161	0.0675	0.00779423	4	2.07594e-05	5403	-4.68278	8.52908e-05
DKFZp761B2210	0.04225	0.0064984	4	3.18645e-06	6049	-5.49669	2.08166e-05
DKFZp761L1023	0.0445	0.0129904	4	3.92139e-06	5990	-5.40656	2.42924e-05
DKFZp762L056	0.036	0.00288675	4	1.67962e-06	6162	-5.77479	1.22633e-05
DKFZp779G1236	0.053	0	4	7.89048e-06	5755	-5.1029	4.06398e-05
DKFZp781A1532	0.01745	0.00438207	4	9.27218e-08	6499	-7.03282	1.03243e-06
DKFZp781J13156	0.0285	0.0101036	4	6.5975e-07	6304	-6.18062	5.63605e-06
DKFZp781N1049	0.0835	0.00548483	4	4.86123e-05	5100	-4.31325	0.000169993
DKFZp781O2021	0.036	0.0080829	4	1.67962e-06	6163	-5.77479	1.22633e-05
DMAP1	0.029	0	4	7.07281e-07	6293	-6.15041	5.959e-06
DMXL2	0.04875	0.0189093	4	5.64805e-06	5876	-5.2481	3.18605e-05
DNAAF1	0.0505	0.0112657	4	6.50378e-06	5825	-5.18683	3.5101e-05
DNAH11	0.0435	0.00259808	4	3.58061e-06	6016	-5.44604	2.26776e-05
DNAH17	0.0435	0.00259808	4	3.58061e-06	6017	-5.44604	2.26776e-05
DNAH5	0.0655	0.000866025	4	1.84062e-05	5447	-4.73503	7.75429e-05
DNAJA4	0.0695	0.00320156	4	2.33313e-05	5350	-4.63206	9.28229e-05
DNAJC16	0.022	0.00519615	4	2.34256e-07	6410	-6.63031	2.28526e-06
DNM3	0.028725	0.0157472	4	6.80832e-07	6303	-6.16696	5.80843e-06
DOC2B	0.03225	0.00794119	4	1.08173e-06	6232	-5.96588	8.49132e-06
DOCK1	0.005	0.00207886	4	6.25e-10	6829	-9.20412	1.43469e-08
DOCK10	0.01745	0.00438207	4	9.27218e-08	6500	-7.03282	1.03243e-06
DOCK4	0.0595	0.0112583	4	1.25334e-05	5576	-4.90193	5.69844e-05
DOHH	0.03775	0.00939304	4	2.0308e-06	6140	-5.69233	1.44777e-05
DONSON	0.0295	0.0112583	4	7.57335e-07	6281	-6.12071	6.27668e-06
DPF1	0.07925	0.00228674	4	3.94455e-05	5171	-4.404	0.00014278
DPH1	0.049	0.0109697	4	5.7648e-06	5866	-5.23922	3.22515e-05
DPP3	0.05475	0.0203526	4	8.98538e-06	5712	-5.04646	4.48809e-05
DUS3L	0.076	0.0080829	4	3.33622e-05	5223	-4.47675	0.000124318
DUSP15	0.043	0.00837656	4	3.4188e-06	6033	-5.46613	2.19563e-05
DUSP7	0.0331	0.0178402	4	1.20036e-06	6215	-5.92069	9.2614e-06
DYNC1H1	0.03725	0.0140022	4	1.92533e-06	6145	-5.71549	1.38336e-05
DYNC1I2	0.06025	0.0108272	4	1.31774e-05	5562	-4.88017	5.96801e-05
DYNC2H1	0.053	0.0161658	4	7.89048e-06	5756	-5.1029	4.06398e-05
dystrophin	0.07575	0.00361421	4	3.29254e-05	5227	-4.48247	0.000122777
EBF3	0.0535	0.0152998	4	8.19248e-06	5740	-5.08658	4.17631e-05
ECM29	0.03175	0.00197379	4	1.01619e-06	6247	-5.99303	8.14517e-06
EDEM2	0.0225	0.0015	4	2.56289e-07	6398	-6.59127	2.46305e-06
EEF1D	0.054	0.0057735	4	8.50306e-06	5730	-5.07042	4.29451e-05
EFNB3	0.05225	0.00967277	4	7.45324e-06	5774	-5.12765	3.89353e-05
EHMT1	0.0865	0.00144338	4	5.59841e-05	5067	-4.25194	0.000192853
EIF2AK4	0.0215	0.000866025	4	2.13675e-07	6421	-6.67025	2.12187e-06
EIF3G	0.044025	0.0202287	4	3.75662e-06	5999	-5.4252	2.35255e-05
EIF3S4	0.044025	0.0202287	4	3.75662e-06	6000	-5.4252	2.35255e-05
EIF4B	0.077	0.0080829	4	3.5153e-05	5208	-4.45404	0.000130069
EIF4G3	0.06825	0.00620987	4	2.16975e-05	5384	-4.66359	8.81208e-05
ELFN1	0.046	0.0092376	4	4.47746e-06	5949	-5.34897	2.68537e-05
ELMO2	0.02765	0.013194	4	5.84495e-07	6314	-6.23322	5.04743e-06
EML6	0.0265	0.000866025	4	4.93155e-07	6333	-6.30702	4.36125e-06
EPSTI1	0.0825	0.00606218	4	4.6325e-05	5116	-4.33418	0.000163228
ERICH3	0.06525	0.00025	4	1.81268e-05	5451	-4.74168	7.64591e-05
ERICH6	0.034375	0.015372	4	1.39627e-06	6187	-5.85503	1.04875e-05
ERV3-1	0.0495	0.00779423	4	6.00373e-06	5856	-5.22158	3.33079e-05
ESAM	0.06775	0.0116931	4	2.10687e-05	5397	-4.67636	8.63721e-05
ESCO1	0.08325	0.00075	4	4.80327e-05	5105	-4.31846	0.000168306
ESX1	0.04	0.0046188	4	2.56e-06	6094	-5.59176	1.74388e-05
ETV1	0.04125	0.00707549	4	2.89531e-06	6073	-5.5383	1.94031e-05
ETV3	0.04675	0.0064984	4	4.77668e-06	5929	-5.32087	2.81787e-05
EXOC1	0.05225	0.00246221	4	7.45324e-06	5775	-5.12765	3.89353e-05
EXOC3L2	0.04685	0.0246248	4	4.81768e-06	5928	-5.31716	2.837e-05
EYA1	0.059	0	4	1.21174e-05	5591	-4.91659	5.56584e-05
FAM102B	0.036	0.0132791	4	1.67962e-06	6164	-5.77479	1.22633e-05
FAM104A	0.022	0.00173205	4	2.34256e-07	6411	-6.63031	2.28526e-06
FAM111B	0.03725	0.00366003	4	1.92533e-06	6146	-5.71549	1.38336e-05
FAM115A	0.081	0.00288675	4	4.30467e-05	5140	-4.36606	0.000153488
FAM120C	0.055	0.00463681	4	9.15063e-06	5701	-5.03855	4.53309e-05
FAM126A	0.05	0.00779957	4	6.25e-06	5838	-5.20412	3.41906e-05
FAM129C	0.044	0.0184752	4	3.7481e-06	6003	-5.42619	2.35042e-05
FAM13A	0.077	0.00288675	4	3.5153e-05	5209	-4.45404	0.000130069
FAM149A	0.071	0.00348808	4	2.54117e-05	5323	-4.59497	9.97967e-05
FAM160A2	0.054	0.0184752	4	8.50306e-06	5731	-5.07042	4.29451e-05
FAM171B	0.0205	0.00375278	4	1.7661e-07	6441	-6.75298	1.80773e-06
FAM181A	0.06025	0.0157341	4	1.31774e-05	5563	-4.88017	5.96801e-05
FAM181B	0.079	0.00866025	4	3.89501e-05	5176	-4.40949	0.00014169
FAM189A1	0.046	0.00549242	4	4.47746e-06	5950	-5.34897	2.68537e-05
FAM193B	0.045	0.0103923	4	4.10063e-06	5975	-5.38715	2.51244e-05
FAM194A	0.034375	0.015372	4	1.39627e-06	6188	-5.85503	1.04875e-05
FAM205A	0.054	0.00750555	4	8.50306e-06	5732	-5.07042	4.29451e-05
FAM21A	0.033	0.008	4	1.18592e-06	6217	-5.92594	9.19417e-06
FAM21B	0.033	0.008	4	1.18592e-06	6218	-5.92594	9.19417e-06
FAM43A	0.037	0.00057735	4	1.87416e-06	6152	-5.72719	1.34712e-05
FANCD2	0.0435	0.00952628	4	3.58061e-06	6018	-5.44604	2.26776e-05
FARSA	0.0745	0.00490748	4	3.08053e-05	5249	-4.51137	0.000116155
FAT1	0.0575	0.0158771	4	1.09313e-05	5627	-4.96133	5.1397e-05
FAT2	0.063	0.00404145	4	1.5753e-05	5501	-4.80264	6.88201e-05
FBLL1	0.056	0.0225167	4	9.8345e-06	5675	-5.00725	4.7902e-05
FBXO18	0.0465	0.000866025	4	4.67533e-06	5936	-5.33019	2.76806e-05
FCRLB	0.08225	0.000946485	4	4.57661e-05	5120	-4.33946	0.000161864
FER1L5	0.06725	0.00303795	4	2.04536e-05	5405	-4.68923	8.43513e-05
FEZF1	0.0445	0.00721688	4	3.92139e-06	5991	-5.40656	2.42924e-05
FGD3	0.0335	0.0129904	4	1.25945e-06	6206	-5.89982	9.59994e-06
FHOD1	0.05	0.00981496	4	6.25e-06	5839	-5.20412	3.41906e-05
FHOD3	0.079	0.00519615	4	3.89501e-05	5177	-4.40949	0.00014169
FIBP	0.0495	0.00375278	4	6.00373e-06	5857	-5.22158	3.33079e-05
FICD	0.053	0.0150111	4	7.89048e-06	5757	-5.1029	4.06398e-05
FIS1	0.0355	0.00548483	4	1.58823e-06	6171	-5.79909	1.1678e-05
FKBP15	0.057	0.00288675	4	1.0556e-05	5645	-4.9765	5.04153e-05
FKSG58	0.055	0.0132791	4	9.15063e-06	5702	-5.03855	4.53309e-05
FLG	0.0094	0.00092376	4	7.80749e-09	6720	-8.10749	1.32606e-07
FLG2	0.053	0.0023094	4	7.89048e-06	5758	-5.1029	4.06398e-05
FLI1	0.05125	0.0223733	4	6.89883e-06	5800	-5.16122	3.67331e-05
FLJ00011	0.06475	0.0064984	4	1.75776e-05	5465	-4.75504	7.48787e-05
FLJ00077	0.0435	0.00894893	4	3.58061e-06	6019	-5.44604	2.26776e-05
FLJ00198	0.0855	0.00144338	4	5.34398e-05	5074	-4.27214	0.000184433
FLJ00353	0.056	0.00057735	4	9.8345e-06	5676	-5.00725	4.7902e-05
FLJ31952	0.045	0	4	4.10063e-06	5976	-5.38715	2.51244e-05
FLJ44313	0.0665	0.0135677	4	1.95563e-05	5418	-4.70871	8.12569e-05
FMN1	0.067	0.00404145	4	2.01511e-05	5410	-4.6957	8.33571e-05
FMN2	0.076	0.0080829	4	3.33622e-05	5224	-4.47675	0.000124318
FOLH1	0.0447	0.0221189	4	3.99236e-06	5986	-5.39877	2.46834e-05
FOXA1	0.064	0.0132791	4	1.67772e-05	5483	-4.77528	7.22066e-05
FOXL2	0.02725	0.00478496	4	5.51399e-07	6322	-6.25853	4.80879e-06
FOXO1	0.054	0	4	8.50306e-06	5733	-5.07042	4.29451e-05
FOXP4	0.0835	0.000866025	4	4.86123e-05	5101	-4.31325	0.000169993
FRAP1	0.034	0.0190533	4	1.33634e-06	6194	-5.87408	1.0091e-05
FREM2	0.067	0.0127083	4	2.01511e-05	5411	-4.6957	8.33571e-05
FRMD4A	0.0245	0.00837158	4	3.603e-07	6366	-6.44334	3.32046e-06
FRMD5	0.07625	0.00765261	4	3.38033e-05	5219	-4.47104	0.000125545
FRRS1L	0.0261	0.00975722	4	4.64047e-07	6340	-6.33344	4.13545e-06
FSIP2	0.0555	0.00317543	4	9.48794e-06	5682	-5.02283	4.64671e-05
FUBP1	0.0815	0.00779423	4	4.41195e-05	5132	-4.35537	0.000156788
FUS	0.01384	0.00759986	4	3.66897e-08	6588	-7.43546	4.7464e-07
FUT10	0.0625	0.0129904	4	1.52588e-05	5517	-4.81648	6.72578e-05
FZD1	0.08	0.0023094	4	4.096e-05	5154	-4.38764	0.000147381
FZD3	0.05725	0.00736405	4	1.07424e-05	5633	-4.9689	5.06547e-05
GAD2	0.048	0.0216526	4	5.30842e-06	5887	-5.27504	3.02057e-05
GALM	0.04725	0.023527	4	4.98434e-06	5904	-5.30239	2.87407e-05
GALNT9	0.048	0.00953065	4	5.30842e-06	5888	-5.27504	3.02057e-05
GATA3	0.0895	0.00144338	4	6.41641e-05	5034	-4.19271	0.000217628
GATA-4	0.06175	0.00217467	4	1.45394e-05	5535	-4.83745	6.44555e-05
GBF1	0.058	0.0184752	4	1.13165e-05	5613	-4.94629	5.27604e-05
GBP2	0.069	0.0069282	4	2.26671e-05	5364	-4.6446	9.10423e-05
GBP6	0.058	0.0132791	4	1.13165e-05	5614	-4.94629	5.27604e-05
GCC1	0.055	0.00404145	4	9.15063e-06	5703	-5.03855	4.53309e-05
GCC2	0.0445	0.00259808	4	3.92139e-06	5992	-5.40656	2.42924e-05
GCHFR	0.0445	0.0183916	4	3.92139e-06	5993	-5.40656	2.42924e-05
gene	0.0525	0.0170318	4	7.59691e-06	5770	-5.11936	3.95743e-05
GGT7	0.04575	0.00103078	4	4.38091e-06	5958	-5.35844	2.64542e-05
GIGYF2	0.0305	0.000866025	4	8.65365e-07	6272	-6.0628	7.11433e-06
GIMAP2	0.03075	0.00505594	4	8.94088e-07	6269	-6.04862	7.32751e-06
GIPC3	0.034	0.00750555	4	1.33634e-06	6195	-5.87408	1.0091e-05
GJA8	0.05525	0.0050888	4	9.31814e-06	5690	-5.03067	4.58233e-05
GKN3P	0.0535	0.0216506	4	8.19248e-06	5741	-5.08658	4.17631e-05
GLB1L3	0.078	0.00940744	4	3.70151e-05	5195	-4.43162	0.000135667
GLP2R	0.023425	0.00783756	4	3.01105e-07	6384	-6.52128	2.84238e-06
GLS	0.064	0	4	1.67772e-05	5484	-4.77528	7.22066e-05
GLTSCR1	0.046	0.0150111	4	4.47746e-06	5951	-5.34897	2.68537e-05
GNPNAT1	0.05775	0.0154455	4	1.11226e-05	5624	-4.95379	5.22022e-05
GOLGA1	0.02625	0.00217467	4	4.74807e-07	6335	-6.32348	4.21245e-06
GOLGA8F	0.04565	0.014601	4	4.34273e-06	5962	-5.36224	2.63016e-05
GOLGA8N	0.05	0.00841625	4	6.25e-06	5840	-5.20412	3.41906e-05
GOLGA8O	0.05725	0.00996138	4	1.07424e-05	5634	-4.9689	5.06547e-05
GOLGA8Q	0.05725	0.00996138	4	1.07424e-05	5635	-4.9689	5.06547e-05
GOPC	0.06875	0.00361421	4	2.23404e-05	5372	-4.65091	8.99433e-05
GPD1L	0.065	0.0150111	4	1.78506e-05	5456	-4.74835	7.58386e-05
GPR113	0.068	0	4	2.13814e-05	5388	-4.66996	8.71504e-05
GPR123	0.058	0.0196299	4	1.13165e-05	5615	-4.94629	5.27604e-05
GPR146	0.059	0.0121244	4	1.21174e-05	5592	-4.91659	5.56584e-05
GPR75-ASB3	0.0535	0.0216506	4	8.19248e-06	5742	-5.08658	4.17631e-05
GPR78	0.016	0	4	6.5536e-08	6534	-7.18352	7.70261e-07
GPX4	0.04085	0.0220263	4	2.78463e-06	6083	-5.55523	1.87762e-05
GREB1	0.053	0.00173205	4	7.89048e-06	5759	-5.1029	4.06398e-05
GRIP1	0.0275	0.00317543	4	5.71914e-07	6319	-6.24267	4.94971e-06
GRIP2	0.0385	0.00606218	4	2.19707e-06	6124	-5.65816	1.54281e-05
GRM4	0.0312	0.0125862	4	9.47585e-07	6262	-6.02338	7.70817e-06
GRM5	0.0795	0.00606218	4	3.99456e-05	5166	-4.39853	0.00014408
GRP	0.04	0.0069282	4	2.56e-06	6095	-5.59176	1.74388e-05
GSE1	0.05675	0.000478714	4	1.0372e-05	5653	-4.98414	4.99298e-05
GSK3A	0.05075	0.00938416	4	6.63352e-06	5813	-5.17826	3.56412e-05
GTF3C2	0.07525	0.00525	4	3.20646e-05	5239	-4.49397	0.000120548
GTF3C5	0.04075	0.00419076	4	2.75747e-06	6084	-5.55949	1.86588e-05
GTPBP2	0.0285	0.0101036	4	6.5975e-07	6305	-6.18062	5.63605e-06
GUCA1A	0.069	0.0069282	4	2.26671e-05	5365	-4.6446	9.10423e-05
GUCA1C	0.07475	0.00851836	4	3.12209e-05	5246	-4.50556	0.000117539
GUK1	0.07125	0.00833042	4	2.57715e-05	5320	-4.58886	0.00010109
H2AFV	0.021425	0.0101479	4	2.10709e-07	6422	-6.67632	2.09795e-06
H2AFZ	0.021425	0.0101479	4	2.10709e-07	6423	-6.67632	2.09795e-06
hCG_1741805	0.0385	0.0152998	4	2.19707e-06	6125	-5.65816	1.54281e-05
hCG_1794678	0.062	0.0173205	4	1.47763e-05	5531	-4.83043	6.5463e-05
hCG_1810810	0.071	0.0023094	4	2.54117e-05	5324	-4.59497	9.97967e-05
hCG_1818547	0.049	0.0190526	4	5.7648e-06	5867	-5.23922	3.22515e-05
HCN2	0.0275	0.00548483	4	5.71914e-07	6320	-6.24267	4.94971e-06
HDC	0.032	0.00355903	4	1.04858e-06	6243	-5.9794	8.31037e-06
HDHD2	0.0665	0.0147451	4	1.95563e-05	5419	-4.70871	8.12569e-05
HDX	0.07675	0.00275	4	3.46987e-05	5213	-4.45969	0.000128487
HEL37	0.033	0.0011547	4	1.18592e-06	6219	-5.92594	9.19417e-06
HELLS	0.04875	0.00580768	4	5.64805e-06	5877	-5.2481	3.18605e-05
HEL-S-106	0.02475	0.00909556	4	3.75233e-07	6364	-6.4257	3.4499e-06
HERC2	0.0625	0.0112583	4	1.52588e-05	5518	-4.81648	6.72578e-05
HIF1AN	0.012525	0.00203935	4	2.461e-08	6629	-7.60889	3.43678e-07
HIP1	0.049	0.0202073	4	5.7648e-06	5868	-5.23922	3.22515e-05
HLA-A	0.025	0	4	3.90625e-07	6358	-6.40824	3.56494e-06
HLA-C	0.0345	0.0176092	4	1.4167e-06	6181	-5.84872	1.05598e-05
HLA-DQB2	0.06575	0.00909556	4	1.86889e-05	5437	-4.72842	7.82987e-05
HLA-DRB1	0.0595	0.00894893	4	1.25334e-05	5577	-4.90193	5.69844e-05
HMCN2	0.0815	0.000866025	4	4.41195e-05	5133	-4.35537	0.000156788
HMGCLL1	0.0515	0.00675154	4	7.03443e-06	5787	-5.15277	3.70659e-05
HMGXB4	0.05175	0.00193111	4	7.17202e-06	5784	-5.14436	3.77483e-05
HNRNPD	0.04775	0.00851836	4	5.19869e-06	5897	-5.28411	2.98415e-05
HOM-TES-103	0.07375	0.00996138	4	2.95834e-05	5264	-4.52895	0.000112581
HOXC6	0.0355	0.00548483	4	1.58823e-06	6172	-5.79909	1.1678e-05
HOXD9	0.068	0.00751665	4	2.13814e-05	5389	-4.66996	8.71504e-05
HPSE	0.0078	0	4	3.70151e-09	6768	-8.43162	7.08158e-08
HRNR	0.016625	0.00830245	4	7.63918e-08	6518	-7.11695	8.7688e-07
HS6ST3	0.058	0.00404145	4	1.13165e-05	5616	-4.94629	5.27604e-05
HSD17B1	0.0484	0.0228631	4	5.48759e-06	5881	-5.26062	3.11303e-05
HSD17B4	0.0705	0.0118357	4	2.47034e-05	5335	-4.60724	9.76375e-05
HSPA12B	0.072	0.00404145	4	2.68739e-05	5297	-4.57067	0.000104143
HSPA4L	0.087	0.00057735	4	5.72898e-05	5062	-4.24192	0.000196855
HSPBP1	0.0715	0.00779423	4	2.61351e-05	5310	-4.58278	0.000101763
HTATIP2	0.05075	0.00881641	4	6.63352e-06	5814	-5.17826	3.56412e-05
HTT	0.04025	0.0122704	4	2.6246e-06	6090	-5.58094	1.78135e-05
HuD11lambda	0.0545	0.0210733	4	8.82239e-06	5714	-5.05441	4.41557e-05
HUWE1	0.045	0.0196299	4	4.10063e-06	5977	-5.38715	2.51244e-05
HYOU1	0.05	0.0196299	4	6.25e-06	5841	-5.20412	3.41906e-05
IFFO1	0.06975	0.00765261	4	2.36688e-05	5344	-4.62582	9.41538e-05
IFI27L1	0.037	0.00578792	4	1.87416e-06	6153	-5.72719	1.34712e-05
IFIT2	0.0665	0.0158771	4	1.95563e-05	5420	-4.70871	8.12569e-05
IFT74	0.052	0	4	7.31162e-06	5780	-5.13599	3.83158e-05
IGF2	0.0565	0.00262996	4	1.01905e-05	5661	-4.99181	4.91017e-05
IGFBP6	0.025	0.00404145	4	3.90625e-07	6359	-6.40824	3.56494e-06
IGSF22	0.04965	0.0261828	4	6.07683e-06	5853	-5.21632	3.37258e-05
IL17RB	0.0425	0.00894893	4	3.26254e-06	6041	-5.48644	2.11574e-05
IL17RE	0.03925	0.00131498	4	2.37333e-06	6107	-5.62464	1.63631e-05
IL20RA	0.06775	0.00332603	4	2.10687e-05	5398	-4.67636	8.63721e-05
IL31RA	0.0625	0.0118357	4	1.52588e-05	5519	-4.81648	6.72578e-05
IMPA2	0.0845	0.00317543	4	5.09832e-05	5084	-4.29257	0.000177086
IMUP	0.072	0.011547	4	2.68739e-05	5298	-4.57067	0.000104143
INO80C	0.04575	0.00534439	4	4.38091e-06	5959	-5.35844	2.64542e-05
INPPL1	0.0845	0.00144338	4	5.09832e-05	5085	-4.29257	0.000177086
INSM1	0.07225	0.00025	4	2.72491e-05	5292	-4.56465	0.000105076
INTS10	0.031	0.0023094	4	9.23521e-07	6264	-6.03455	7.52159e-06
IPO8	0.033	0.0109697	4	1.18592e-06	6220	-5.92594	9.19417e-06
IQSEC3	0.078	0.00750555	4	3.70151e-05	5196	-4.43162	0.000135667
IRS-1	0.064	0.0127017	4	1.67772e-05	5485	-4.77528	7.22066e-05
ITCH	0.0455	0.00490748	4	4.28594e-06	5966	-5.36795	2.60428e-05
ITPKB	0.0795	0.00779423	4	3.99456e-05	5167	-4.39853	0.00014408
ITSN2	0.0825	0.00259808	4	4.6325e-05	5117	-4.33418	0.000163228
JADE1	0.051	0.0092376	4	6.7652e-06	5808	-5.16972	3.6203e-05
JADE2	0.061	0.00348808	4	1.38458e-05	5544	-4.85868	6.17282e-05
JARID2	0.0555	0.0176281	4	9.48794e-06	5683	-5.02283	4.64671e-05
JUND	0.0305	0.000288675	4	8.65365e-07	6273	-6.0628	7.11433e-06
KANK2	0.07	0.00173205	4	2.401e-05	5341	-4.61961	9.51338e-05
KANSL3	0.038	0.0046188	4	2.08514e-06	6135	-5.68087	1.48463e-05
KCNC3	0.057	0.00234521	4	1.0556e-05	5646	-4.9765	5.04153e-05
KCNH3	0.0415	0.00606218	4	2.96615e-06	6063	-5.52781	1.96687e-05
KCNK5	0.07025	0.00217467	4	2.43548e-05	5338	-4.61341	9.66657e-05
KCNQ2	0.038	0.00981496	4	2.08514e-06	6136	-5.68087	1.48463e-05
KCNQ4	0.044	0.00750555	4	3.7481e-06	6004	-5.42619	2.35042e-05
KCTD10	0.056	0.00981496	4	9.8345e-06	5677	-5.00725	4.7902e-05
KCTD13	0.041	0	4	2.82576e-06	6078	-5.54886	1.9006e-05
KCTD17	0.039	0	4	2.31344e-06	6113	-5.63574	1.60108e-05
KCTD2	0.05775	0.00851836	4	1.11226e-05	5625	-4.95379	5.22022e-05
KDM1A	0.0625	0.00548483	4	1.52588e-05	5520	-4.81648	6.72578e-05
KDM1B	0.0345	0.0118357	4	1.4167e-06	6182	-5.84872	1.05598e-05
KDM4C	0.0645	0.00548483	4	1.73077e-05	5468	-4.76176	7.38223e-05
KDM7A	0.0075	0.00317543	4	3.16406e-09	6774	-8.49975	6.16373e-08
KIAA0368	0.03175	0.00197379	4	1.01619e-06	6248	-5.99303	8.14517e-06
KIAA0406	0.054	0.0150111	4	8.50306e-06	5734	-5.07042	4.29451e-05
KIAA0430	0.06275	0.0134249	4	1.55044e-05	5510	-4.80955	6.78446e-05
KIAA0753	0.062	0.0080829	4	1.47763e-05	5532	-4.83043	6.5463e-05
KIAA1210	0.031	0.00635085	4	9.23521e-07	6265	-6.03455	7.52159e-06
KIAA1211	0.0435	0.0164747	4	3.58061e-06	6020	-5.44604	2.26776e-05
KIAA1217	0.04925	0.00592136	4	5.88335e-06	5862	-5.23038	3.28461e-05
KIAA1462	0.042	0.0069282	4	3.1117e-06	6056	-5.507	2.04629e-05
KIAA1466	0.0555	0.0148857	4	9.48794e-06	5684	-5.02283	4.64671e-05
KIAA1529	0.055	0	4	9.15063e-06	5704	-5.03855	4.53309e-05
KIAA1946	0.0205	0.00375278	4	1.7661e-07	6442	-6.75298	1.80773e-06
KIAA2012	0.071	0.0109697	4	2.54117e-05	5325	-4.59497	9.97967e-05
KIDINS220	0.03425	0.00249583	4	1.37608e-06	6191	-5.86136	1.03813e-05
KIF1A	0.063	0.0184752	4	1.5753e-05	5502	-4.80264	6.88201e-05
KIF3B	0.0268	0.0128432	4	5.15869e-07	6331	-6.28746	4.5422e-06
KIF3C	0.031	0.0034641	4	9.23521e-07	6266	-6.03455	7.52159e-06
KIF7	0.048	0.0127017	4	5.30842e-06	5889	-5.27504	3.02057e-05
KIR3DL1	0.0545	0.00578071	4	8.82239e-06	5715	-5.05441	4.41557e-05
KIRREL2	0.08125	0.00280995	4	4.35806e-05	5137	-4.36071	0.00015532
KLHDC10	0.088	0.00173205	4	5.99695e-05	5053	-4.22207	0.000205242
KLHL21	0.0425	0.012705	4	3.26254e-06	6042	-5.48644	2.11574e-05
KLHL5	0.036	0.0132791	4	1.67962e-06	6165	-5.77479	1.22633e-05
KLK11	0.0445	0.010751	4	3.92139e-06	5994	-5.40656	2.42924e-05
KLRG2	0.0665	0.010681	4	1.95563e-05	5421	-4.70871	8.12569e-05
KMT2A	0.03435	0.0165411	4	1.39222e-06	6189	-5.85629	1.04345e-05
KMT2B	0.0355	0.00607591	4	1.58823e-06	6173	-5.79909	1.1678e-05
KMT2E	0.05425	0.0157341	4	8.66162e-06	5723	-5.0624	4.363e-05
KNSTRN	0.012325	0.00443121	4	2.30753e-08	6633	-7.63685	3.25268e-07
KNTC1	0.052125	0.0241785	4	7.38217e-06	5777	-5.13182	3.86543e-05
KPNB1	0.07525	0.00810735	4	3.20646e-05	5240	-4.49397	0.000120548
KREMEN1	0.0385	0.00202073	4	2.19707e-06	6126	-5.65816	1.54281e-05
KRT20	0.012	0	4	2.0736e-08	6636	-7.68328	2.93209e-07
KRT3	0.055	0.0144338	4	9.15063e-06	5705	-5.03855	4.53309e-05
LAGE3	0.02775	0.0122687	4	5.92996e-07	6313	-6.22695	5.11902e-06
LAMA5	0.05	0.0046188	4	6.25e-06	5842	-5.20412	3.41906e-05
LAMB3	0.073	0.00895358	4	2.83982e-05	5279	-4.54671	0.000108887
LAMC1	0.0845	0.00144338	4	5.09832e-05	5086	-4.29257	0.000177086
LAP3	0.02475	0.00909556	4	3.75233e-07	6365	-6.4257	3.4499e-06
LARP1	0.055	0.0161658	4	9.15063e-06	5706	-5.03855	4.53309e-05
LAYN	0.057	0.0144338	4	1.0556e-05	5647	-4.9765	5.04153e-05
LBX1	0.026	0.0080829	4	4.56976e-07	6342	-6.34011	4.08326e-06
LDHC	0.06025	0.0154455	4	1.31774e-05	5564	-4.88017	5.96801e-05
LHB	0.03285	0.0128591	4	1.16451e-06	6226	-5.93386	9.06044e-06
LHX4	0.056	0	4	9.8345e-06	5678	-5.00725	4.7902e-05
LHX9	0.0385	0.000288675	4	2.19707e-06	6127	-5.65816	1.54281e-05
LINC00684	0.0535	0.0233827	4	8.19248e-06	5743	-5.08658	4.17631e-05
LMLN	0.0725	0.00606218	4	2.76282e-05	5288	-4.55865	0.000106334
LOC100133400	0.07675	0.00451617	4	3.46987e-05	5214	-4.45969	0.000128487
LOC100510707	0.0415	0.00952628	4	2.96615e-06	6064	-5.52781	1.96687e-05
LOC100652758	0.0315	0.0112583	4	9.8456e-07	6256	-6.00676	7.94567e-06
LOC101060376	0.0415	0.00952628	4	2.96615e-06	6065	-5.52781	1.96687e-05
LOC101060389	0.0415	0.00952628	4	2.96615e-06	6066	-5.52781	1.96687e-05
LOC101060464	0.0515	0.00548483	4	7.03443e-06	5788	-5.15277	3.70659e-05
LOC101927322	0.0335	0.0129904	4	1.25945e-06	6207	-5.89982	9.59994e-06
LOC101927754	0.095	0	4	8.14506e-05	5002	-4.08911	0.000272137
LOC101927859	0.085	0	4	5.22006e-05	5078	-4.28232	0.000180725
LOC101928192	0.0605	0.00721688	4	1.33974e-05	5555	-4.87298	6.03169e-05
LOC101929070	0.0615	0.00606218	4	1.43054e-05	5538	-4.8445	6.36457e-05
LOC101929264	0.05525	0.00361421	4	9.31814e-06	5691	-5.03067	4.58233e-05
LOC101929587	0.084	0.00519615	4	4.97871e-05	5093	-4.30288	0.00017368
LOC101929773	0.0138	0.0035798	4	3.62674e-08	6589	-7.44048	4.70319e-07
LOC101929886	0.0293	0.0159926	4	7.37005e-07	6289	-6.13253	6.18266e-06
LOC101930171	0.0515	0.00548483	4	7.03443e-06	5789	-5.15277	3.70659e-05
LOC101930300	0.04475	0.0157341	4	4.01026e-06	5982	-5.39683	2.47214e-05
LOC102723502	0.029	0.0046188	4	7.07281e-07	6294	-6.15041	5.959e-06
LOC102723859	0.0415	0.00952628	4	2.96615e-06	6067	-5.52781	1.96687e-05
LOC102723975	0.078	0.00750555	4	3.70151e-05	5197	-4.43162	0.000135667
LOC102724073	0.0395	0.00144338	4	2.43438e-06	6104	-5.61361	1.67127e-05
LOC102724369	0.02505	0.0109408	4	3.93759e-07	6356	-6.40477	3.58767e-06
LOC102724631	0.029	0.0046188	4	7.07281e-07	6295	-6.15041	5.959e-06
LOC102724641	0.0465	0.00202073	4	4.67533e-06	5937	-5.33019	2.76806e-05
LOC102724862	0.0415	0.00952628	4	2.96615e-06	6068	-5.52781	1.96687e-05
LOC102724965	0.0535	0.0158771	4	8.19248e-06	5744	-5.08658	4.17631e-05
LOC102725061	0.024225	0.0114324	4	3.44394e-07	6375	-6.46294	3.21022e-06
LOC102725205	0.0665	0.00722842	4	1.95563e-05	5422	-4.70871	8.12569e-05
LOC389199	0.04425	0.00160078	4	3.83401e-06	5996	-5.41635	2.39007e-05
LOC392884	0.033	0	4	1.18592e-06	6221	-5.92594	9.19417e-06
LOC441476	0.05625	0.0116931	4	1.00113e-05	5671	-4.99951	4.85316e-05
LPHN3	0.031	0	4	9.23521e-07	6267	-6.03455	7.52159e-06
LRCH3	0.0835	0.00606218	4	4.86123e-05	5102	-4.31325	0.000169993
LRRC27	0.0735	0.000866025	4	2.91843e-05	5266	-4.53485	0.000111178
LRRC31	0.031525	0.0124569	4	9.87689e-07	6254	-6.00538	7.96087e-06
LRRC37A	0.023	0.00519615	4	2.79841e-07	6390	-6.55309	2.66523e-06
LRRC9	0.048	0.00404145	4	5.30842e-06	5890	-5.27504	3.02057e-05
LTBP3	0.0605	0.00259808	4	1.33974e-05	5556	-4.87298	6.03169e-05
LY75	0.068	0.00288675	4	2.13814e-05	5390	-4.66996	8.71504e-05
MADD	0.06075	0.0140022	4	1.36203e-05	5549	-4.86581	6.09864e-05
MADH5	0.0031	0.000954812	4	9.23521e-11	6903	-10.0346	2.78331e-09
MAGI1	0.02725	0.00507239	4	5.51399e-07	6323	-6.25853	4.80879e-06
MAML2	0.074	0.0092376	4	2.99866e-05	5259	-4.52307	0.000113799
MAN2B1	0.0295	0.000288675	4	7.57335e-07	6282	-6.12071	6.27668e-06
MANB	0.0295	0.000288675	4	7.57335e-07	6283	-6.12071	6.27668e-06
MAP3K19	0.0465	0.00375278	4	4.67533e-06	5938	-5.33019	2.76806e-05
MAP9	0.0815	0.00739932	4	4.41195e-05	5134	-4.35537	0.000156788
MAPK3	0.0625	0.0129904	4	1.52588e-05	5521	-4.81648	6.72578e-05
MAPK8	0.06575	0.00837033	4	1.86889e-05	5438	-4.72842	7.82987e-05
MAPK8IP3	0.0775	0.00262996	4	3.6075e-05	5203	-4.44279	0.000132981
MARK2	0.04175	0.00572094	4	3.03827e-06	6058	-5.51737	2.00578e-05
MARK3	0.04325	0.0157341	4	3.499e-06	6025	-5.45606	2.24094e-05
MAST1	0.04275	0.00686021	4	3.33998e-06	6039	-5.47626	2.16569e-05
MCM4	0.0405	0.00548483	4	2.69042e-06	6086	-5.57018	1.82028e-05
MCOLN1	0.05025	0.0203526	4	6.37594e-06	5831	-5.19546	3.4742e-05
MDGA2	0.0455	0.00808806	4	4.28594e-06	5967	-5.36795	2.60428e-05
MED13	0.068	0.00635085	4	2.13814e-05	5391	-4.66996	8.71504e-05
MED13L	0.02325	0.00286865	4	2.92208e-07	6386	-6.53431	2.76471e-06
MED16	0.04625	0.0114045	4	4.57559e-06	5947	-5.33955	2.73841e-05
MED25	0.0515	0.0170318	4	7.03443e-06	5790	-5.15277	3.70659e-05
MEGF8	0.09075	0.00170171	4	6.78245e-05	5028	-4.16861	0.000229178
MFNG	0.041	0.0109697	4	2.82576e-06	6079	-5.54886	1.9006e-05
MIA3	0.067	0.00749444	4	2.01511e-05	5412	-4.6957	8.33571e-05
MIEF2	0.0405	0.0168053	4	2.69042e-06	6087	-5.57018	1.82028e-05
mih1/Tx	0.043	0.0121244	4	3.4188e-06	6034	-5.46613	2.19563e-05
MLH3	0.036	0.00288675	4	1.67962e-06	6166	-5.77479	1.22633e-05
MLK4	0.0266	0.0123556	4	5.00641e-07	6332	-6.30047	4.42653e-06
MLLT6	0.0303	0.0139734	4	8.42889e-07	6274	-6.07423	6.9494e-06
MMRN2	0.04425	0.00563286	4	3.83401e-06	5997	-5.41635	2.39007e-05
MNDA	0.043	0.0069282	4	3.4188e-06	6035	-5.46613	2.19563e-05
MOV10L1	0.021375	0.00677426	4	2.08749e-07	6425	-6.68038	2.08678e-06
MPO	0.02415	0.0114604	4	3.40148e-07	6376	-6.46833	3.17704e-06
MPP1	0.065	0.00519615	4	1.78506e-05	5457	-4.74835	7.58386e-05
MPP6	0.0495	0.0135677	4	6.00373e-06	5858	-5.22158	3.33079e-05
Mprip-Ntrk1	0.05025	0.0137136	4	6.37594e-06	5832	-5.19546	3.4742e-05
MPV17	0.065	0.00204124	4	1.78506e-05	5458	-4.74835	7.58386e-05
M-RIP	0.08	0.00173205	4	4.096e-05	5156	-4.38764	0.000147381
MROH2B	0.065	0.0144395	4	1.78506e-05	5459	-4.74835	7.58386e-05
MROH5	0.0585	0.0181865	4	1.17118e-05	5603	-4.93138	5.42731e-05
MRPL15	0.06725	0.00303795	4	2.04536e-05	5406	-4.68923	8.43513e-05
MRPL16	0.05625	0.00303795	4	1.00113e-05	5672	-4.99951	4.85316e-05
MRPL36	0.0845	0.00606218	4	5.09832e-05	5087	-4.29257	0.000177086
MSANTD2	0.0475	0.00144338	4	5.09066e-06	5900	-5.29323	2.92808e-05
MSH6	0.0575	0.0170318	4	1.09313e-05	5628	-4.96133	5.1397e-05
MSLN	0.0195	0.000866025	4	1.4459e-07	6465	-6.83986	1.52678e-06
MST148	0.04975	0.0189093	4	6.12593e-06	5851	-5.21283	3.38978e-05
MTHFD1L	0.053	0.0138564	4	7.89048e-06	5760	-5.1029	4.06398e-05
MTHFD2	0.0315	0.00262996	4	9.8456e-07	6257	-6.00676	7.94567e-06
MTHFSD	0.0345	0.00894893	4	1.4167e-06	6183	-5.84872	1.05598e-05
MTMR1	0.047	0.0107781	4	4.87968e-06	5915	-5.31161	2.837e-05
MTMR12	0.06	0.0138564	4	1.296e-05	5569	-4.88739	5.9e-05
MT-ND5	0.06575	0.0137136	4	1.86889e-05	5439	-4.72842	7.82987e-05
MTO1	0.06325	0.00303795	4	1.60045e-05	5495	-4.79576	6.94371e-05
MTOR	0.034	0.0190533	4	1.33634e-06	6196	-5.87408	1.0091e-05
MUC6	0.07875	0.00303795	4	3.84594e-05	5182	-4.415	0.000140302
MUC8	0.0437	0.0167886	4	3.64692e-06	6011	-5.43807	2.308e-05
MUTYH	0.0535	0.00259808	4	8.19248e-06	5745	-5.08658	4.17631e-05
MYCBP2	0.016625	0.00830144	4	7.63918e-08	6519	-7.11695	8.7688e-07
MYH13	0.05725	0.00160078	4	1.07424e-05	5636	-4.9689	5.06547e-05
MYL5	0.0505	0.0102021	4	6.50378e-06	5826	-5.18683	3.5101e-05
MYLK	0.05525	0.00265754	4	9.31814e-06	5692	-5.03067	4.58233e-05
MYO18A	0.045	0.0138564	4	4.10063e-06	5978	-5.38715	2.51244e-05
MYO1A	0.0645	0.000288675	4	1.73077e-05	5469	-4.76176	7.38223e-05
MYO1F	0.0254	0.0107387	4	4.16231e-07	6352	-6.38067	3.76881e-06
MYO9A	0.044	0.0069282	4	3.7481e-06	6006	-5.42619	2.35042e-05
MYOM3	0.0745	0.0101036	4	3.08053e-05	5250	-4.51137	0.000116155
MYRIP	0.06525	0.00402854	4	1.81268e-05	5452	-4.74168	7.64591e-05
N4BP2	0.0216	0.00946863	4	2.17678e-07	6419	-6.66218	2.15853e-06
NACA	0.076	0.0066458	4	3.33622e-05	5225	-4.47675	0.000124318
NACAD	0.0485	0.00259808	4	5.53308e-06	5880	-5.25703	3.12826e-05
NADH1	0.0285	0.000288675	4	6.5975e-07	6306	-6.18062	5.63605e-06
NADH5	0.06575	0.0137136	4	1.86889e-05	5440	-4.72842	7.82987e-05
NAF1	0.021425	0.0105537	4	2.10709e-07	6424	-6.67632	2.09795e-06
NAPG	0.03925	0.000478714	4	2.37333e-06	6108	-5.62464	1.63631e-05
NASP	0.05625	0.00534439	4	1.00113e-05	5673	-4.99951	4.85316e-05
NAT8B	0.0245	0.00490748	4	3.603e-07	6367	-6.44334	3.32046e-06
NAV1	0.0705	0.00606218	4	2.47034e-05	5336	-4.60724	9.76375e-05
NBEAL2	0.03365	0.0146372	4	1.28215e-06	6202	-5.89206	9.74192e-06
NBPF10	0.0185	0.00144338	4	1.17135e-07	6480	-6.93131	1.26555e-06
NBPF14	0.0185	0.00144338	4	1.17135e-07	6481	-6.93131	1.26555e-06
NCKAP5L	0.041	0.00750555	4	2.82576e-06	6080	-5.54886	1.9006e-05
NCOA7	0.04225	0.0064984	4	3.18645e-06	6050	-5.49669	2.08166e-05
NCOR2	0.071	0.00612372	4	2.54117e-05	5326	-4.59497	9.97967e-05
ND1	0.0285	0.000288675	4	6.5975e-07	6307	-6.18062	5.63605e-06
ND4	0.021	0.0023094	4	1.94481e-07	6433	-6.71112	1.95617e-06
ndh5	0.06575	0.0137136	4	1.86889e-05	5441	-4.72842	7.82987e-05
NDUFA13	0.0665	0.00952628	4	1.95563e-05	5423	-4.70871	8.12569e-05
NDUFAF7	0.0715	0.00317543	4	2.61351e-05	5311	-4.58278	0.000101763
NEK7	0.035	0.00267706	4	1.50062e-06	6177	-5.82373	1.11084e-05
NELL2	0.0665	0.00663953	4	1.95563e-05	5424	-4.70871	8.12569e-05
NES	0.0695	0.0129904	4	2.33313e-05	5351	-4.63206	9.28229e-05
NFKB2	0.04625	0.00361421	4	4.57559e-06	5948	-5.33955	2.73841e-05
NKAP	0.0465	0.0165353	4	4.67533e-06	5939	-5.33019	2.76806e-05
NKX3-2	0.069	0.0132791	4	2.26671e-05	5366	-4.6446	9.10423e-05
NLN	0.05825	0.0140022	4	1.15129e-05	5608	-4.93882	5.35192e-05
NLRP4	0.08775	0.00246221	4	5.9291e-05	5055	-4.22701	0.000203042
NOL8	0.086	0.00288675	4	5.47008e-05	5071	-4.26201	0.000188558
NOTCH4	0.0525	0.012413	4	7.59691e-06	5771	-5.11936	3.95743e-05
NPAS2	0.046	0.00288675	4	4.47746e-06	5952	-5.34897	2.68537e-05
NPAS4	0.014025	0.00662827	4	3.86911e-08	6583	-7.41239	4.95124e-07
NPC1L1	0.08075	0.00563286	4	4.25177e-05	5145	-4.37143	0.000152084
NPFFR1	0.06425	0.0128477	4	1.70409e-05	5478	-4.76851	7.29345e-05
NPIPB3	0.08325	0.00566238	4	4.80327e-05	5106	-4.31846	0.000168306
NPPC	0.0545	0.0147224	4	8.82239e-06	5716	-5.05441	4.41557e-05
NR1B2	0.046	0.0132791	4	4.47746e-06	5953	-5.34897	2.68537e-05
NR1H3	0.04175	0.000478714	4	3.03827e-06	6059	-5.51737	2.00578e-05
NRGN	0.04675	0.0166001	4	4.77668e-06	5930	-5.32087	2.81787e-05
NRL	0.06575	0.00592136	4	1.86889e-05	5442	-4.72842	7.82987e-05
NRXN2	0.063	0.00519615	4	1.5753e-05	5503	-4.80264	6.88201e-05
NTSR1	0.07725	0.00118145	4	3.56118e-05	5206	-4.44841	0.000131343
NUBP2	0.055	0.0057735	4	9.15063e-06	5707	-5.03855	4.53309e-05
NUDT18	0.0655	0.00375278	4	1.84062e-05	5448	-4.73503	7.75429e-05
NUFIP2	0.046	0.0046188	4	4.47746e-06	5954	-5.34897	2.68537e-05
NUMA1	0.05525	0.00110868	4	9.31814e-06	5693	-5.03067	4.58233e-05
NUP153	0.04	0.0046188	4	2.56e-06	6096	-5.59176	1.74388e-05
NUP35	0.0335	0.0101119	4	1.25945e-06	6208	-5.89982	9.59994e-06
NUP54	0.06825	0.00075	4	2.16975e-05	5385	-4.66359	8.81208e-05
ODF2L	0.010805	0.00588615	4	1.36301e-08	6685	-7.8655	2.13385e-07
OK/KNS-cl.7	0.06275	0.0171774	4	1.55044e-05	5511	-4.80955	6.78446e-05
ONECUT1	0.068	0.00488194	4	2.13814e-05	5392	-4.66996	8.71504e-05
OPLAH	0.04	0.00646787	4	2.56e-06	6097	-5.59176	1.74388e-05
OR13C2	0.063	0.00057735	4	1.5753e-05	5504	-4.80264	6.88201e-05
OR13C9	0.063	0.00057735	4	1.5753e-05	5505	-4.80264	6.88201e-05
OS9	0.0565	0.012413	4	1.01905e-05	5662	-4.99181	4.91017e-05
OSBP2	0.0825	0.00606218	4	4.6325e-05	5118	-4.33418	0.000163228
OSBPL10	0.034	0.0011547	4	1.33634e-06	6197	-5.87408	1.0091e-05
OSBPL7	0.07825	0.00938416	4	3.74919e-05	5191	-4.42606	0.000137359
OTOF	0.0365	0.00846069	4	1.77489e-06	6157	-5.75083	1.28546e-05
OTUD7B	0.06075	0.00419076	4	1.36203e-05	5550	-4.86581	6.09864e-05
PABPC1	0.0385	0.014151	4	2.19707e-06	6128	-5.65816	1.54281e-05
PACRG	0.0755	0.00144338	4	3.24929e-05	5232	-4.48821	0.000121412
PACS1	0.052	0.0207846	4	7.31162e-06	5781	-5.13599	3.83158e-05
PAIP1	0.072	0.00981496	4	2.68739e-05	5299	-4.57067	0.000104143
PALM3	0.0635	0.000288675	4	1.6259e-05	5494	-4.78891	7.06531e-05
PARP15	0.04725	0.00447912	4	4.98434e-06	5905	-5.30239	2.87407e-05
PARP3	0.04375	0.0189093	4	3.66364e-06	6009	-5.43609	2.31023e-05
PATL1	0.065	0.0127017	4	1.78506e-05	5460	-4.74835	7.58386e-05
PBX1	0.032	0	4	1.04858e-06	6244	-5.9794	8.31037e-06
PCDH1	0.047	0.0202073	4	4.87968e-06	5916	-5.31161	2.837e-05
PCDH7	0.047	0.0155938	4	4.87968e-06	5917	-5.31161	2.837e-05
PCDHA3	0.081	0.0023094	4	4.30467e-05	5141	-4.36606	0.000153488
PCDHGB5	0.07875	0.00160078	4	3.84594e-05	5183	-4.415	0.000140302
PCM1	0.041	0.0023094	4	2.82576e-06	6081	-5.54886	1.9006e-05
PCSK1	0.0755	0.00779423	4	3.24929e-05	5233	-4.48821	0.000121412
PDE4A	0.0645	0.0055	4	1.73077e-05	5470	-4.76176	7.38223e-05
PDE4B	0.057	0.0101078	4	1.0556e-05	5648	-4.9765	5.04153e-05
PDE4D	0.057	0.0101078	4	1.0556e-05	5649	-4.9765	5.04153e-05
PDGFA	0.085	0.00057735	4	5.22006e-05	5079	-4.28232	0.000180725
PDGFB	0.0545	0.00144338	4	8.82239e-06	5717	-5.05441	4.41557e-05
PDLIM2	0.087	0	4	5.72898e-05	5063	-4.24192	0.000196855
PDLIM4	0.047	0.0092376	4	4.87968e-06	5918	-5.31161	2.837e-05
PDZD2	0.049	0.0080829	4	5.7648e-06	5869	-5.23922	3.22515e-05
PDZGEF1	0.0735	0.00375278	4	2.91843e-05	5267	-4.53485	0.000111178
PELI3	0.044525	0.0210589	4	3.93021e-06	5987	-5.40558	2.43333e-05
PER1	0.08275	0.00283945	4	4.68891e-05	5113	-4.32893	0.000165017
PERQ1	0.02425	0.00390246	4	3.45818e-07	6372	-6.46115	3.21209e-06
PEX13	0.0595	0.00663953	4	1.25334e-05	5578	-4.90193	5.69844e-05
PFKL	0.04225	0.0163216	4	3.18645e-06	6051	-5.49669	2.08166e-05
PGAP2	0.06275	0.00819934	4	1.55044e-05	5512	-4.80955	6.78446e-05
PGM2	0.0555	0.0144366	4	9.48794e-06	5685	-5.02283	4.64671e-05
PHACTR3	0.047	0	4	4.87968e-06	5919	-5.31161	2.837e-05
PHF15	0.061	0.00348808	4	1.38458e-05	5545	-4.85868	6.17282e-05
PHKB	0.06275	0.00303795	4	1.55044e-05	5513	-4.80955	6.78446e-05
PHKG2	0.078	0.00750555	4	3.70151e-05	5198	-4.43162	0.000135667
PHLDB3	0.04475	0.0148682	4	4.01026e-06	5983	-5.39683	2.47214e-05
PHLPP1	0.026	0.00866025	4	4.56976e-07	6343	-6.34011	4.08326e-06
PHRF1	0.0415	0.0176092	4	2.96615e-06	6069	-5.52781	1.96687e-05
PIG45	0.0255	0.00490748	4	4.22825e-07	6350	-6.37384	3.82253e-06
PIK3CD	0.0475	0.000288675	4	5.09066e-06	5901	-5.29323	2.92808e-05
PIKFYVE	0.033	0.0011547	4	1.18592e-06	6222	-5.92594	9.19417e-06
PKD1	0.051	0.0121244	4	6.7652e-06	5809	-5.16972	3.6203e-05
PKMYT1	0.068	0.0132791	4	2.13814e-05	5393	-4.66996	8.71504e-05
PKP4	0.01115	0.00337775	4	1.54561e-08	6669	-7.8109	2.34935e-07
PLCB4	0.0335	0.00189297	4	1.25945e-06	6209	-5.89982	9.59994e-06
PLEC	0.08825	0.00309233	4	6.06539e-05	5049	-4.21714	0.000207239
PLEC1	0.08825	0.00309233	4	6.06539e-05	5050	-4.21714	0.000207239
PLEKHA4	0.0353	0.0199814	4	1.55274e-06	6174	-5.8089	1.14549e-05
PLEKHA6	0.0538	0.0159856	4	8.37778e-06	5738	-5.07687	4.26711e-05
PLEKHA7	0.016825	0.00760662	4	8.01346e-08	6511	-7.09618	9.08806e-07
PLEKHA8	0.0795	0.00202073	4	3.99456e-05	5168	-4.39853	0.00014408
PLEKHG3	0.0295	0.00375278	4	7.57335e-07	6284	-6.12071	6.27668e-06
PLEKHG4B	0.06975	0.012559	4	2.36688e-05	5345	-4.62582	9.41538e-05
PLXNA1	0.0685	0.00433013	4	2.20172e-05	5377	-4.65724	8.90856e-05
PLXNA3	0.0195	0.00284312	4	1.4459e-07	6466	-6.83986	1.52678e-06
PLXNA4	0.06975	0.00419076	4	2.36688e-05	5346	-4.62582	9.41538e-05
PLXNB2	0.05525	0.00246221	4	9.31814e-06	5694	-5.03067	4.58233e-05
PMS2P11	0.094	0	4	7.80749e-05	5006	-4.10749	0.000261273
PODNL1	0.03075	0.00534439	4	8.94088e-07	6270	-6.04862	7.32751e-06
POGZ	0.047	0	4	4.87968e-06	5920	-5.31161	2.837e-05
POLG	0.04775	0.00419076	4	5.19869e-06	5898	-5.28411	2.98415e-05
POLQ	0.0385	0.000866025	4	2.19707e-06	6129	-5.65816	1.54281e-05
POLR1A	0.03225	0.00880696	4	1.08173e-06	6233	-5.96588	8.49132e-06
POLR1C	0.0455	0.00202073	4	4.28594e-06	5968	-5.36795	2.60428e-05
POLR2A	0.059	0.0173205	4	1.21174e-05	5593	-4.91659	5.56584e-05
POP1	0.0725	0.000866025	4	2.76282e-05	5289	-4.55865	0.000106334
POTEB	0.029	0.0046188	4	7.07281e-07	6296	-6.15041	5.959e-06
POTEB2	0.029	0.0046188	4	7.07281e-07	6297	-6.15041	5.959e-06
POTEI	0.0845	0.000288675	4	5.09832e-05	5088	-4.29257	0.000177086
POU3F2	0.05425	0.0212186	4	8.66162e-06	5724	-5.0624	4.363e-05
POU5F1	0.084	0.000408248	4	4.97871e-05	5094	-4.30288	0.00017368
POU5F1P1	0.045475	0.0233971	4	4.27652e-06	5973	-5.36891	2.60428e-05
POU5F2	0.0555	0.0216506	4	9.48794e-06	5686	-5.02283	4.64671e-05
PPARGC1B	0.08175	0.00765261	4	4.46633e-05	5129	-4.35005	0.000158684
PPFIA1	0.05675	0.00160078	4	1.0372e-05	5654	-4.98414	4.99298e-05
PPIL2	0.047	0.0173205	4	4.87968e-06	5921	-5.31161	2.837e-05
PPP1R13B	0.0196	0.00687362	4	1.47579e-07	6458	-6.83098	1.54923e-06
PPP1R32	0.04725	0.0131363	4	4.98434e-06	5906	-5.30239	2.87407e-05
PPP1R37	0.0435	0.00721688	4	3.58061e-06	6021	-5.44604	2.26776e-05
PPP1R3F	0.057	0.00057735	4	1.0556e-05	5650	-4.9765	5.04153e-05
PPP1R9A	0.0385	0.0152998	4	2.19707e-06	6130	-5.65816	1.54281e-05
PPP2R1B	0.02225	0.00996138	4	2.45087e-07	6404	-6.61068	2.37643e-06
PPP2R5B	0.049	0.00204124	4	5.7648e-06	5870	-5.23922	3.22515e-05
PPP3CB	0.048	0.0069282	4	5.30842e-06	5891	-5.27504	3.02057e-05
PRAM1	0.0545	0.00259808	4	8.82239e-06	5718	-5.05441	4.41557e-05
PRCP	0.0595	0.000288675	4	1.25334e-05	5579	-4.90193	5.69844e-05
PRDM16	0.079	0.00924662	4	3.89501e-05	5178	-4.40949	0.00014169
PRDM8	0.0695	0.0141451	4	2.33313e-05	5352	-4.63206	9.28229e-05
PRIC285	0.0625	0.0161684	4	1.52588e-05	5522	-4.81648	6.72578e-05
PRKAA2	0.02075	0.00361421	4	1.85384e-07	6440	-6.73193	1.88674e-06
PRKCB	0.064	0	4	1.67772e-05	5486	-4.77528	7.22066e-05
PRKD1	0.0515	0.0170318	4	7.03443e-06	5791	-5.15277	3.70659e-05
PRMT5	0.063	0.0184752	4	1.5753e-05	5506	-4.80264	6.88201e-05
PROM2	0.05525	0.0114118	4	9.31814e-06	5695	-5.03067	4.58233e-05
PROS1	0.07225	0.00225	4	2.72491e-05	5293	-4.56465	0.000105076
PRPF39	0.04925	0.0209299	4	5.88335e-06	5863	-5.23038	3.28461e-05
PRR14	0.02	0.00981504	4	1.6e-07	6453	-6.79588	1.66265e-06
PRRC2A	0.067	0.0121861	4	2.01511e-05	5413	-4.6957	8.33571e-05
PRRC2C	0.0222	0.0114315	4	2.42891e-07	6406	-6.61459	2.36024e-06
PSAT1	0.0545	0.00952628	4	8.82239e-06	5719	-5.05441	4.41557e-05
PSG4	0.05475	0.00361421	4	8.98538e-06	5713	-5.04646	4.48809e-05
PSMD2	0.053	0.0207846	4	7.89048e-06	5761	-5.1029	4.06398e-05
PTBP2	0.03685	0.0185763	4	1.84395e-06	6155	-5.73425	1.33358e-05
PTCD3	0.051	0.0161658	4	6.7652e-06	5810	-5.16972	3.6203e-05
PTPLB	0.073	0.00173205	4	2.83982e-05	5280	-4.54671	0.000108887
PTPN23	0.03825	0.00476751	4	2.14055e-06	6131	-5.66947	1.51412e-05
PTPRN2	0.022	0.0011547	4	2.34256e-07	6412	-6.63031	2.28526e-06
PTRH1	0.02945	0.0112872	4	7.52214e-07	6286	-6.12366	6.27668e-06
PYCR1	0.0255	0.00490748	4	4.22825e-07	6351	-6.37384	3.82253e-06
RAB11FIP2	0.087	0.0011547	4	5.72898e-05	5064	-4.24192	0.000196855
RAB11FIP3	0.039	0.00981496	4	2.31344e-06	6114	-5.63574	1.60108e-05
RAB11FIP5	0.05075	0.0142909	4	6.63352e-06	5815	-5.17826	3.56412e-05
RAB18	0.0705	0.0135677	4	2.47034e-05	5337	-4.60724	9.76375e-05
RAB24	0.06825	0.0142909	4	2.16975e-05	5386	-4.66359	8.81208e-05
RAB3IP	0.07775	0.00880696	4	3.65428e-05	5200	-4.4372	0.000134316
RABL6	0.055	0.0144338	4	9.15063e-06	5708	-5.03855	4.53309e-05
RACGAP1	0.08	0.00288675	4	4.096e-05	5157	-4.38764	0.000147381
RAD52	0.06375	0.00537548	4	1.65166e-05	5489	-4.78208	7.13468e-05
RAI1	0.021625	0.00714474	4	2.18688e-07	6418	-6.66018	2.16244e-06
RAPGEF2	0.0735	0.00375278	4	2.91843e-05	5268	-4.53485	0.000111178
RASAL1	0.04175	0.00025	4	3.03827e-06	6060	-5.51737	2.00578e-05
RASGRF2	0.073	0.0080829	4	2.83982e-05	5281	-4.54671	0.000108887
RASGRP2	0.021	0.0011547	4	1.94481e-07	6434	-6.71112	1.95617e-06
RB1	0.07275	0.01025	4	2.80112e-05	5286	-4.55267	0.000107817
RBM17	0.0293	0.0142606	4	7.37005e-07	6290	-6.13253	6.18266e-06
RBMS3	0.053	0.0167432	4	7.89048e-06	5762	-5.1029	4.06398e-05
RBMX	0.06	0.0132853	4	1.296e-05	5570	-4.88739	5.9e-05
RBMXL1	0.06	0.0132853	4	1.296e-05	5571	-4.88739	5.9e-05
RBP3	0.06025	0.00822977	4	1.31774e-05	5565	-4.88017	5.96801e-05
RBX1	0.0345	0.0141451	4	1.4167e-06	6184	-5.84872	1.05598e-05
REV1	0.027	0.0011547	4	5.31441e-07	6328	-6.27454	4.66848e-06
RGPD5	0.04325	0.0122975	4	3.499e-06	6026	-5.45606	2.24094e-05
RGS11	0.037775	0.0168734	4	2.03619e-06	6138	-5.69118	1.45345e-05
RHD	0.06675	0.0108272	4	1.9852e-05	5416	-4.70219	8.23094e-05
RHOXF1	0.012	0	4	2.0736e-08	6637	-7.68328	2.93209e-07
RICTOR	0.072	0.00866025	4	2.68739e-05	5300	-4.57067	0.000104143
RILP	0.08975	0.00188746	4	6.4884e-05	5033	-4.18786	0.000219896
RIN1	0.059	0.0207846	4	1.21174e-05	5594	-4.91659	5.56584e-05
RIPK1	0.0405	0.000866025	4	2.69042e-06	6088	-5.57018	1.82028e-05
RNF152	0.025	0.00636396	4	3.90625e-07	6360	-6.40824	3.56494e-06
RNF207	0.03225	0.00620987	4	1.08173e-06	6234	-5.96588	8.49132e-06
RNF208	0.089	0	4	6.27422e-05	5043	-4.20244	0.000213353
RNF213	0.02275	0.00552834	4	2.67871e-07	6394	-6.57207	2.56468e-06
RNF31	0.03965	0.0172351	4	2.47157e-06	6101	-5.60703	1.69714e-05
RNPC3	0.0434	0.0222867	4	3.5478e-06	6024	-5.45004	2.26776e-05
ROBO3	0.0685	0.00375278	4	2.20172e-05	5378	-4.65724	8.90856e-05
RP1L1	0.033	0.00057735	4	1.18592e-06	6223	-5.92594	9.19417e-06
RPA2	0.064	0.0118392	4	1.67772e-05	5487	-4.77528	7.22066e-05
RPH3AL	0.0695	0.0103963	4	2.33313e-05	5353	-4.63206	9.28229e-05
RPL14	0.074	0	4	2.99866e-05	5260	-4.52307	0.000113799
RPS2	0.06275	0.0171774	4	1.55044e-05	5514	-4.80955	6.78446e-05
RRBP1	0.0645	0.00721688	4	1.73077e-05	5471	-4.76176	7.38223e-05
RREB1	0.0785	0.00668954	4	3.79733e-05	5189	-4.42052	0.000138905
RRP9	0.0745	0.00259808	4	3.08053e-05	5251	-4.51137	0.000116155
RSC1A1	0.0345	0.012413	4	1.4167e-06	6185	-5.84872	1.05598e-05
RSF1	0.018	0.00404145	4	1.04976e-07	6492	-6.97891	1.15678e-06
RTBDN	0.07775	0.00283945	4	3.65428e-05	5201	-4.4372	0.000134316
RTF1	0.017	0.00177951	4	8.3521e-08	6507	-7.0782	9.41716e-07
RUFY4	0.0135	0.00606218	4	3.32151e-08	6598	-7.47866	4.37297e-07
RUSC1	0.06125	0.00275	4	1.40742e-05	5541	-4.85158	6.29124e-05
RUSC1-AS1	0.0505	0.010681	4	6.50378e-06	5827	-5.18683	3.5101e-05
RXRB	0.06125	0.00075	4	1.40742e-05	5542	-4.85158	6.29124e-05
SAFB2	0.06475	0.00390246	4	1.75776e-05	5466	-4.75504	7.48787e-05
SALL2	0.07575	0.00592136	4	3.29254e-05	5228	-4.48247	0.000122777
SAMD1	0.037	0.0080829	4	1.87416e-06	6154	-5.72719	1.34712e-05
SART3	0.0575	0.0187639	4	1.09313e-05	5629	-4.96133	5.1397e-05
SBF1	0.07675	0.00534439	4	3.46987e-05	5215	-4.45969	0.000128487
SBP	0.02425	0.01198	4	3.45818e-07	6373	-6.46115	3.21209e-06
SCAF1	0.05525	0.0171774	4	9.31814e-06	5696	-5.03067	4.58233e-05
SCAP	0.05675	0.0197753	4	1.0372e-05	5655	-4.98414	4.99298e-05
SCARA3	0.062	0.00981496	4	1.47763e-05	5533	-4.83043	6.5463e-05
SCEL	0.0475	0.0112583	4	5.09066e-06	5902	-5.29323	2.92808e-05
SCFD1	0.0136875	0.00656088	4	3.50991e-08	6594	-7.4547	4.58936e-07
SCLY	0.05	0.014148	4	6.25e-06	5843	-5.20412	3.41906e-05
SCN9A	0.089	0.0023094	4	6.27422e-05	5044	-4.20244	0.000213353
SCNN1A	0.04575	0.0189093	4	4.38091e-06	5960	-5.35844	2.64542e-05
SCO1	0.0455	0.012413	4	4.28594e-06	5969	-5.36795	2.60428e-05
SCT	0.0535	0.0141451	4	8.19248e-06	5746	-5.08658	4.17631e-05
SDK1	0.03	0.00173205	4	8.1e-07	6275	-6.09151	6.68507e-06
SEC16A	0.061	0.0133791	4	1.38458e-05	5546	-4.85868	6.17282e-05
SEMA4C	0.0565	0.00952628	4	1.01905e-05	5663	-4.99181	4.91017e-05
SERPINA10	0.05325	0.0041508	4	8.04041e-06	5752	-5.09472	4.13229e-05
SERTAD4-AS1	0.022	0.00288675	4	2.34256e-07	6413	-6.63031	2.28526e-06
SETD1B	0.0335	0.00433013	4	1.25945e-06	6210	-5.89982	9.59994e-06
SETD6	0.088	0.00057735	4	5.99695e-05	5054	-4.22207	0.000205242
SFRS8	0.02625	0.00822977	4	4.74807e-07	6336	-6.32348	4.21245e-06
SFTPA2	0.032	0.0080829	4	1.04858e-06	6245	-5.9794	8.31037e-06
SGSH	0.06275	0.0168887	4	1.55044e-05	5515	-4.80955	6.78446e-05
SH2B1	0.04925	0.00592136	4	5.88335e-06	5864	-5.23038	3.28461e-05
SH3BP2	0.06625	0.0145795	4	1.92639e-05	5428	-4.71526	8.04805e-05
SHANK1	0.04	0.00866025	4	2.56e-06	6098	-5.59176	1.74388e-05
SHANK2	0.04375	0.0101438	4	3.66364e-06	6010	-5.43609	2.31023e-05
SIGLEC11	0.05425	0.0197753	4	8.66162e-06	5725	-5.0624	4.363e-05
SIK2	0.022775	0.0113901	4	2.6905e-07	6393	-6.57017	2.5708e-06
SIK3	0.05025	0.0122704	4	6.37594e-06	5833	-5.19546	3.4742e-05
SIM1	0.0865	0.00375278	4	5.59841e-05	5068	-4.25194	0.000192853
SIPA1L1	0.0453	0.0229279	4	4.21107e-06	5974	-5.37561	2.57763e-05
SKIDA1	0.04125	0.00361421	4	2.89531e-06	6074	-5.5383	1.94031e-05
SKIL	0.0435	0.00779423	4	3.58061e-06	6022	-5.44604	2.26776e-05
SKOR2	0.0745	0.00548483	4	3.08053e-05	5252	-4.51137	0.000116155
SLAIN1	0.0565	0.00417333	4	1.01905e-05	5664	-4.99181	4.91017e-05
SLC10A3	0.06725	0.0154455	4	2.04536e-05	5407	-4.68923	8.43513e-05
SLC13A5	0.0465	0.00693421	4	4.67533e-06	5940	-5.33019	2.76806e-05
SLC16A14	0.02375	0.00594944	4	3.18167e-07	6379	-6.49735	2.98318e-06
SLC21A8	0.0665	0.00606218	4	1.95563e-05	5425	-4.70871	8.12569e-05
SLC24A1	0.05225	0.00851836	4	7.45324e-06	5776	-5.12765	3.89353e-05
SLC25A17	0.0285	0.00779423	4	6.5975e-07	6308	-6.18062	5.63605e-06
SLC25A42	0.03925	0.0171762	4	2.37333e-06	6109	-5.62464	1.63631e-05
SLC2A11	0.0685	0.00924211	4	2.20172e-05	5379	-4.65724	8.90856e-05
SLC30A3	0.081	0.0069282	4	4.30467e-05	5142	-4.36606	0.000153488
SLC30A5	0.044	0.0101078	4	3.7481e-06	6007	-5.42619	2.35042e-05
SLC34A1	0.07925	0.000478714	4	3.94455e-05	5172	-4.404	0.00014278
SLC35B1	0.0505	0.00721688	4	6.50378e-06	5828	-5.18683	3.5101e-05
SLC35E1	0.049	0.0132791	4	5.7648e-06	5871	-5.23922	3.22515e-05
SLC4A2	0.0715	0.0068374	4	2.61351e-05	5312	-4.58278	0.000101763
SLC4A7	0.079	0.00404145	4	3.89501e-05	5179	-4.40949	0.00014169
SLC6A16	0.0315	0.00952628	4	9.8456e-07	6258	-6.00676	7.94567e-06
SLC7A8	0.06975	0.00332603	4	2.36688e-05	5347	-4.62582	9.41538e-05
SLC8A3	0.071	0.000912871	4	2.54117e-05	5327	-4.59497	9.97967e-05
SLC9A3R1	0.0565	0.00779423	4	1.01905e-05	5665	-4.99181	4.91017e-05
SLCO1B3	0.0665	0.00606218	4	1.95563e-05	5426	-4.70871	8.12569e-05
SLFN13	0.045	0	4	4.10063e-06	5979	-5.38715	2.51244e-05
SLIRP	0.034	0.0023094	4	1.33634e-06	6198	-5.87408	1.0091e-05
SMAD5	0.0031	0.000954812	4	9.23521e-11	6904	-10.0346	2.78331e-09
SMAD7	0.0325	0.00317543	4	1.11566e-06	6230	-5.95247	8.77682e-06
SMARCA4	0.06875	0.00188746	4	2.23404e-05	5373	-4.65091	8.99433e-05
SMARCD1	0.04725	0.014591	4	4.98434e-06	5907	-5.30239	2.87407e-05
SMG5	0.05825	0.00361421	4	1.15129e-05	5609	-4.93882	5.35192e-05
SMIM20	0.0645	0.0141451	4	1.73077e-05	5472	-4.76176	7.38223e-05
SMO	0.025	0.0046188	4	3.90625e-07	6361	-6.40824	3.56494e-06
SMPD1	0.0297	0.0157621	4	7.78083e-07	6278	-6.10897	6.44332e-06
SMTNL1	0.0755	0.00433013	4	3.24929e-05	5234	-4.48821	0.000121412
SMTNL2	0.048	0.0207846	4	5.30842e-06	5892	-5.27504	3.02057e-05
SNAP91	0.041975	0.0222512	4	3.10429e-06	6057	-5.50804	2.04348e-05
SNCB	0.035	0.00750555	4	1.50062e-06	6178	-5.82373	1.11084e-05
SNRNP70	0.0645	0.0121689	4	1.73077e-05	5473	-4.76176	7.38223e-05
SNRPB	0.0735	0.00583809	4	2.91843e-05	5269	-4.53485	0.000111178
SNX2	0.009975	0.00234499	4	9.90037e-09	6708	-8.00435	1.63602e-07
SNX26	0.043	0.00288675	4	3.4188e-06	6036	-5.46613	2.19563e-05
SNX27	0.03625	0.0151568	4	1.72676e-06	6161	-5.76277	1.25897e-05
SNX32	0.074	0.0105198	4	2.99866e-05	5261	-4.52307	0.000113799
SOCS2	0.04575	0.0105702	4	4.38091e-06	5961	-5.35844	2.64542e-05
SOCS6	0.087	0.0023094	4	5.72898e-05	5065	-4.24192	0.000196855
SORBS1	0.0565	0.0199186	4	1.01905e-05	5666	-4.99181	4.91017e-05
SOWAHA	0.072	0.0046188	4	2.68739e-05	5301	-4.57067	0.000104143
SOX18	0.049	0.0144338	4	5.7648e-06	5872	-5.23922	3.22515e-05
SPATA13	0.0415	0.000866025	4	2.96615e-06	6070	-5.52781	1.96687e-05
SPATA31A3	0.0465	0.0109582	4	4.67533e-06	5941	-5.33019	2.76806e-05
SPATC1L	0.051	0.0127017	4	6.7652e-06	5811	-5.16972	3.6203e-05
SPECC1L	0.04225	0.00476751	4	3.18645e-06	6052	-5.49669	2.08166e-05
SPEN	0.023175	0.00755297	4	2.88456e-07	6387	-6.53992	2.73045e-06
SPHKAP	0.0715	0.00606218	4	2.61351e-05	5313	-4.58278	0.000101763
SPNS3	0.06325	0.00170171	4	1.60045e-05	5496	-4.79576	6.94371e-05
SPOCD1	0.02725	0.00794119	4	5.51399e-07	6324	-6.25853	4.80879e-06
SPTB	0.029	0.00866025	4	7.07281e-07	6298	-6.15041	5.959e-06
SRCIN1	0.03	0.0196681	4	8.1e-07	6276	-6.09151	6.68507e-06
SRGAP2	0.05	0.0110905	4	6.25e-06	5844	-5.20412	3.41906e-05
SRM	0.07	0.00318852	4	2.401e-05	5342	-4.61961	9.51338e-05
SRRM1	0.0555	0.00317543	4	9.48794e-06	5687	-5.02283	4.64671e-05
SSBP4	0.049	0.00519615	4	5.7648e-06	5873	-5.23922	3.22515e-05
SSC5D	0.02125	0.00246221	4	2.03909e-07	6428	-6.69056	2.04544e-06
SSH1	0.04125	0.0105386	4	2.89531e-06	6075	-5.5383	1.94031e-05
SSH3	0.063	0.0178979	4	1.5753e-05	5507	-4.80264	6.88201e-05
ST8SIA3	0.05725	0.00217467	4	1.07424e-05	5637	-4.9689	5.06547e-05
STARD9	0.042925	0.0188102	4	3.39501e-06	6038	-5.46916	2.19563e-05
STAT2	0.026	0.00288675	4	4.56976e-07	6344	-6.34011	4.08326e-06
STIM2	0.07975	0.00280995	4	4.04504e-05	5160	-4.39308	0.000145951
STRN3	0.0725	0.00317543	4	2.76282e-05	5290	-4.55865	0.000106334
STX12	0.0435	0.0158771	4	3.58061e-06	6023	-5.44604	2.26776e-05
STXBP2	0.054	0.0207846	4	8.50306e-06	5735	-5.07042	4.29451e-05
STYX	0.0725	0.000288675	4	2.76282e-05	5291	-4.55865	0.000106334
SUCO	0.04725	0.00765261	4	4.98434e-06	5908	-5.30239	2.87407e-05
SUSD3	0.033	0	4	1.18592e-06	6224	-5.92594	9.19417e-06
SUSD5	0.04005	0.0201784	4	2.57282e-06	6091	-5.58959	1.74902e-05
SYBU	0.05125	0.0104113	4	6.89883e-06	5801	-5.16122	3.67331e-05
SYCP1	0.068	0.0103923	4	2.13814e-05	5394	-4.66996	8.71504e-05
SYN3	0.06675	0.000478714	4	1.9852e-05	5417	-4.70219	8.23094e-05
SYNGR1	0.0465	0.0181865	4	4.67533e-06	5942	-5.33019	2.76806e-05
SYNPO2	0.03725	0.00451617	4	1.92533e-06	6147	-5.71549	1.38336e-05
SYNRG	0.0845	0.00202073	4	5.09832e-05	5089	-4.29257	0.000177086
SYT14	0.035	0.0127017	4	1.50062e-06	6179	-5.82373	1.11084e-05
SYTL2	0.047	0.0161658	4	4.87968e-06	5922	-5.31161	2.837e-05
SZRD1	0.0695	0.010681	4	2.33313e-05	5354	-4.63206	9.28229e-05
TAF2	0.0605	0.0152998	4	1.33974e-05	5557	-4.87298	6.03169e-05
TAGAP	0.056	0.0127017	4	9.8345e-06	5679	-5.00725	4.7902e-05
TANC1	0.048	0.00288675	4	5.30842e-06	5893	-5.27504	3.02057e-05
TANGO2	0.0615	0.0164747	4	1.43054e-05	5539	-4.8445	6.36457e-05
TANGO6	0.0455	0.00434933	4	4.28594e-06	5970	-5.36795	2.60428e-05
TAPT1	0.02205	0.00864104	4	2.36393e-07	6408	-6.62637	2.30164e-06
TASP1	0.0655	0.00837158	4	1.84062e-05	5449	-4.73503	7.75429e-05
TBC1D2B	0.05275	0.00806613	4	7.74265e-06	5768	-5.11111	4.02739e-05
TBC1D30	0.0335	0.00272336	4	1.25945e-06	6211	-5.89982	9.59994e-06
TBC1D31	0.0895	0.000288675	4	6.41641e-05	5035	-4.19271	0.000217628
TBC1D3F	0.0415	0.00952628	4	2.96615e-06	6071	-5.52781	1.96687e-05
TBXAS1	0.03775	0.01025	4	2.0308e-06	6141	-5.69233	1.44777e-05
TCEB3C	0.0515	0.00548483	4	7.03443e-06	5792	-5.15277	3.70659e-05
TCEB3CL	0.0515	0.00548483	4	7.03443e-06	5793	-5.15277	3.70659e-05
TCEB3CL2	0.0515	0.00548483	4	7.03443e-06	5794	-5.15277	3.70659e-05
TCERG1	0.06075	0.00794119	4	1.36203e-05	5551	-4.86581	6.09864e-05
TCF7L2	0.0455	0.0101036	4	4.28594e-06	5971	-5.36795	2.60428e-05
TDRD6	0.06925	0.0142909	4	2.29974e-05	5359	-4.63832	9.20387e-05
TDRD7	0.05125	0.0223733	4	6.89883e-06	5802	-5.16122	3.67331e-05
TEF	0.07125	0.00361421	4	2.57715e-05	5321	-4.58886	0.00010109
TENM3	0.03225	0.012559	4	1.08173e-06	6235	-5.96588	8.49132e-06
TEX9	0.058	0.00234521	4	1.13165e-05	5617	-4.94629	5.27604e-05
THADA	0.0575	0.012413	4	1.09313e-05	5630	-4.96133	5.1397e-05
THNSL2	0.053	0.0144338	4	7.89048e-06	5763	-5.1029	4.06398e-05
THOP1	0.0515	0.00665207	4	7.03443e-06	5795	-5.15277	3.70659e-05
TICRR	0.038	0.0153025	4	2.08514e-06	6137	-5.68087	1.48463e-05
TIE	0.059	0.0138564	4	1.21174e-05	5595	-4.91659	5.56584e-05
TIE1	0.059	0.0138564	4	1.21174e-05	5596	-4.91659	5.56584e-05
TIMELESS	0.07925	0.00563286	4	3.94455e-05	5173	-4.404	0.00014278
TLN1	0.08275	0.00505594	4	4.68891e-05	5114	-4.32893	0.000165017
TLR1	0.05075	0.00361421	4	6.63352e-06	5817	-5.17826	3.56412e-05
TLR2	0.04975	0.019224	4	6.12593e-06	5852	-5.21283	3.38978e-05
TMC8	0.04675	0.020064	4	4.77668e-06	5931	-5.32087	2.81787e-05
TMCC1	0.0465	0.0193412	4	4.67533e-06	5943	-5.33019	2.76806e-05
TMEM225	0.066	0	4	1.89747e-05	5431	-4.72182	7.92759e-05
TMEM261	0.059	0.0170343	4	1.21174e-05	5597	-4.91659	5.56584e-05
TMEM95	0.068	0.00635085	4	2.13814e-05	5395	-4.66996	8.71504e-05
TMPO	0.0265	0.00375278	4	4.93155e-07	6334	-6.30702	4.36125e-06
TMPRSS11A	0.04725	0.00534439	4	4.98434e-06	5909	-5.30239	2.87407e-05
TMX3	0.039	0.00404145	4	2.31344e-06	6115	-5.63574	1.60108e-05
TNIP1	0.010325	0.000967277	4	1.13648e-08	6698	-7.94444	1.84128e-07
TNK1	0.0625	0.00259808	4	1.52588e-05	5523	-4.81648	6.72578e-05
TNN	0.021	0	4	1.94481e-07	6435	-6.71112	1.95617e-06
TNS1	0.0595	0.0055	4	1.25334e-05	5580	-4.90193	5.69844e-05
TNS3	0.058	0.0190569	4	1.13165e-05	5618	-4.94629	5.27604e-05
TOM1L2	0.051225	0.0229877	4	6.88538e-06	5803	-5.16207	3.67331e-05
TOR1B	0.07325	0.00880696	4	2.87893e-05	5275	-4.54077	0.000110066
TPGS1	0.065	0.0080829	4	1.78506e-05	5461	-4.74835	7.58386e-05
TPR	0.0685	0.00202073	4	2.20172e-05	5380	-4.65724	8.90856e-05
TRMT10A	0.064	0.00866025	4	1.67772e-05	5488	-4.77528	7.22066e-05
TRPM4	0.039	0.0155885	4	2.31344e-06	6116	-5.63574	1.60108e-05
TRPT1	0.03075	0.00419076	4	8.94088e-07	6271	-6.04862	7.32751e-06
TSKS	0.041	0.0069282	4	2.82576e-06	6082	-5.54886	1.9006e-05
TSPYL4	0.0685	0.00375278	4	2.20172e-05	5381	-4.65724	8.90856e-05
TTC18	0.057	0.0132791	4	1.0556e-05	5651	-4.9765	5.04153e-05
TTC21A	0.039	0.0127017	4	2.31344e-06	6117	-5.63574	1.60108e-05
TTI1	0.054	0.0150111	4	8.50306e-06	5736	-5.07042	4.29451e-05
TTLL11	0.01165	0.00482087	4	1.84206e-08	6652	-7.7347	2.69175e-07
TTLL5	0.0325	0.00202073	4	1.11566e-06	6231	-5.95247	8.77682e-06
TTLL6	0.0605	0.0187639	4	1.33974e-05	5558	-4.87298	6.03169e-05
TULP1	0.0495	0.000866025	4	6.00373e-06	5859	-5.22158	3.33079e-05
TWIST1	0.028	0.00519615	4	6.14656e-07	6312	-6.21137	5.28974e-06
TXNIP	0.05825	0.00794119	4	1.15129e-05	5610	-4.93882	5.35192e-05
TYK2	0.04475	0.00361421	4	4.01026e-06	5984	-5.39683	2.47214e-05
TYMP	0.008875	0.00411408	4	6.20402e-09	6739	-8.20733	1.10379e-07
UBA2	0.0535	0.012413	4	8.19248e-06	5747	-5.08658	4.17631e-05
UBA6	0.059	0	4	1.21174e-05	5598	-4.91659	5.56584e-05
UBAP2L	0.0515	0.0135677	4	7.03443e-06	5796	-5.15277	3.70659e-05
UBE3A	0.02575	0.00423035	4	4.39652e-07	6346	-6.35689	3.95612e-06
UBN1	0.05725	0.0111159	4	1.07424e-05	5638	-4.9689	5.06547e-05
UBQLN4	0.076	0.0092376	4	3.33622e-05	5226	-4.47675	0.000124318
UGGT2	0.042175	0.0132519	4	3.16388e-06	6054	-5.49978	2.07728e-05
UHRF1BP1L	0.043	0.0034641	4	3.4188e-06	6037	-5.46613	2.19563e-05
UNQ2491	0.047125	0.0218959	4	4.9318e-06	5911	-5.30699	2.86373e-05
UNQ2565	0.07725	0.00131498	4	3.56118e-05	5207	-4.44841	0.000131343
UNQ5929	0.02915	0.0149245	4	7.22028e-07	6292	-6.14145	6.07825e-06
UNQ6487	0.083	0	4	4.74583e-05	5109	-4.32369	0.000166963
URB1	0.04325	0.0241044	4	3.499e-06	6027	-5.45606	2.24094e-05
UROD	0.024	0.00288675	4	3.31776e-07	6377	-6.47916	3.10635e-06
USF2	0.036425	0.0149777	4	1.76035e-06	6158	-5.7544	1.2795e-05
USP19	0.06	0.00860232	4	1.296e-05	5572	-4.88739	5.9e-05
USP33	0.03825	0.00165202	4	2.14055e-06	6132	-5.66947	1.51412e-05
USP34	0.034	0.00519615	4	1.33634e-06	6199	-5.87408	1.0091e-05
USP54	0.0295	0.00721688	4	7.57335e-07	6285	-6.12071	6.27668e-06
USPL1	0.053	0.0150333	4	7.89048e-06	5764	-5.1029	4.06398e-05
UTP18	0.072	0.00866025	4	2.68739e-05	5302	-4.57067	0.000104143
UTP20	0.085	0.00376386	4	5.22006e-05	5080	-4.28232	0.000180725
UVRAG	0.03975	0.00592136	4	2.4966e-06	6100	-5.60265	1.71446e-05
VAT1	0.04695	0.0213908	4	4.85895e-06	5924	-5.31346	2.837e-05
VNN1	0.0815	0.000288675	4	4.41195e-05	5135	-4.35537	0.000156788
VPS13A	0.07075	0.00794119	4	2.50557e-05	5328	-4.60109	9.88901e-05
VSIG8	0.04675	0.0148682	4	4.77668e-06	5932	-5.32087	2.81787e-05
VTN	0.0245	0.00548483	4	3.603e-07	6368	-6.44334	3.32046e-06
VWA8	0.0285	0.00259808	4	6.5975e-07	6309	-6.18062	5.63605e-06
VWF	0.082	0.00291548	4	4.52122e-05	5126	-4.34474	0.000159823
WBP11	0.083	0	4	4.74583e-05	5110	-4.32369	0.000166963
WBP4	0.05625	0.0180433	4	1.00113e-05	5674	-4.99951	4.85316e-05
WDFY3	0.07075	0.0050888	4	2.50557e-05	5329	-4.60109	9.88901e-05
WDR11	0.025675	0.00982458	4	4.34552e-07	6347	-6.36196	3.9161e-06
WDR17	0.07175	0.0116931	4	2.65025e-05	5308	-4.57671	0.000103041
WDR44	0.0352	0.015473	4	1.53522e-06	6175	-5.81383	1.13928e-05
WDR45	0.0405	0.00405175	4	2.69042e-06	6089	-5.57018	1.82028e-05
WDR81	0.066	0.00866025	4	1.89747e-05	5432	-4.72182	7.92759e-05
WDSUB1	0.04825	0.020064	4	5.41988e-06	5882	-5.26601	3.07579e-05
WFS1	0.04725	0.0116931	4	4.98434e-06	5910	-5.30239	2.87407e-05
WIPF2	0.05175	0.0108426	4	7.17202e-06	5785	-5.14436	3.77483e-05
WNK2	0.0455	0.00259808	4	4.28594e-06	5972	-5.36795	2.60428e-05
WNK4	0.05675	0.00822977	4	1.0372e-05	5656	-4.98414	4.99298e-05
WRNIP1	0.0675	0.00392641	4	2.07594e-05	5404	-4.68278	8.52908e-05
WSCD1	0.0275	0.00490748	4	5.71914e-07	6321	-6.24267	4.94971e-06
WUGSC:H_248O15.1	0.074	0.0057735	4	2.99866e-05	5262	-4.52307	0.000113799
WWC3	0.057	0.0092376	4	1.0556e-05	5652	-4.9765	5.04153e-05
XIRP2	0.0525	0.0164545	4	7.59691e-06	5772	-5.11936	3.95743e-05
XKR6	0.02	0	4	1.6e-07	6454	-6.79588	1.66265e-06
XRCC5	0.045	0.0069282	4	4.10063e-06	5980	-5.38715	2.51244e-05
YIF1B	0.066	0.0144338	4	1.89747e-05	5433	-4.72182	7.92759e-05
YLPM1	0.056	0.00057735	4	9.8345e-06	5680	-5.00725	4.7902e-05
YTHDC2	0.0545	0.0213639	4	8.82239e-06	5720	-5.05441	4.41557e-05
YY2	0.0375	0.00952628	4	1.97754e-06	6143	-5.70387	1.41635e-05
ZBP1	0.061	0.0069282	4	1.38458e-05	5547	-4.85868	6.17282e-05
ZBTB4	0.0316	0.0126456	4	9.97122e-07	6253	-6.00125	8.0153e-06
ZC3H10	0.0735	0.00607591	4	2.91843e-05	5270	-4.53485	0.000111178
ZC3H12A	0.079	0.0069282	4	3.89501e-05	5180	-4.40949	0.00014169
ZC3H12B	0.039	0.00750555	4	2.31344e-06	6118	-5.63574	1.60108e-05
ZC3H3	0.0565	0.00375278	4	1.01905e-05	5667	-4.99181	4.91017e-05
ZCCHC12	0.06325	0.00170171	4	1.60045e-05	5497	-4.79576	6.94371e-05
ZCCHC2	0.02425	0.00361421	4	3.45818e-07	6374	-6.46115	3.21209e-06
ZEB2	0.020375	0.00671247	4	1.72342e-07	6448	-6.76361	1.77443e-06
ZFHX1B	0.0565	0.0141451	4	1.01905e-05	5668	-4.99181	4.91017e-05
ZFHX3	0.05525	0.0111159	4	9.31814e-06	5697	-5.03067	4.58233e-05
ZFP36L1	0.05325	0.0193278	4	8.04041e-06	5753	-5.09472	4.13229e-05
ZFYVE26	0.05025	0.0131363	4	6.37594e-06	5834	-5.19546	3.4742e-05
ZIC1	0.04225	0.00366003	4	3.18645e-06	6053	-5.49669	2.08166e-05
ZKSCAN1	0.0535	0.0199186	4	8.19248e-06	5748	-5.08658	4.17631e-05
ZMPSTE24	0.0445	0.010681	4	3.92139e-06	5995	-5.40656	2.42924e-05
ZNF140	0.044	0.0190526	4	3.7481e-06	6008	-5.42619	2.35042e-05
ZNF217	0.0835	0.00492443	4	4.86123e-05	5103	-4.31325	0.000169993
ZNF280A	0.047	0.0202073	4	4.87968e-06	5923	-5.31161	2.837e-05
ZNF334	0.0495	0.00606218	4	6.00373e-06	5860	-5.22158	3.33079e-05
ZNF384	0.045	0.0202073	4	4.10063e-06	5981	-5.38715	2.51244e-05
ZNF385C	0.0345	0.00721688	4	1.4167e-06	6186	-5.84872	1.05598e-05
ZNF423	0.06075	0.0168887	4	1.36203e-05	5552	-4.86581	6.09864e-05
ZNF451	0.06075	0.00552834	4	1.36203e-05	5553	-4.86581	6.09864e-05
ZNF503	0.0535	0.0152998	4	8.19248e-06	5749	-5.08658	4.17631e-05
ZNF524	0.01095	0.00176092	4	1.43766e-08	6675	-7.84234	2.21079e-07
ZNF622	0.06025	0.00075	4	1.31774e-05	5566	-4.88017	5.96801e-05
ZNF671	0.0695	0.00165831	4	2.33313e-05	5355	-4.63206	9.28229e-05
ZNF687	0.048	0.0190526	4	5.30842e-06	5894	-5.27504	3.02057e-05
ZNF720	0.07675	0.0064984	4	3.46987e-05	5216	-4.45969	0.000128487
ZNF747	0.072	0.00866025	4	2.68739e-05	5303	-4.57067	0.000104143
ZNF772	0.0515	0.00607591	4	7.03443e-06	5797	-5.15277	3.70659e-05
ZNF777	0.04425	0.0102825	4	3.83401e-06	5998	-5.41635	2.39007e-05
ZNF780A	0.058	0.0202073	4	1.13165e-05	5619	-4.94629	5.27604e-05
ZNF784	0.08375	0.00569173	4	4.91971e-05	5096	-4.30806	0.000171755
ZNF827	0.0845	0.00433013	4	5.09832e-05	5090	-4.29257	0.000177086
ZNF852	0.0545	0.000288675	4	8.82239e-06	5721	-5.05441	4.41557e-05
ZSCAN1	0.05425	0.0131363	4	8.66162e-06	5726	-5.0624	4.363e-05
ZSCAN25	0.06525	0.0154455	4	1.81268e-05	5453	-4.74168	7.64591e-05
ZUFSP	0.081	0.0069282	4	4.30467e-05	5143	-4.36606	0.000153488
ACAA1	0.0543333	0.00833333	3	0.000160398	4856	-3.7948	0.000501349
ACTG2	0.0426667	0.0166667	3	7.76723e-05	5007	-4.10973	0.000260056
ADAMTS12	0.0523333	0.0213333	3	0.000143329	4892	-3.84366	0.000451082
BUB1B	0.0913333	0.00133333	3	0.000761882	4174	-3.11811	0.00183381
C4orf21	0.0583333	0.00533333	3	0.000198495	4778	-3.70225	0.000599939
CD79B	0.00236667	3.33333e-05	3	1.3256e-08	6690	-7.87759	2.096e-07
CDK12	0.019	0.00264575	3	6.859e-06	5804	-5.16374	3.66568e-05
CNGA1	0.0221	0.0079	3	1.07939e-05	5631	-4.96682	5.10942e-05
CPXCR1	0.0553333	0.00733333	3	0.000169418	4824	-3.77104	0.000522226
DCAF8	0.0836667	0.000333333	3	0.000585676	4329	-3.23234	0.00148742
DPP9	0.0056	0.00270062	3	1.75616e-07	6447	-6.75544	1.80267e-06
EIF2D	0.067	0.008	3	0.000300763	4654	-3.52178	0.000863695
EPPK1	0.041	0.021	3	6.8921e-05	5025	-4.16165	0.000232566
FAM47E	0.078	0.006	3	0.000474552	4460	-3.32372	0.00126411
FCER1A	0.0666667	0.0121701	3	0.000296296	4655	-3.52827	0.00085121
FLJ00119	0.0503333	0.00233333	3	0.000127517	4900	-3.89443	0.000406404
FLT1	0.00906667	3.33333e-05	3	7.4532e-07	6287	-6.12766	6.23512e-06
FLYWCH1	0.0843333	0.00448454	3	0.000599788	4328	-3.222	0.00152272
FRMPD4	0.0746667	0.00966667	3	0.000416275	4517	-3.38062	0.00113297
HERC1	0.093	0.001	3	0.000804357	4128	-3.09455	0.00190648
HLA-DQB1	0.0183333	0.0123333	3	6.16204e-06	5847	-5.21028	3.4011e-05
HLA-DQB3	0.0183333	0.0123333	3	6.16204e-06	5848	-5.21028	3.4011e-05
JAKMIP3	0.0258333	0.0101667	3	1.72402e-05	5474	-4.76346	7.3704e-05
LEKR1	0.07	0.011	3	0.000343	4606	-3.46471	0.000966329
LOC101928356	0.051	0.021	3	0.000132651	4895	-3.87729	0.000421824
LOC102723553	0.0626667	0.0136667	3	0.000246099	4724	-3.60889	0.000727194
LOXHD1	0.0223333	0.0208333	3	1.11394e-05	5622	-4.95314	5.22022e-05
LPPR2	0.08	0.00550757	3	0.000512	4406	-3.29073	0.00133693
LYST	0.0886667	0.0031798	3	0.000697078	4233	-3.15672	0.00171188
MED22	0.0476667	0.0226667	3	0.000108304	4960	-3.96536	0.000354671
NKX2-4	0.062	0.016	3	0.000238328	4732	-3.62282	0.000706571
NRAP	0.0593333	0.00933333	3	0.00020888	4774	-3.6801	0.00063026
NXPE3	0.00753333	0.00246667	3	4.27525e-07	6349	-6.36904	3.86282e-06
PHF2	0.0486667	0.00266667	3	0.000115264	4955	-3.93831	0.000376599
PIAS1	0.089	0	3	0.000704969	4217	-3.15183	0.00172178
POLR3E	0.0803333	0.00683943	3	0.000518427	4405	-3.28531	0.00135322
PPP6R2	0.0703333	0.00983757	3	0.000347923	4605	-3.45852	0.000979812
PTPRS	0.0593333	0.0173333	3	0.00020888	4775	-3.6801	0.00063026
PTPsigma	0.0593333	0.0173333	3	0.00020888	4776	-3.6801	0.00063026
RAB2A	0.094	0	3	0.000830584	4117	-3.08062	0.00196147
RNF144B	0.0616667	0.0169542	3	0.000234505	4734	-3.62985	0.000695815
SEMA6D	0.0763333	0.00883805	3	0.000444777	4470	-3.35186	0.00118924
SLC34A3	0.071	0.006	3	0.000357911	4604	-3.44622	0.00100357
SMARCA2	0.062	0.01	3	0.000238328	4733	-3.62282	0.000706571
STX6	0.00636667	0.000133333	3	2.58069e-07	6397	-6.58826	2.47895e-06
SYNPO	0.0873333	0.00384419	3	0.000666101	4269	-3.17646	0.00165632
TMEM175	0.0035	0	3	4.2875e-08	6577	-7.3678	5.43984e-07
TNRC6A	0.0416667	0.0201687	3	7.2338e-05	5019	-4.14063	0.000243352
USP43	0.0186667	0.00841295	3	6.5043e-06	5818	-5.1868	3.5101e-05
VEGFR1	0.00906667	3.33333e-05	3	7.4532e-07	6288	-6.12766	6.23512e-06
VPS13B	0.023	0.005	3	1.2167e-05	5587	-4.91482	5.60823e-05
ZDHHC18	0.077	0.001	3	0.000456533	4469	-3.34053	0.00122021
ZHX2	0.0426667	0.00566667	3	7.76723e-05	5008	-4.10973	0.000260056
2017-03-01	0.049	0	2	0.002401	3000	-2.61961	0.00412037
2017-03-05	0.0205	0.0005	2	0.00042025	4512	-3.37649	0.00114031
2017-03-10	0.042	0	2	0.001764	3424	-2.7535	0.00336536
2017-09-04	0.091	0	2	0.008281	382	-2.08192	0.00869383
2017-09-05	0.0495	0.0005	2	0.00245025	2977	-2.61079	0.00418978
2017-09-07	0.051	0	2	0.002601	2901	-2.58486	0.00434149
2017-09-09	0.023	0	2	0.000529	4393	-3.27654	0.00136435
2017-09-10	0.0105	0.0005	2	0.00011025	4958	-3.95762	0.000360382
4R-MAP2	0.085	0	2	0.007225	749	-2.14116	0.00807061
A2ML1	0.0043	0.0002	2	1.849e-05	5443	-4.73306	7.78265e-05
A-388D4.1	0.026	0	2	0.000676	4234	-3.17005	0.00166069
A3G	0.092	0	2	0.008464	285	-2.07242	0.00881466
AADACL3	0.051	0	2	0.002601	2863	-2.58486	0.00434149
AAG1	0.079	0.002	2	0.006241	1143	-2.20475	0.00742946
AARSD1	0.01	0	2	0.0001	4965	-4	0.00032823
AATF	0.059	0	2	0.003481	2371	-2.4583	0.00521092
AATK	0.03	0	2	0.0009	4031	-3.04576	0.00206661
ABCA13	0.094	0	2	0.008836	140	-2.05374	0.00901146
ABCA4	0.00405	5e-05	2	1.64025e-05	5490	-4.78509	7.09573e-05
ABCA6	0.0184	0.0136	2	0.00033856	4612	-3.47036	0.000956084
ABCA7	0.066	0.001	2	0.004356	1984	-2.36091	0.00603132
ABCB7	0.068	0	2	0.004624	1877	-2.33498	0.00627223
ABCB8	0.0765	0.0115	2	0.00585225	1330	-2.23268	0.00719091
ABCC13	0.024	0	2	0.000576	4331	-3.23958	0.00146389
ABCC2	0.0845	0.0005	2	0.00714025	803	-2.14629	0.00804391
ABCC4	0.031	0	2	0.000961	3982	-3.01728	0.00217244
ABCC8	0.0945	0.0005	2	0.00893025	130	-2.04914	0.00909459
ABCF1	0.04	0	2	0.0016	3513	-2.79588	0.00314927
ABCF2	0.0067	0	2	4.489e-05	5127	-4.34785	0.000159236
ABHD10	0.095	0	2	0.009025	108	-2.04455	0.00916233
ABHD11	0.057	0.003	2	0.003249	2502	-2.48825	0.00500099
ABHD16B	0.0695	0.0005	2	0.00483025	1794	-2.31603	0.00645027
ABHD17B	0.043	0	2	0.001849	3344	-2.73306	0.00347735
ABHD17C	0.0054	0.0001	2	2.916e-05	5271	-4.53521	0.000111178
ABHD4	0.036	0	2	0.001296	3749	-2.88739	0.00272844
ABI-2	0.082	0	2	0.006724	963	-2.17237	0.00777119
ABL1	0.0435	0.0055	2	0.00189225	3333	-2.72302	0.0035484
ABLIM2	0.077	0	2	0.005929	1283	-2.22702	0.00722676
ABP1	0.088	0	2	0.007744	552	-2.11103	0.00839168
ABRA	0.086	0.001	2	0.007396	674	-2.131	0.0081658
ACADL	0.022	0	2	0.000484	4416	-3.31515	0.00126846
ACADM	0.037	0	2	0.001369	3692	-2.8636	0.00283448
ACADVL	0.095	0	2	0.009025	109	-2.04455	0.00916233
ACBD4	0.085	0	2	0.007225	750	-2.14116	0.00807061
ACBD6	0.085	0	2	0.007225	751	-2.14116	0.00807061
ACD	0.0695	0.0005	2	0.00483025	1795	-2.31603	0.00645027
ACHE	0.0615	0.0005	2	0.00378225	2241	-2.42225	0.00551163
ACKR4	0.046	0	2	0.002116	3165	-2.67448	0.00380028
ACO1	0.063	0	2	0.003969	2145	-2.40132	0.00567261
ACON	0.076	0	2	0.005776	1344	-2.23837	0.00711437
ACOT1	0.029	0.001	2	0.000841	4086	-3.0752	0.00196591
ACOT11	0.071	0	2	0.005041	1679	-2.29748	0.00658995
ACOT12	0.01	0	2	0.0001	4966	-4	0.00032823
ACOT9	0.083	0	2	0.006889	889	-2.16184	0.00786763
ACOXL	0.086	0	2	0.007396	675	-2.131	0.0081658
ACP5	0.0485	0.0005	2	0.00235225	3019	-2.62852	0.00407491
ACP6	0.075	0	2	0.005625	1407	-2.24988	0.00700451
ACRBP	0.072	0	2	0.005184	1597	-2.28534	0.00667663
ACRC	0.08	0	2	0.0064	1083	-2.19382	0.00754327
ACT	0.0435	0.0005	2	0.00189225	3334	-2.72302	0.0035484
ACTBL2	0.093	0	2	0.008649	216	-2.06303	0.00891756
[truncated: 5,139 more rows]
