# Supplementary material for: The proteins cleaved by endogenous tryptic proteases in normal EDTA plasma by C18 collection of peptides for liquid chromatography micro electrospray ionization and tandem mass spectrometry
Source: Clin Proteomics. 2017 Dec 2;14:39. doi: 10.1186/s12014-017-9174-9 (PMC5712186; doi:10.1186/s12014-017-9174-9)
Supplement: Supplementary file 2 — Additional file 2. Peptide P-values XTANDEM. [file 12014_2017_9174_MOESM2_ESM.xlsx]

## Sheet: Sheet1
Peptide_Sequence	Average_P_value	N	Cummulative_Peptide_P_Value
NGFKSHALQLNNR	0.00913	206	0
RPPGFSPFR	0.0253	123	3.83552e-197
SSKITHRIHWESASLLR	0.00694	80	2.03591e-173
MVGFPNAGKSSLLR	0.0467	88	7.94119e-118
GLEEELQFSLGSK	1.7e-06	18	1.40631e-104
NGFKSHALQLNNRQIR	0.0321	66	2.6874e-99
HWESASLLR	0.000964	31	3.20914e-94
SHALQLNNR	0.00298	24	2.40542e-61
GNTEGLQKSLAELGGHLDQQVEEFR	8.03e-06	10	1.11469e-51
TVAIQGAPGIGKTILAK	0.0438	30	1.75478e-41
NGFKSHALQLNN	0.00175	14	2.52658e-39
AARLARAAPAAAGAALHAAGGR	0.04	18	6.87195e-26
QLGLPGPPDVPDHAAYHPF	0.000292	7	1.81001e-25
MVQRMWAEAAGPAGGAEPLFPGSR	0.0087	12	1.88032e-25
IHWESASLLR	0.00889	12	2.43681e-25
LNSSVFPEGSGEGDSASSQSWTSVLEAITLMHTSLLRFHMK	0.002	9	5.12e-25
NGFKSHALQLNNRQI	0.00478	10	6.227e-24
AFSFSSALIR	0.0263	13	2.88021e-21
VRSAFAAPSTDSDQGTPFRAR	0.025	12	5.96046e-20
MYSMMMETDLHSPGGAQAPTNLSGPAGAGGGGGGGGGGGGGGGAKANQDRVK	0.0262	12	1.0462e-19
GLEEELQFSLGSKINVK	0.0263	12	1.09514e-19
MGPAMGPALGAGIERMGLAMGGGGGASFDRAIEMER	0.0365	12	5.59132e-18
QLGLPGPPDVPDHAAYHPFR	0.0212	10	1.83383e-17
TLEIPGNSDPNMIPDGDFNSYVR	7.2e-05	4	2.68739e-17
LWDVYLVEGEQALMPITRIAFK	0.058	13	8.40551e-17
KGLAALPHSCLER	0.0252	10	1.03277e-16
NRENGGGGVPGVPGAGGGAAK	0.0527	12	4.5891e-16
VGGKVTDQQDPKAEEFFLVQNKMK	0.078	13	3.95576e-15
DPGMGAMGGMGGGMGGGMF	0.0527	11	8.70797e-15
SHALQLNNRQIR	0.0405	10	1.18727e-14
SPGIPAGANRKK	0.011	7	1.94872e-14
RIHWESASLLR	0.00192	5	2.60919e-14
LVAASQAALGL	0.00602	6	4.75969e-14
AAGGGGGGGGGGGGGGGGGGVGGGGAGGGAGGGRSPVR	0.0246	8	1.34116e-13
EELQFSLGSK	0.000715	4	2.61351e-13
IHWESASLL	0.00111	4	1.51807e-12
ESSHDECQDALNILPVPGPTSSATNVSMVVSAGPLSSEK	0.021	7	1.80109e-12
HALQLNNR	0.00125	4	2.44141e-12
YYLQGAKIPKPEASFSPR	1.9e-06	2	3.61e-12
EKAWGFPENATAPRSPSHSPEHRR	0.042	8	9.68265e-12
AISDCRPSRPSHTLSSLATGASGGPPVSK	0.061	9	1.16941e-11
LGLPGPPDVPDHAAYHPFR	0.0021	4	1.94481e-11
AQPSPCAASPRAPSAR	0.0473	8	2.50547e-11
ETKKDEDPENK	0.00224	4	2.51763e-11
ADSGEGDFLAEGGGVR	0.000298	3	2.64636e-11
HRHPDEAAFFDTASTGK	6.5e-06	2	4.225e-11
MGGMEGPFGGGMENMGRFGSGMNMGR	0.0027	4	5.31441e-11
DTPLSLACSGGR	0.0525	8	5.77131e-11
ISSENSNPENVSR	0.037	7	9.49319e-11
KSVVSSPRPPECSASAPVAAAVPTR	0.0035	4	1.50062e-10
CRKECLENEKPDGNCR	0.0613	8	1.99381e-10
SLARHARLNAALATPAKEMGMGNVER	0.0038	4	2.08514e-10
SLAELGGHLDQQVEEFR	1.56e-05	2	2.4336e-10
DLYTNTVLSGGTTMYPGMAHRMQKEIAALAPSMMK	0.066	8	3.60041e-10
LLPKTISQHQISTSIITSTQKGMIK	0.066	8	3.60041e-10
EEGVPCPAPAAKLTPPVKK	0.0451	7	3.79521e-10
NSSSSTIGSPSSR	0.0139	5	5.18888e-10
QQPPHGGGGGGGGGGGAAMDPASSGPSK	0.0312	6	9.22418e-10
NVHSGSTFFKYYLQGAKIPKPEASFSPR	0.00577	4	1.10842e-09
REEAPSLRPAPPPISGGGYR	0.0011	3	1.331e-09
YMEEMADTADAIEMATLDKEMAEERAESLQQEVEALK	0.081	8	1.85302e-09
RLIDLGVGLAPYSAVEKAMAR	0.02	5	3.2e-09
VGEAFHASSTSVLVDGFTDPSNNK	0.0015	3	3.375e-09
VCMMQTCSFDIPNDLCDWTWIPTASGAK	0.0016	3	4.096e-09
TELTLSPEAPGPLEDKGLGTPEHCPGQCLPWACKVCK	8.2e-05	2	6.724e-09
MVSYWDTGVLLCALLSCLLLTGSSSGSKLK	0.0091	4	6.8575e-09
AACLDILILR	0.069	7	7.44635e-09
EASTQSSSAAASQGWVLPEGKIVPNTVFVGGIDAR	0.07	7	8.23543e-09
ATEPPPSQEGEPPAEPSIYATLAIH	0.048	6	1.22306e-08
KFLAAAHNSADEPGPGAPAPQELGAADK	0.075	7	1.33484e-08
GDRGMMGPPGVPGPKGSMGHPGMPGGMGTPGEPGPQGPPGSRGPPGMR	0.051	6	1.75963e-08
NNNTNKSRAAEPTVDQRLGQQR	0.012	4	2.0736e-08
VLHPDMAKVPPASPKTAKMMQR	0.053	6	2.21644e-08
ISSPMALSPDMLGAQGLWTHSIQGSLPAIWAATMGTK	0.055	6	2.76806e-08
ATAEPSGRALRLSTPGPRPSGARDR	0.00017	2	2.89e-08
FLVNSFLKGGGGGGGGGGGLGGGLGNVLGGLISGAGGGGGGGGGGGGGGGGGGGGTAMR	0.0134	4	3.22418e-08
SRASAYNNLK	0.0577	6	3.69024e-08
GDKGQIGPTGEVGSRGPPGK	0.0582	6	3.88631e-08
SSSYSKQFTSSTSYNRGDSTFES	0.00364	3	4.82285e-08
MDAYMKGAPEAIAGLCKPETVPVDFQNVLEDFTK	0.0039	3	5.9319e-08
DLAARNCLVGENNVLKISDFGMSR	0.039	5	9.02242e-08
SVAAGGGGGSGKTR	0.0393	5	9.37482e-08
EMPGMSQSLSPLAATPLGNGLGGLHNAQQSLPNYGPPGHDK	0.0046	3	9.7336e-08
KLVAASQAALGL	0.0182	4	1.0972e-07
IAENPANPPVGGKAKSPMFPALGEASSDDDLFQSAKPKPAK	0.041	5	1.15856e-07
LGSLPEEIGQLK	0.0412	5	1.1871e-07
MADGGGGGSGGAGPASTR	0.0412	5	1.1871e-07
MKLDSRGGGSGGGPGGGAVAAAAALLGPD	0.019	4	1.30321e-07
AYKGMPMNIRGPMWSVLLNIEEMK	0.072	6	1.39314e-07
AGGGGGGGGGGGGGGGGGGVGGGGAGGGAGGGRSPVR	0.0054	3	1.57464e-07
VAEVCSMPAASAVKKPFDLRSKMGK	0.021	4	1.94481e-07
RADSALSSAAAGPRPMALRPPHQALVGPPLPGPPGPPMMLPPMAR	0.0462	5	2.1048e-07
KYSVWVGGSILASLSTFQQMWISKQEYDESGPSIVHR	0.084	6	3.51298e-07
LGTPPGGGGAGAK	0.0512	5	3.51844e-07
TAQGPQSASPSSPGPTCTGRHPSAAMASCPLGHR	0.0006	2	3.6e-07
EEYARFDSDVGVYRAVTPLGPPAAEYWNSQK	0.0245	4	3.603e-07
LIVPTIMLLPLTWLSKK	0.025	4	3.90625e-07
KNALSQIVDLDGIWAGQVLPVSR	0.053	5	4.18195e-07
EKLCYVALDFENEMATAASSSSLEK	0.026	4	4.56976e-07
AGRSVPTTTAGATEAGPLRK	0.0262	4	4.712e-07
LGELTVTDRTSDSLLLRWTVPEGEFDSFVIQYKDR	0.0079	3	4.93039e-07
MMVVAALSQADFLPAAPGYSWAAPGSSVRAR	0.0081	3	5.31441e-07
MEVNGHGKAMALGEGPPLPAGVQVPAGPQTVMGPGLAPMLAPPPRRTPK	0.00077	2	5.929e-07
NRSCVYSSSAEAQGLMTAVGQMLDEKMSLCHARHASK	0.028	4	6.14656e-07
GRGRARGAAAGSGVPAAPGPSGR	0.00853	3	6.2065e-07
VGDSPIPGAGAYADDTAGAAAATGNGDI	0.0574	5	6.23102e-07
MKMSQMDTIIATPATGTEAMKKMTMMMMMSPLSMDTRPTGTK	0.093	6	6.4699e-07
MDEMTAVVKIEKGVGGNNGGNGNGGGAFSQAR	0.0087	3	6.58503e-07
MQKLEMEQVWRASTSLKPPTADLFTGVLPNGYNPPR	0.029	4	7.07281e-07
MTNLLLLIVPILIAMAFLMLTER	0.029	4	7.07281e-07
QLSLDINKLPGEK	0.029	4	7.07281e-07
KSSSAAASSSASSSSAILPAGGGGGGGGGGSR	0.0295	4	7.57335e-07
KPPTPGPEK	0.0602	5	7.90647e-07
VGFMMSVAVGFPMMILPCR	0.03	4	8.1e-07
LMTALVNVALNLSINMDNTQRQYEAERNKMIGK	0.061	5	8.44596e-07
QEKSAGAADPGNGEMEPAPKPAGSSQAPSGLGDGDGGSVSGGGSSNR	0.061	5	8.44596e-07
MAGGAGAGADGGAGGGGGGGDGSGPSGSSSGGRSLR	0.0325	4	1.11566e-06
TESVVEKMLTNWMSICMYSCLR	0.0666	5	1.3103e-06
LEKLFLNGKSVGVEMNTQNELMER	0.011	3	1.331e-06
DAAEEVAPPLPMGASVPSIDSMMR	0.037	4	1.87416e-06
EGNTPLLFAINSRRQHMVEFLLKNQANIHAVDNFK	0.0014	2	1.96e-06
SGNVKDLTQAWDLYYHVFRR	0.0014	2	1.96e-06
MTVWTGDVVGGGTDSNIFMTLYGINGSTEEMQLDK	0.0015	2	2.25e-06
TPSQSSVASIEEYTEMMPAYPPGGGSGGRLPGHR	0.0015	2	2.25e-06
HLPSVSSLPFHPQLHPQQMIISRHLPSVCGER	0.075	5	2.37305e-06
EDPLLDKPTAQPIVQDHQEHPGLGSNCCVPLFCWAWLPRRR	0.04	4	2.56e-06
EAAAAAAAAGVLYGGDDAQGMMAAMLSHAYGPGGCGAAAAALNGEQAALLR	0.014	3	2.744e-06
MAAGSGGSGGSGGGPGPGPGGGGGPSGSGSGPGSNGGLGSGGELHPRTGR	0.041	4	2.82576e-06
AAGSGGSGGSGGGPGPGPGGGGGPSGSGSGPGSNGGLGSGGELHPRTGR	0.0425	4	3.26254e-06
ARSGEPAGSAAAREVMAAAPARGGGGGGGGGGGCSGSGSSASR	0.0425	4	3.26254e-06
FTLTIIARDGGGEETTGRVRINVLDVNDNVPTFQK	0.015	3	3.375e-06
MVQRMWAEAAGPAGGAEPLFPGSRR	0.0445	4	3.92139e-06
STRNTRAETASQSQRSPISDNSGCDAPGNSNPSLSVPSSAESEK	0.002	2	4e-06
MVREKYIRPLTTEEWVEKMMDAD	0.045	4	4.10063e-06
MAAVEHRHSSGLPYWPYLTAETLKNR	0.085	5	4.43705e-06
EGGAAAALVAAAAAAAAAAAAVVAGQRR	0.0475	4	5.09066e-06
MIPKEQKGPVMAAMGDLTEPVPTLDLGK	0.048	4	5.30842e-06
AEGAQPHQPPQLGPGAAARGMK	0.0179	3	5.73534e-06
MARLALSPVPSHWMVALLLLLSAEPVPAAR	0.0024	2	5.76e-06
SNPMAFWTSTPSSQPESKAKEKK	0.018	3	5.832e-06
CMTPPPPSPPRGAQVEED	0.0495	4	6.00373e-06
SLNLPEASLLR	0.0495	4	6.00373e-06
MVAMQNYHGNPAPPGKPVLTFQTGDVLELLR	0.0025	2	6.25e-06
SPGIPAGAKTK	0.093	5	6.95688e-06
GFKSHALQLNNR	0.0027	2	7.29e-06
MGPGIDRLGGAGMERMGAGLGHGMDR	0.052	4	7.31162e-06
CWTHMLDNGSAVSTNMTPKALLTISIPPGPNQGPHQCR	0.0523	4	7.48181e-06
AAAKPNNLSLVVHGPGDLRLENYPIPEPGPNEVLLR	0.0028	2	7.84e-06
QFSLGSKINVK	0.0028	2	7.84e-06
EVEEEMKKHESNNVGLLENLTNGVTAGNGDNGLIPQR	0.053	4	7.89048e-06
EDIYAVEIVGGATRIPAVKEK	0.02	3	8e-06
EEKRKLEDQVQQDAIK	0.0533	4	8.07066e-06
GDMDVSVPKVEGEMKVPDVDIK	0.0029	2	8.41e-06
IMTSDSRPIVPLEKSTGHTPTKPSGSSVSEKLK	0.054	4	8.50306e-06
VPDLVPGNFK	0.00292	2	8.5264e-06
GGGGGGGGGAPR	0.0207	3	8.86974e-06
TITSALKTYLRMLPGPLMMYQFQR	0.021	3	9.261e-06
GAGAGGGGGGFGGGGGFGGGGGGGGGGSFGGGGPPGLGGLFQAGMPKLR	0.0555	4	9.48794e-06
AMLMAQAMRGLTLGGQVRTFGKK	0.056	4	9.8345e-06
GDEELDSLIKATIAGGGVIPHIHKSLIGK	0.0035	2	1.225e-05
MQRAQMAALAAMRAAAAGLGHPASPGGSEDGPPGSEEEDAAR	0.0035	2	1.225e-05
MSQPRTPEQALDTPGDCPPGRR	0.0035	2	1.225e-05
EAATTAIGGGGGPGGGGGGATDEGGGRGSSSGDGGEACGHPEPR	0.0036	2	1.296e-05
GGGGGGGGGGGGGGGGAGAGGGSDFGCSAAAPR	0.0235	3	1.29779e-05
SVEMHHEALSEALPGDNVGFNVKNVSVK	0.024	3	1.3824e-05
MAANLCGQAPAK	0.0618	4	1.45866e-05
SKETLNSDDLDATDKIISMFYGVMTPMMNPLIYSLRNK	0.062	4	1.47763e-05
SMSTVIR	0.062	4	1.47763e-05
RTWLESMAKIHARNGDLSEAAMCYIHIAALIAEYLK	0.025	3	1.5625e-05
LSTAIALIGCPPLVLLDEPTTGMDPQARR	0.004	2	1.6e-05
ASASTQPAALSAEQAK	0.064	4	1.67772e-05
AEPLAVGKEDPVSKGK	0.0663	4	1.93221e-05
ANVNVPADTPLMLQSKINALQISNKR	0.027	3	1.9683e-05
EDGSFSFYSLPSGGYTVIPFYR	0.027	3	1.9683e-05
QAGAAGSRMNFR	0.00445	2	1.98025e-05
DAHKSEVAHRFKDLGEENFK	0.0046	2	2.116e-05
MAAANPWDPASAPNGAGLVLGHFIASGMVNQEMLNMSK	0.0046	2	2.116e-05
DLYTNTVLSGGTTMYPGMAHRMQKEIAALAPSMMKIR	0.068	4	2.13814e-05
LGPLSSRTFSMADPGSAERTAQKR	0.0278	3	2.1485e-05
AMMFMCSGSIIHNLNNEQDIRKMGGLLK	0.028	3	2.1952e-05
ELTPHGIMPVSSVKVCWAGWPVRDMVYMAAVM	0.028	3	2.1952e-05
MIPFPPPPPGLPPPPPPGMLMPPMPGPGPGPGPGPGPGPGPGPGPGHSMR	0.028	3	2.1952e-05
QVYMSLPQGEKVQAMYIWIDGTGEGLRCK	0.028	3	2.1952e-05
ARARLSSAYLLGVPGSEQPDRAGSLELR	0.0048	2	2.304e-05
NMQDLVEDLKNKYEDEINK	0.0048	2	2.304e-05
GDSTFESKSY	2.4e-05	1	2.4e-05
VLTQMGSPLNPISSVS	0.0049	2	2.401e-05
MMNDQLMLLERAFIDPLGLPGKLFYRHIIFAPSSHNK	0.029	3	2.4389e-05
LSTIALALGVERTR	0.005	2	2.5e-05
VTVFSTHFMDEADILADRKAVISQGMLKCVGSSMFLK	0.005	2	2.5e-05
ARTATMLCAAGGNPDPEISWFK	0.0051	2	2.601e-05
EDIYSGGGGGGSRSSRGGRGGR	0.0297	3	2.61981e-05
HVGVISVEGKVYAVGGHDGNEHLGSMEMFDPLTNK	0.072	4	2.68739e-05
ELTRLLKIPVDTYNNILTVLK	0.0052	2	2.704e-05
ATPAAVNPPEMASDIPGSVTLPVAPMAATGQVRMAGAMPARGGK	0.0053	2	2.809e-05
GIGMGNIGPAGMGMEGIGFGINKMGGMEGPFGGGMENMGR	0.073	4	2.83982e-05
HNRQMQSNVTGLRDSNTEAHVK	0.073	4	2.83982e-05
MQEGDIGLEGLPPREVPTVEAAGAVDGEGAPPGGPSAQAATMR	0.0054	2	2.916e-05
TLSLQAPPVKEGPLFIHR	0.031	3	2.9791e-05
EAFPLAKGEVDTAPQGNKDLK	0.0055	2	3.025e-05
GKSAGLVKATGR	0.0055	2	3.025e-05
VPSALAPASQEPSPAASAEADGKVASGGGGVGDGVQEPTTGNWRGMLK	0.0056	2	3.136e-05
MMMVMQPEGLGAGEGRFAGGGGGGEYMEQEEDWDRDLLLD	0.075	4	3.16406e-05
SEELSTGVRQR	0.0317	3	3.1855e-05
PGVLSSRQLGLPGPPDVPDHAAYHPFR	3.2e-05	1	3.2e-05
GPLCSPITLGLLVAGVLVLLVSLGVAIHLCCR	0.0057	2	3.249e-05
LHCNSACLTNTTHCPEEASVGNPEGAFMKVLQAR	0.032	3	3.2768e-05
SQPMMPVSRPMGPVPNPQPIDPASLEEFK	0.032	3	3.2768e-05
FRAVFGESGGGGGSGEDEQFLGFGSDEEVRVRSPTR	0.0058	2	3.364e-05
MAPPASRAPQMRAAPRPAPVAQPPAAAPPSAVGSSAAAPR	0.078	4	3.70151e-05
YPKKPKAEALITSQQPTPETLPVINKSDIK	0.0062	2	3.844e-05
GSMGHPGMPGGMGTPGEPGPQGPPGSRGPPGMR	0.034	3	3.9304e-05
KIYANFFPYGDASK	0.034	3	3.9304e-05
RHPEHYVDYTYMATKLWAGPDPSPPSLTMPAEAK	0.034	3	3.9304e-05
TKSSDDLLAGMAGGVTVTNGVK	0.034	3	3.9304e-05
YQKEEFCGLLSSPTGPLSSCHKLVD	0.034	3	3.9304e-05
HYEDTKANVHIPNDMMNHVLAK	0.0063	2	3.969e-05
GDSTFESKSYK	0.00635	2	4.03225e-05
QVVRDMKDQMSTSSVQALAERK	0.0065	2	4.225e-05
LILGMMVTTSFLSMWLSNTASTAMMLPIANAILK	0.081	4	4.30467e-05
DPSKGSVAAGLAGAGGGGGGAVGAFGGAAGGAGGGGGGGGGAGAERDR	0.0353	3	4.3987e-05
VQEPGYGGPGEPLTSSMEDPAAPGTGGPPANGNGNGGGKGKQAAPK	0.0068	2	4.624e-05
TGQEQSFPSLGSCNSRGALGALMACLR	0.036	3	4.6656e-05
VYHPITKPGGSAKDAAPGGGHHQAGPGQGGDEGEAAGAAGDGVAAGGDYK	0.036	3	4.6656e-05
MANGGGGGGGSSGGGGGGGGSSLR	0.0835	4	4.86123e-05
GPEGKVAGPADAPMDSGAEEEK	0.0365	3	4.86271e-05
FELPGKAAGFSYK	0.007	2	4.9e-05
MAMSSGGSGGGVPEQEDSVLFRR	0.037	3	5.0653e-05
SEQEPGGGLGRK	0.037	3	5.0653e-05
HFMKDPFLGFTDARQSPFATSSEHSSENGSLR	0.085	4	5.22006e-05
GPPGRVGPEGLRGIPGPVGEPGLLGAPGQMGPPGPLGPSGLPGLK	0.0073	2	5.329e-05
HKCRFCAKVFGSDSALQIHLR	0.086	4	5.47008e-05
NAVVMDQEPAGNRTVNR	0.086	4	5.47008e-05
LVDFEAMTAPGSEAFSKVAK	0.0075	2	5.625e-05
MAAEKQVPGGGGGGGSGGGGGSGGGGSGGGR	0.0385	3	5.70666e-05
MVVSAGPLSSEKAEMNILEINEK	0.087	4	5.72898e-05
VHSGGPGPGAPR	0.087	4	5.72898e-05
MQPSPTGKGGKCCTVHGLTRK	0.00765	2	5.85225e-05
IMTICTIDVHARDVVAK	0.039	3	5.9319e-05
TSASSHLNKGIK	0.039	3	5.9319e-05
AHLRSPSGFGDPGKK	0.0078	2	6.084e-05
VWLGETSSAYGGGAPLLSDTFAAGFMWLDKLGLSARMGIEVVMR	0.0078	2	6.084e-05
TNKERLFAAGALGPGSGYPGAGFPFAFPGAL	6.2e-05	1	6.2e-05
VKLQEMEGTVKSKYK	0.008	2	6.4e-05
GCGSYCAGAKASPLPGKMAMGLMCGRR	0.04	3	6.4e-05
LGELTVTDATPDSLSLSWMVPEGQFDHFLVQYRNGDGQPK	0.04	3	6.4e-05
SKPNMNYDKLSRALRYYYDK	0.09	4	6.561e-05
MAGAAAGGRGGGAWGPGRGGAGGLR	0.0405	3	6.64301e-05
CQPFRSDLVLPFLPR	0.041	3	6.8921e-05
LAAQESSETEDMSVPRGPIAQWADGAISPNGHRPQLR	0.041	3	6.8921e-05
AGTRTDSREDEISPPPPNPVVK	0.092	4	7.16393e-05
IHEWGLFAMEPIAADEMVIEYVGQNIRQMVADMR	0.092	4	7.16393e-05
LSTADGKAFADPEVLRRLTSSVSCALDEAAAALTR	0.092	4	7.16393e-05
YPPPPMAMEHPPPLPNSRLFHLPEYTWR	0.0087	2	7.569e-05
IPRPLSLIGSTLRFDKLDQAETRSLLMCFLHIMK	0.0088	2	7.744e-05
GGPGRGGSGGFTAPVGGPDGTVPMPMPMPMPSANTPFSYPLPK	0.094	4	7.80749e-05
KQMGYMGEMEVQGPTRESGQSLPPQK	0.043	3	7.9507e-05
MLRCGGRGLLLGLAVAAAAVMAAR	8.1e-05	1	8.1e-05
AAVAAGCRQIQDLELSSVEVDPCGDAQAAAEGAVLGLYEYDDLK	0.009	2	8.1e-05
EQRVHLENVGSHDIVDGNHRLTLGLVWTIILR	0.0091	2	8.281e-05
SPGNRMPMAGLQVGPPAGSPFGAAAPLRPGMPPTMMD	0.044	3	8.5184e-05
GLEEELQFSLGSKINVKVGGNSK	0.0094	2	8.836e-05
TPPSSPSVGGVPWR	0.045	3	9.1125e-05
VGEAPGLQQPQPR	0.0453	3	9.29597e-05
AAGSGAGGGGSAEQLDALVKKDK	0.00965	2	9.31225e-05
NQTYSFSPSKSYSRQSSSSDTDLSLTPKTGMGSGSAGK	0.0097	2	9.409e-05
MAAPSPSGGGGSGGGSGSGTPGPVGSPAPGHPAVSSMQGKRKALK	0.0457	3	9.5444e-05
AASRSAGEAGPGGSQGRVVR	0.046	3	9.7336e-05
DRLPVNVRELSLDD	0.01	2	0.0001
NKPLEQSVEDLSKGPPSSVPKSR	0.01	2	0.0001
QGHPGIPGNPGHNGLPGRDGRDGAK	0.01	2	0.0001
QWFEYLTTFVPDLVEFNLGSPKNVGPFLAVDQK	0.01	2	0.0001
STLRQLQELRDVLQKAQLSLEEK	0.01	2	0.0001
VAYLDPLELSEGKVLSLPLNSSAVVNCSVHGLPTPALR	0.01	2	0.0001
VIVQHPETVGSGPQLFQTFTVHRSPVTKIMLSEK	0.01	2	0.0001
AGSDPVVIVSAAR	0.0467	3	0.000101848
AIKSVLVVAGSLK	0.048	3	0.000110592
DPPSAVGSGNAGGSGPRGKDR	0.048	3	0.000110592
MFLVNSFLKGGGGGGGGGGGLGGGLGNVLGGLISGAGGGGGGGGGGGGGGGGGGGGTAMR	0.0106	2	0.00011236
GPQGQPGLPGLPGPMGPPGLPGIDGVKGDK	0.0483	3	0.000112679
LFEVIETEKTLYLVMEYASGGEVFDYLVAHGR	0.049	3	0.000117649
MEAQLGYMDEKDPGAQKPRQPLEVQALPAALDRVESEDK	0.049	3	0.000117649
QASGGGELFFMRTPQDLTGKDGDLILAEYSEENGPLMMQVGMATK	0.049	3	0.000117649
RLGWGCLGPSGGDLGSPAPPTLPRTR	0.049	3	0.000117649
DGMMQKPGSNAPVGGNVTSNFSGDDLECR	0.011	2	0.000121
KEYTDCVVTLSAFATEAHKKLSEPLEVSFMNVK	0.011	2	0.000121
LATLNIHDYLTKGHEMTSIGLLLGVSAAKLGTMDMSITR	0.011	2	0.000121
MAQSVLVPPGPDSFRFFTR	0.011	2	0.000121
MFTSMDPPPVELIRVPAFLDLFMQSLFKPGAR	0.011	2	0.000121
MREIIGWPGGSGDGIFSPGGAISNMYAMMIARFKMFPEVK	0.011	2	0.000121
QGWVSSSLTLKVTSALSRDGISCEASNPHGNK	0.011	2	0.000121
QSGTRHTQTSSGGQAASSHEQAR	0.011	2	0.000121
RGGGGGDAGGSGDAGGAGGRAGR	0.05	3	0.000125
SMMMETDLHSPGGAQAPTNLSGPAGAGGGGGGGGGGGGGGGAKANQDR	0.05	3	0.000125
YSMMMETDLHSPGGAQAPTNLSGPAGAGGGGGGGGGGGGGGGAK	0.05	3	0.000125
VPSFLSLSFSSLGLWASGLILVLGFLKLIHLLLR	0.0507	3	0.000130324
CVTSELLKGIPLATGDTSPEPELLPGAPLPPPKEVINGNIK	0.012	2	0.000144
EASSSKTVPDGKLVKASFAPISFAIK	0.012	2	0.000144
ESPGTANGHSPEHTPPGPGPPGPCPTKRRLLPAGEAPDVSSEEEGPAPR	0.012	2	0.000144
EVSYQNDYISSMADPFKRR	0.012	2	0.000144
GDTMENLDGKQTSCQDGLSQDLNEAVPETER	0.012	2	0.000144
GRAEGARAPASASGEPGPLASLRGASPSLELGRPR	0.012	2	0.000144
HLGNTVNVEVDAAPGLNLGVIMNEMR	0.012	2	0.000144
ISPTPQLGAASSAEGHVGQGAPGLMGNMNPEGGVNHENGMNR	0.012	2	0.000144
IYDPGGSVPSGEASAAFER	0.012	2	0.000144
YLIVVRPAPPPSQKK	0.012	2	0.000144
FILANRLYPVSARHWFTMER	0.053	3	0.000148877
AGSGGLGGGAGGGQGAGAGQGAALR	0.0125	2	0.00015625
HKSHDNVYSLGGLEGRKASGSLLAMWNGSSLSDAGPPPISR	0.054	3	0.000157464
GPQGLPGSRGELGPVGSPGLPGKLGSLGSPGLPGLPGPPGLPGMK	0.00016	1	0.00016
MSAQAQMRAMLDQLMGTSR	0.055	3	0.000166375
EPEVLQDSLDRCYSTPSGCLELTDSCQPYR	0.013	2	0.000169
FAVVFSPIQLSSLASAQAVAVTPEQMAFLSPEQRR	0.013	2	0.000169
IVLQLAKMNLMDITKIFSLLQPDKEEEDTDTEEK	0.013	2	0.000169
MLTLLTSAKVLILVLKRFSDVTGNK	0.013	2	0.000169
RTYIVEETVGQYLSNINLQGKAFVSGLLIGQCSSQK	0.013	2	0.000169
SNTTVVPSTAGPGPSGGPGGGGGGGGGGGGTEVIQVTNVSPSASSEQMR	0.013	2	0.000169
CNECGKSFTKSSVLIEHQRIHTGEKPYECEECGK	0.056	3	0.000175616
ERLGGGLGVAGGNSTR	0.0563	3	0.000178454
EGTAGPAGGPPGPAR	0.0134	2	0.00017956
EAAAYSSGGGAAGAGLAGR	0.058	3	0.000195112
GQLLAVAGSTGAGKTSLLMMIMGELEPSEGKIKHSGR	0.058	3	0.000195112
TIADIIRTCLGPKSMMKMLLDPMGGIVMTNDGNAILR	0.058	3	0.000195112
ALIKLPDNHHISNVTGYLTVLQQFLK	0.014	2	0.000196
ANWAPVPSPTHDPKPAEAPMPAEPAPPGPASPGGAPEPPAAAR	0.014	2	0.000196
EIPYPTEPARAGLPSGGPFHVRSPPAAPAVAPLTPASLGK	0.014	2	0.000196
EPPRPIAPPQLLGVGPTYLLIQLNANSIIGDGPIILKEVEYR	0.014	2	0.000196
MGIPGVKGQPGLPGPPGLPGPGFAGPPGPPGPVGLPGEIGIRGPK	0.0141	2	0.00019881
RTRPGTSAPAAAAAALPPSTLNPTSGSLLNAVDGGPSHFLASATAAARAQR	0.06	3	0.000216
DGSGTGGSKVER	0.0607	3	0.000223649
AGSGGSGGSGGGPGPGPGGGGGPSGSGSGPGSNGGLGSGGELHPR	0.015	2	0.000225
ELFQTPGHTEESMTDDK	0.015	2	0.000225
HMVVHRDLKPENVLLDAHMNAKIADFGLSNMMSDGEFLR	0.015	2	0.000225
QLIVPSEQGGALSR	0.015	2	0.000225
GDFGRPGPPGLAGFPGAKGDQGQPGLQGVPGPPGAVGHPGAK	0.0633	3	0.000253636
AVASSPAATNSEVKMTSFAERK	0.016	2	0.000256
GGGSGNFMGRGGNFGGGGGNFGRGGNFGGRGGYGGGGGGSR	0.016	2	0.000256
MDTVTMKALALLADLHPSVR	0.016	2	0.000256
AFATRPEHKSSDSTFLVLMSHGILEGICGTVHDEK	0.064	3	0.000262144
QGMMMSIATKIAMQMTCKLGGELWAVEIPLK	0.064	3	0.000262144
GNYSERVGAGAPVYLAAVLEYLTAEILELAGNAARDNKK	0.066	3	0.000287496
HVQYGNVPAVSAAVKGLRSHER	0.066	3	0.000287496
NFPHNDYEDVFEEPSESGSDPSMWTARGPFR	0.066	3	0.000287496
VGSAARLQAHEAAHAAAGPGEVLAK	0.066	3	0.000287496
DKAPVQPQQSPAAAPGGTDEKPSGK	0.017	2	0.000289
LDSPAGTALSPSGHTKLLPRSLAPAGK	0.017	2	0.000289
LVEAVDGKAMNTSQVEALGIQMLPGYRDPYHGRPLTK	0.017	2	0.000289
RFEQQLAQTDGTLSTLEFQREAIENATTNAEVLR	0.017	2	0.000289
SPHILAGCILYKGLIVSTQLPPSLTAKVLLHR	0.017	2	0.000289
LADAMAESPSRDVVGSGTELQR	0.0663	3	0.000291434
MMKRAAAAAVGGALAVGAVPVVLSAMGFTGAGIAASSIAAK	0.0677	3	0.000310289
ENENSMVPQGAPVGSLSVK	0.068	3	0.000314432
YCENNSCAQSSLASSQEPEPK	0.00032	1	0.00032
FEVFQPGDYIIREGTIGKKMYFIQHGVVSVLTK	0.018	2	0.000324
GSPDWEPMLGLLGDMLALLGQEQTPR	0.018	2	0.000324
LGSAMIGGFAGRIGSSNMGPVGSGISGGMGSMNSVTGGMGMGLDR	0.018	2	0.000324
TTASSTKAQPLEQDSAVDNALLLTQSK	0.018	2	0.000324
WFYKDPQGEIQGPFTTQEMAEWFQAGYFSMSLLVK	0.018	2	0.000324
RADGEAGGGGDGGAAARGR	0.0697	3	0.000338609
EMYTTHEDVEVGRCVR	0.07	3	0.000343
AFLHYPDSAAAQQAVSCLQGLRLGTDTLRVALARQQR	0.019	2	0.000361
EIGQECAAHGEIVSETLIAFMVKAVVLDPSNGFNMDR	0.019	2	0.000361
EMQKAEEKEVPEDSLEECAITCSNSHGPYDSNQPHK	0.019	2	0.000361
EVLVPAPHSAFSFTGAAASMKDK	0.019	2	0.000361
GMPPGIPPLMPGVPPLMPGMPPVMPGMPPGLHHQRK	0.019	2	0.000361
IGSGFLSGGGGTGSSGGSGSGGGGSGGGGGGGSSGRRAEMEPTFPQGMVMFNHR	0.019	2	0.000361
KTEEGGDRGAPGLALAR	0.019	2	0.000361
GIETVRRDSCPAVSK	0.072	3	0.000373248
GREPEGATGLPGAPAAEGEPEEEDGGAAGQRR	0.073	3	0.000389017
MMLKVLFMDHHSLLARNGFTYKTDSLPSAVFEVCLVSMLR	0.073	3	0.000389017
ESSKTKPSRPSSQSSKKEMLPPPPVSSSSQKPAKPALK	0.02	2	0.0004
KVARTNGIKNAEETLNIEVVR	0.02	2	0.0004
QQWFAMLRAEQDSEVGPQEINKEELEGNSMRCGR	0.02	2	0.0004
RLPLLLVFASVIPGAVLLLDTRQFLIYNEDHK	0.02	2	0.0004
VDFNTMSSTDLLNALKTVINDPSYK	0.02	2	0.0004
WFVQDYTGGGLGAVEGLTSRGPPMMGAGYVHGAARGGPGVR	0.02	2	0.0004
ILDPEGLALGAVIASSK	0.0757	3	0.000433798
ACSAPGGLVPSEKPPMMPQAQPAIPRPNRLFLR	0.021	2	0.000441
FDDILLETTGLADPGIITIVDSKYGLK	0.021	2	0.000441
HSLPKSCTSVSKQESSK	0.021	2	0.000441
LNSSGGGDSDMAAAQPGTEIFNLPAVTTSGSVSSRGHSFAD	0.021	2	0.000441
MSLQEMFRFPMGLLLGSVLLVASAPATLEPPGCSNK	0.021	2	0.000441
QAEGRGTGGSTGDADGPGGPGIPDGPGGNAGGPGEAGATGGRGPR	0.021	2	0.000441
SAPILDKPKGAGAGGGGGGFGGGGGFGGGGGGGGGGSFGGGGPPGLGGLFQAGMPK	0.021	2	0.000441
SITPKAHLPLGQSNSCGSVLPPSLAAMAKDSESR	0.021	2	0.000441
SVMLKLLSLMGIVVCEVPNNKLDK	0.021	2	0.000441
VEDRAIFVTDRHLYKMDPTK	0.021	2	0.000441
EQLKAATEALGEKSPDSATVSGYDIMK	0.077	3	0.000456533
DAGAVCDGMPLGYVPPTAPTDSNNSTPR	0.0215	2	0.00046225
MSYLLYQMLCGIKHLHSAGIIHRDLKPSNIVVKSDCTLK	0.078	3	0.000474552
ACSPTSGSPTAGTAATAEHVVQPKATSAAMAAPSSDEAMNLIKNK	0.022	2	0.000484
EEIQMSNMGSNTKSLDNNYSTPNERGDHNRTLDR	0.022	2	0.000484
ENLRQFVESLLPGNLVEKVTNK	0.022	2	0.000484
GPTPSEEQEGATLPAATLAEEPVVRGR	0.022	2	0.000484
KAHPNMEAGPPESGESTDALK	0.022	2	0.000484
LCCLGGGCGGGGGGGQK	0.022	2	0.000484
MRWLKAEGPGRGVEHPLSGVQGETLTSWSLATD	0.022	2	0.000484
MSCSKAYGERYVASVQGSAPSPR	0.022	2	0.000484
MTMEGASGSSFGIDTILSSASSGSPGMMNGDFRPLGEAR	0.022	2	0.000484
SLHFPATTQSKSGFIPPRHQQSPKR	0.022	2	0.000484
MAFKEPKPMSKEPKPDSNLLTITSGQDK	0.079	3	0.000493039
MEKATVPVAAATAAEGEGSPPAVAAVAGPPAAAEVGGGVGGSSR	0.00052	1	0.00052
DAARALVNLAADPGLHETLLAAD	0.023	2	0.000529
EALNISSSISESGGLNWKMTICLLAAWVMVCLAMIK	0.023	2	0.000529
GSGKSNVGASGDHDDSAMK	0.023	2	0.000529
SPEVGMRQAAAIILNIYCSRSK	0.023	2	0.000529
EKDNNTVDMVDPIEIADETTWIK	0.081	3	0.000531441
GIKQVYMSLPQGEKVQAMYIWIDGTGEGLRCK	0.081	3	0.000531441
ILLFLIDTSASMNQRSHLGTTYLDTAKGAVETFMKLR	0.00055	1	0.00055
LEPQSMVWLPVLHRVAAAETAK	0.082	3	0.000551368
MGGLPRTTPPTQKPPSPPMSGK	0.082	3	0.000551368
LITQSGDRKSPAFTAVPLSDPPPPPSEAEDSDRDVSSDSSMR	0.083	3	0.000571787
SAFTMHVEAGHSAVPEEGPKDLR	0.083	3	0.000571787
SPDSATVSGYDIMKSKSNPDFLKK	0.083	3	0.000571787
SQRNYMVQTEDQYVFIHEALLEAATCGHTEVPAR	0.083	3	0.000571787
EDMEAVSLTCDPETPDASYLWWMNGQSLPMTHSLQLSKNKR	0.024	2	0.000576
GIGMGNIGPAGMGMEGIGFGINK	0.024	2	0.000576
SCLKRNASSSSHSSTEGLQELK	0.024	2	0.000576
VVSTCHSLVVGIFGLYIFLFDEATK	0.024	2	0.000576
YDQYKTPMENIGLQDSLLSRFDLLFIMLDQMD	0.024	2	0.000576
SLSRTPPAASLTRLPPR	0.085	3	0.000614125
YLLIDCGDTEACLAALRQLR	0.085	3	0.000614125
IKGGVNVPSYPGPPGPPGPKGDPGPVGEPGAMGLPGLEGFPGVK	0.00062	1	0.00062
AAAKFGAGAAGVLPGVGGAGVPGVPGAIPGIGGIAGVGTPAAAAAAAAAAK	0.0249	2	0.00062001
ELKLKYLIIENFIPPEEK	0.025	2	0.000625
IALRYYNQSEAGSHTLQMMFSCDVGSDGRFLR	0.025	2	0.000625
QMVPASITDMLLEGNVASILEVMQK	0.025	2	0.000625
RSCVETWVLPPHKMVTAGIR	0.025	2	0.000625
SHSDTSIASRGAPGGPRNITIIVED	0.025	2	0.000625
TNMNTGFLDPSLDPLLSSSSAPTK	0.025	2	0.000625
CLVFEDAPNGVEAALAAGMQVVMVPDGNLSR	0.00063	1	0.00063
DGPGLERSPGEPGGAAPEREVPAAAR	0.00063	1	0.00063
MADSSGRGAGKPATGPTNSSSAKK	0.00063	1	0.00063
RCLPLCALTLEAALILLFYFFTHYDASLEDQK	0.086	3	0.000636056
AGRRAQGGGDLAGGAGAAACGFQGDGGGAER	0.026	2	0.000676
AQGAIAMASIAKQTSSLVPPYLGMILTALLQGLAGRTWAGKEELLK	0.026	2	0.000676
DIEMAERNEDHHLQVLKESEVLLQAK	0.026	2	0.000676
FGMLDATDGPGTEDAALRMEVDRSPGLPMSDLK	0.026	2	0.000676
SLKHGLTPIDR	0.026	2	0.000676
SWWVGDIPVSGALLTDWSDDTMKELHLAIPAKITREK	0.026	2	0.000676
VGEAGLLSVDCSEAGPGALGLEAVSDSGTK	0.026	2	0.000676
QTGDNLSSMLLENLTDNESENTNLKK	0.00068	1	0.00068
QGGGGAGGSAAARARAGGLGGGSVPAR	0.0261	2	0.00068121
QGIQLKSVADGQESTPPTPAPTSGIVGALMEVMQKR	0.0007	1	0.0007
ANGGLVDGEVPELPPPLWAPPGK	0.0265	2	0.00070225
MAAEKQVPGGGGGGGSGGGGGSGGGGSGGGRGAGGEENKENERPSAGSK	0.0265	2	0.00070225
RQPPPGAAHPLNRK	0.0265	2	0.00070225
EDGHRTSTSAVPNLFVPLNTNPK	0.027	2	0.000729
GAPGVPGMNGQKGEMGYGAPGRPGERGLPGPQGPTGPSGPPGVGKR	0.027	2	0.000729
MDGAMGPRGLLLCMYLVSLLILQAMPALGSATGR	0.027	2	0.000729
MSIVIPLGVDTAETSYLEMAAGSEPESVEASPVVVEK	0.027	2	0.000729
RKKRPMVQGPAGCQVFQPSPSGGTAGDPGGLSDPFYPPR	0.027	2	0.000729
VPCTLLLGLAVVLLKAR	0.027	2	0.000729
MADSASESDTDGAGGNSSSSAAMQSSCSSTSGGGGGGGGGGGGGKSGGIVISPFR	0.09	3	0.000729
QLQRNAGLVPVPELPGK	0.00075	1	0.00075
ASRQLQVYRSKMDGEATSPLPR	0.028	2	0.000784
EGARPGRVQGQGGQVWAYIPGTGAAMAAAAR	0.028	2	0.000784
EGEAGESLEPGRQRLQ	0.028	2	0.000784
EGPPPASPAQLLSKLSVLLLEKMGGSSGALYGLFLTAAAQPLK	0.028	2	0.000784
ESEKPLQTGLPTGLTENQSGGPLGVDSPSAELDKK	0.028	2	0.000784
MLMLQGLIAARKHMDKVVQIVEIMQQGGAGVR	0.028	2	0.000784
QLGDLFASFLPGISTALTRLITGDFKQGHSIVVSSLK	0.028	2	0.000784
RQNSGDSHLGGGPAATAGGPRTSPMSSGGPSAPGLRPPASSPKR	0.028	2	0.000784
SSGTQMLTISRMRSDGFDEESQRYYWRPK	0.028	2	0.000784
SVLSYESLVHAVAGAVLDFDFRLMR	0.0285	2	0.00081225
EPVASGEPPTVK	0.094	3	0.000830584
QMALKLALSMLLPMQHMQAIREDSRLGAAAVESVFTV	0.094	3	0.000830584
DARPLRDVLAANPNRFITLLLPGGAQTAVRPGSPSTSTMR	0.00084	1	0.00084
LGPASEHMHMGVGAPLPLVPAAGTIITSVRV	0.029	2	0.000841
LRRDQAPGEGTQAK	0.029	2	0.000841
LCVVGLTGWSSFTVCGTDGGAQLPMDPGSGASGRCRGGQVR	0.0292	2	0.00085264
DFGQSAGSSPAPGPSPVSLGVR	0.0293	2	0.00085849
GKRPSPLAHQAQPEMGPDVLVQTMGAPALKICDKPAK	0.00086	1	0.00086
ELEDCLDILIITSDTLLIDR	0.03	2	0.0009
ETPFYGDEALSGLGGGASGSGGSFASPGRLFPGAPPTAAAGSMMK	0.03	2	0.0009
EVVVIDPSGNTYYNWLFCITLPVMYNWTMVIAR	0.03	2	0.0009
KVGILDVDLCGPSIPRMLGAQGR	0.03	2	0.0009
VRGTLFLPPEPGPFPGIVDMFGTGGGLLEYRASLLAGK	0.03	2	0.0009
GDPGPAGLPGKDGPPGLRGFPGDRGLPGPVGALGLK	0.0305	2	0.00093025
GEPGDVGPQGPRGVQGPPGPAGKPGRRGR	0.0305	2	0.00093025
AIDGGKNTSGLPAEPESVSSPPTLHMK	0.031	2	0.000961
ASGMLSFFR	0.031	2	0.000961
GCDEGFQPLGEVIKMWGRVPFAPGPSPPPLLGNMDQER	0.031	2	0.000961
GHRCSDCGK	0.031	2	0.000961
GPGAVSEVSNGTSRRAGCVWLLPLLVLHLLLKF	0.031	2	0.000961
GQALRSGLAGHLGGAVLLLQRLHR	0.031	2	0.000961
IFLEKHSSQSVDMLAKTHPYNPLWAQLGDLYGAIGSPVRLAR	0.031	2	0.000961
LLPFRRGAAPGSRLPAGTSGSR	0.031	2	0.000961
MTEDSQRNFRSVYYEKVGFR	0.031	2	0.000961
MWPSQLLIFMMLLAPIIHGGK	0.031	2	0.000961
SFLMKRGDVIDYSSSGVSTNDASPLDPITEEDEKSDQSGSK	0.031	2	0.000961
SQTDCILSDTSPSFPWYR	0.031	2	0.000961
TVGKEAPAGPPGAQK	0.031	2	0.000961
VGKPMRKSFATHTAAMVQQYGKR	0.031	2	0.000961
EGCPVCITVNTTICAGYCPTMLSCLGPGADAATSGPD	0.0312	2	0.00097344
KVVAVAAAGVGGPGLTELGHPR	0.0315	2	0.00099225
SSGSGAGGGGRGGKASGDPGASGMSPR	0.0315	2	0.00099225
AGMPIGCYLALSMTAVGHSIEKFCAEGIPLLGILVQSR	0.001	1	0.001
DGDGCITTRELGTVMR	0.001	1	0.001
GIDVLLGNTEKNSVMK	0.001	1	0.001
GTSASTASFPGLGVGLAVLPSQDPALPQKEQEKMTK	0.001	1	0.001
VQPPAASSLPPLPASTQPKAPKGKSAGR	0.001	1	0.001
ASTQKAANLSEKHSLYTAELITVPFDSESPIRMK	0.032	2	0.001024
AVACPGTPATTPFTFTTAWVPHSTTSPALPVSTVCVR	0.032	2	0.001024
DFILPISDVRASIGAGFIYPLVGTGSR	0.032	2	0.001024
DVPEPCGRGAPAGGAGR	0.032	2	0.001024
ESRQTSKLKNNSPGTAEGCGGGGGGGGGGGSGGSGGGGGGGGGGDK	0.032	2	0.001024
GLICSIMMGLSLASAVLLASLLSLHLGTATRGSDISK	0.032	2	0.001024
LPISVDSPPAAADSNTTAASNVDKVQESRNSKSR	0.032	2	0.001024
MGASGHSPPGGPGKGQWPAPGEDGGHASQQQMPDLPEK	0.032	2	0.001024
MPMAGLQVGPPAGSPFGAAAPLRPGMPPTMMDPFRK	0.032	2	0.001024
MRLDNMLLAEGVAGPEKGGGSAAAAAAAAASGGAGSDNSVEHSDYRAK	0.032	2	0.001024
QPIMADGPRCK	0.032	2	0.001024
RPPEPAAAPR	0.032	2	0.001024
SPSHFSEGFDR	0.032	2	0.001024
ARGDRGPGPALAGEPAGSLR	0.0325	2	0.00105625
NCIPIGEQLQSVLGNSGYKHMIGLQSSSTLGTLNKSSSTPFPFR	0.0325	2	0.00105625
DDAGAAGGPGGPGGPGMGNR	0.033	2	0.001089
GPMPVMPIPRGLCSFHGPHTTCLHAVCGPVGASHLAR	0.033	2	0.001089
GSQALPLFISCLEDTGQDMLASFLR	0.033	2	0.001089
PGIPRALSLSGSSSSPQAQVMVHMANPR	0.033	2	0.001089
SERNNMMNIANGPHHPNPPPENVQLVNQYVSK	0.033	2	0.001089
STWESASRENMSDVR	0.033	2	0.001089
TTKDNHSPEIQHGSLLALGFTVGRYLAKK	0.033	2	0.001089
ASTVAPGLQYFGMSMAGGFDISGDGLADITVGTLGQAVVFRSRPVVR	0.0011	1	0.0011
EVWGDIVDASGWAPVASIRVVRGCWVLYEEPEFR	0.0011	1	0.0011
GGPMGRGGYGGGGSGGGGRGGFPSGGGGGGGQQRAGDWK	0.0011	1	0.0011
GMPETLGQVAKALEKYAAPSKEEEGGGDGHSEAAEK	0.0011	1	0.0011
LSLASSASTISSLSSLSPK	0.0011	1	0.0011
RGAPAAGTAAATGPGAGVSGRRPPRAAPVASGPGVRPAPPSRPAPR	0.0011	1	0.0011
SIDMDRGFLSGPMGSGMRER	0.0011	1	0.0011
SSKIEMPGEVKADPAALMASLHLLPSPTPNLEIKYTK	0.0011	1	0.0011
VHSMSASAPAAEGEGTPTQPASEK	0.0011	1	0.0011
QQPPHGGGGGGGGGGGAAMD	0.0333	2	0.00110889
SAARGAAALRR	0.034	2	0.001156
VKLDSPAGTALSPSGHTKLLPR	0.034	2	0.001156
AAMDVDTPSGTNSGAGKK	0.0345	2	0.00119025
DKYEPAAVSEQGDKK	0.0345	2	0.00119025
GDKVGGSGGGGHGGGGGGGSSNAGGGGGGASGGGANSKPAQK	0.0345	2	0.00119025
PSSQPTIPIVGIVAGLAVLAVLAVLGAVVAVVMCR	0.0345	2	0.00119025
EAGGGGVGGPGAK	0.035	2	0.001225
EKPFYSDSEGESGPTESADSDPESESESDSK	0.035	2	0.001225
ERNKIQSELDGLQSDNEILK	0.035	2	0.001225
GSIELRKPDGTVLLSTKAIVEPEK	0.035	2	0.001225
KDDGDSMCGGPGMSDPRAGGDATDSSQTALDNK	0.035	2	0.001225
MPKVALKGPQVDVKGPK	0.035	2	0.001225
QDGNTTRQEMSPAGVPLLGMQLNEVKPK	0.035	2	0.001225
QILVDEAGMATEPETLIPLVQFPQAEKVVLLGDHKQLRPVVK	0.035	2	0.001225
RALGLILAGMGAAIGMIAPWGGFTYHDVTLRNLSR	0.035	2	0.001225
SLKEEAMLQKQSCEELKSDLNTK	0.035	2	0.001225
VPTMALTVGVGTVMDAR	0.035	2	0.001225
YKKEPSGCPVCGKVFSCR	0.035	2	0.001225
QSAGPNSPTGGGGGGGSGGTR	0.0352	2	0.00123904
SLYDFGELKGGDGGGSAGGGAGGGSGGGAGSPPQAHLPSER	0.0355	2	0.00126025
ASSGRSSGSGAGGGGRGGK	0.036	2	0.001296
KDPVMPQNMIPLEDSNSHSLKKD	0.036	2	0.001296
KQTKNDPFTSDPFTKNPSLPSK	0.036	2	0.001296
LQTGTPQESLPTYTQTLRELLLEQRPLITADLEVPSPTR	0.036	2	0.001296
SPASSTTSLPVSPLTEEPVPFKDIMKDECSMLK	0.036	2	0.001296
VTASDPLDTLGSEGALSPGGVASLLRLPRGCGEQTMIYLAPTLAASR	0.036	2	0.001296
SQQQLLPPGSLGHPGGEDHPDPGHAQGGGGRAHRGLLR	0.0365	2	0.00133225
AGPNTAGGAATPSSGGGGGGGGSGGGAGGERPKEASK	0.037	2	0.001369
AQVALRLAELARR	0.037	2	0.001369
EAHPFPGQEITETVSGSDEAKL	0.037	2	0.001369
ENVLIGDGAGFKVAMGAFDKTRPVVAAGAVGLAQR	0.037	2	0.001369
GEALGGGGGSLGPGAGPPPLLLGSASDMK	0.037	2	0.001369
GPPPSYGGSSR	0.037	2	0.001369
MAELEFVQIIIIVVVMMVMVVVITCLLSHYKLSAR	0.037	2	0.001369
MATQVMGQSSGGGGLFTSSGNIGMALPNDMYDLRDLSK	0.037	2	0.001369
MQAEGRGTGGSTGDADGPGGPGIPDGPGGNAGGPGEAGATGGR	0.037	2	0.001369
QDDGSSSASPSVQGAPREVVDPSGGWATLLESIRQAGGIGK	0.037	2	0.001369
QTDTHLMQSGSNDFSAMPSLDIQNISSEVLSMMHTPVEEK	0.037	2	0.001369
RLQVYPLHSSVALEEQNNVFLSPVPGYRK	0.037	2	0.001369
SEFSQVASNTIPLPLPQPNTCKDNGPCK	0.037	2	0.001369
SGADGGGGAAVAAR	0.037	2	0.001369
VGDAIPAVEVFEGEPGNKVNLAELFKGKK	0.037	2	0.001369
AMLWMCEEFPLSLVEQVIPIIDLMARTSAHFARLR	0.038	2	0.001444
ARSTDSLDGPGEGSVQPLPTAGGPSVK	0.038	2	0.001444
EEYDVIVLGTGLTECILSGIMSVNGKKVLHMDR	0.038	2	0.001444
EKEAKPPQEDLKGALVALTSERFGEASLQGPGLGR	0.038	2	0.001444
ICRNLVTPKADPTGSEPAK	0.038	2	0.001444
LMETIPMIPSASTSRGSSSRQSSTAASSSSSANSGAR	0.038	2	0.001444
NKTNEEFRIGSLRNMMQLCTR	0.038	2	0.001444
VTEEENKGSGTGAAGASDTTIKPNAENTGPTLEWDNYDLR	0.038	2	0.001444
EELPQERPAVNQTVAEVITEQANLSVSAAR	0.0385	2	0.00148225
GAKGYQGQLGEMGVPGDPGPPGTPGPKGSR	0.0385	2	0.00148225
NMITGTAPLDGCILVVAANDGPMPQTR	0.0385	2	0.00148225
AGVYPDKSVAENDENGQAENFSMDPQLERQVETIR	0.0015	1	0.0015
APPPGLPAETIKDLMR	0.0015	1	0.0015
ASGGQDGAASSAGAAKR	0.0015	1	0.0015
MACTGPSLPSAFDILGAAGQDK	0.0015	1	0.0015
MAELDPFGAPAGAPGGPALGNGVAGAGEED	0.0015	1	0.0015
SVAGEQAPDPRIAESRPQPLTRGP	0.0015	1	0.0015
TRTAGSSGVTAGRPRPTAR	0.0015	1	0.0015
APSSGSAQPPEGHPGKPEPSRAK	0.039	2	0.001521
GGKAGKDSGK	0.039	2	0.001521
GPGQGSGHLAIGSAATLGSGGMARGR	0.039	2	0.001521
GQGPSAEAHEGAPDPMPAALHPEEVAAR	0.039	2	0.001521
LNGTTLEAAMLFHGISGGHIQGIMEEMER	0.039	2	0.001521
MDATSYSSIASEFGVRGYPTIKLR	0.039	2	0.001521
MRMEAGEAAPPAGAGGRAAGGWGK	0.039	2	0.001521
SPCPLRLLPPAGPGSPRLRAPAPHR	0.039	2	0.001521
SQDATFSPGSEQAEK	0.039	2	0.001521
STQDTVIALDALSAYWIASHTTEERGLNVTLSSTGR	0.039	2	0.001521
STTTTAVSASSTSSSAVSTPPLIKPVLMSKSVPPSPEK	0.039	2	0.001521
VFLQLLPLLLSR	0.039	2	0.001521
AAAGGGGGGAAAAGR	0.0391	2	0.00152881
QVLSSLLSGALAGALAKTAVAPLDR	0.0393	2	0.00154449
GPPKPGPPRR	0.0399	2	0.00159201
MNFRPGVLSSR	0.0399	2	0.00159201
GQLPGGKAPPKAGSVPSSFLLK	0.0016	1	0.0016
LVPQGGLKTSQPEAEPGVRVESNSDGTSLEPCTVPPGAVK	0.0016	1	0.0016
SGASGASAAPAASAAAALAPSATRTRR	0.0016	1	0.0016
TCAPVAVLQGHSASITSIQFCPSTK	0.0016	1	0.0016
TGTAATLIGFSRNPTLNGSENWGSPVSTQEEGPDTGWEREKR	0.0016	1	0.0016
DMGKFSSVTVSTIDEEEEEIEAREVADSYAQNAK	0.04	2	0.0016
EANYLLSVSWGYIKFKRMLNR	0.04	2	0.0016
EHLWIGDSVAGALDPAQETSQLSGLPEFVKIVEVGPR	0.04	2	0.0016
EQKHSEISASLVPPSLDPSLTLKDR	0.04	2	0.0016
ILLSKGIHLNVLELMQK	0.04	2	0.0016
INQFEGHFMKLQADSNYLLSKEYEELK	0.04	2	0.0016
SAPEKQQPPHGGGGGGGGGGGAAMDPASSGPSK	0.04	2	0.0016
SRALEAVPAPPASGPRAPAKESPPK	0.04	2	0.0016
TSGANGPGSATASASNPRK	0.04	2	0.0016
TSSMDSPGGPLPLPLLKGGVGGAGATPRK	0.04	2	0.0016
WELSSQPTIPIVGIIAGLVLLGAVITGAVVAAVMWRRKSSDR	0.04	2	0.0016
SGSAGKPTGEAASPAPASAIGGASSQPR	0.0404	2	0.00163216
HSGGFIFPPSYVPVVMSK	0.0405	2	0.00164025
RTLPGAHTRK	0.0405	2	0.00164025
AFGVPMPMFLGELPKQVLEQK	0.041	2	0.001681
CGSLQLVDLASTKPGTSSAPFTI	0.041	2	0.001681
CPLGSTILKVKLLDMGEPRALLATALSPPGLSDIER	0.041	2	0.001681
EFVTHPKWAHLDIAGVMTNKDEVPYLR	0.041	2	0.001681
GGLADGEPDRTSLLGDSKDVLGPSTVVANSDESQLLTPGK	0.041	2	0.001681
IFKGIFAIIKPFLKEK	0.041	2	0.001681
LEELMKPLKVVDPDHPLAALVRK	0.041	2	0.001681
MAAEAADLGLGAAVPVELRR	0.041	2	0.001681
MDMHCKADPFSAMHR	0.041	2	0.001681
NQFLTIFILDELPREVFPLMFMEASSMRHFEALK	0.041	2	0.001681
QAGAAGSRMNFRPGVLSSR	0.041	2	0.001681
RHGNLFITLFALMLTAGLPELTSVKDIQYLK	0.041	2	0.001681
SPSPLSGHVAQAFPTK	0.041	2	0.001681
AVSPPPSPRASPVAALKAKVIQK	0.0017	1	0.0017
GSNPLDGRDSPSAGGPVGQLEPIPIPAPASPGTRPTLK	0.0017	1	0.0017
LGSIDLNWDLKPASSSNPMDGMDNRTVGGSMR	0.0017	1	0.0017
QTDPSCTAFGSFNSLGGHLIVPNSGVSLLIPAGAIPQGR	0.0017	1	0.0017
SMQSLGSCTISKDSFQISTLVCSTKLTQNVDLLGLLK	0.0017	1	0.0017
SSSGQSSGYSQHGSGSGHSSGYGQHGSR	0.0017	1	0.0017
VPADQSPAGSGAYEDVAGGAQTGGLGFNLRIGRPKGPR	0.0017	1	0.0017
GEPAVLEPGMLVEGPPGPEGPAGLIGPPGIQGNPGPVGDPGER	0.0415	2	0.00172225
GGSGSGSGGSGK	0.0416	2	0.00173056
QLGDFDTEAGAVSSSEPTVARGEPESLALAQKSPAPKVR	0.0419	2	0.00175561
AFITHGGTNGIYEAIYHGVPMVGVPMFADQPDNIAHMK	0.042	2	0.001764
APTWGPGMVSVVGPMGLLVVLLVGGCAAEEPPRFIK	0.042	2	0.001764
ATMAAASSSSAASASPTGPQGAAELAAHSSLLGGPQGPGGMSAFTR	0.042	2	0.001764
EIPKLLPARGTLQGGGGGGIPAGGGR	0.042	2	0.001764
EVGLALRTLLATVDETIPLLPASTHR	0.042	2	0.001764
IIQILIATITHLLPSTEASSYEMDK	0.042	2	0.001764
LGLTTLAPGEMGPGAGGGGPGLPPSLPELR	0.042	2	0.001764
SLAYIHIHSCQK	0.042	2	0.001764
VTGDDSMRMSHLKVGSAADIPINISEISFEDR	0.042	2	0.001764
LSLESLGGLHSVAHAQAGELLSPGHAR	0.0421	2	0.00177241
LLSNPLMGDAVSDWSPMHEAAIHGHQLSLR	0.0018	1	0.0018
MTAASRANPYSIVSLEEDGLHLVTMSGANGFGNGKVHTQR	0.0018	1	0.0018
GDRGLPGPQGSPGQKGEMGIPGASGPIGPGGPPGLPGPAGPKGAK	0.0425	2	0.00180625
MAAAAMAAAAGGGAGAARSLSR	0.0425	2	0.00180625
EKEMDPFHYDYQTLRIGGLVFAVVLFSVGILLILSRR	0.043	2	0.001849
KHRPPGPLFSSSDPLPATSSHSQDSAQVTSLIPAPFPAASMDAGMR	0.043	2	0.001849
MCLEVITQIMMNREGLIMK	0.043	2	0.001849
NILVFGEDGSGKTTLMTK	0.043	2	0.001849
SFAAGIQALGGTNINDAMLMAVQLLDSSNQEER	0.043	2	0.001849
SSSYDPHSR	0.043	2	0.001849
TEDGFEMQFGVNHLGHFLLTNLLLGLLKSSAPSRIVVVSSK	0.043	2	0.001849
TVCEPGCPPAEQSQLGLGEPGKAAKPLDTVRKSYYSK	0.043	2	0.001849
DSGEWNLEAGALVLADAGLCCIDEFNSLK	0.0433	2	0.00187489
ELTKTEANASISNNSTSK	0.0435	2	0.00189225
LIGIIGAVTMAGIMAADR	0.0435	2	0.00189225
AALMTPGTGAPPAPGDFSGEGSQGLPDPSPEPKQLPELIRMK	0.0019	1	0.0019
TVLTQEAIITVKGVSLSSYLEGLMASTISSNASKGR	0.0019	1	0.0019
AALTWAAPGGFYP	0.044	2	0.001936
DEIDGHQDSYQRVK	0.044	2	0.001936
DILEQARAAVDTYCRHNYGVGESFTVQRR	0.044	2	0.001936
EEDPFRSTAEALKAIPAEK	0.044	2	0.001936
MAEASSANLGSGCEEKRHEGSSSESVPPGTTISRVK	0.044	2	0.001936
MLLMVVSMACVGFFLVQR	0.044	2	0.001936
RLGPGSPLPRR	0.044	2	0.001936
SFVPNMIGGASQADLAVLVISARK	0.044	2	0.001936
SKKSSPGTQDLLGIQTGMMAPENK	0.044	2	0.001936
SLQTRVDQIVGRGPGDR	0.044	2	0.001936
VLHSWAVPTLGLKTDAIPGR	0.044	2	0.001936
VMFMTRPTSNEGNAQKPRPLYGAELSNLNCFSR	0.044	2	0.001936
MWASLDALWEMPAEKR	0.0445	2	0.00198025
MVLEGNPEVGSPR	0.0446	2	0.00198916
AHLPFVGPGPPRAEYPSILVPNGPQANRSSRWPR	0.002	1	0.002
GERGEAGIPGVPGAKGEDGKDGSPGEPGANGLPGAAGER	0.002	1	0.002
GFETVSYLLEGGSMAHEDFCGHTGKMNPGDLQWMTAGR	0.002	1	0.002
MAGAAAAVAAGAAAGAAAAAVSVAAPGR	0.002	1	0.002
SEETKENEGFTVTAEGK	0.002	1	0.002
IITNNHWSSALTDTQNAQYSKCK	0.045	2	0.002025
IQLFLDLPNHNPQAYYSPDCGRLGAQIKWLLCSD	0.045	2	0.002025
QGILGNQPALPAPGAQPPVIPQAQPVRPPNGPLSLPVNR	0.045	2	0.002025
QLQLQGGSGLNTGSALSYVYANHFTEAGGSRIR	0.045	2	0.002025
QMFKRNPSHRPSATTLLSRGIVAR	0.045	2	0.002025
RRAGLGGSMR	0.045	2	0.002025
TRSSSEDTAGELPAVRDLK	0.045	2	0.002025
TVVGVPSGKVSSSSSSLGNKLQTLSPSHKGIAAPHAGANVKPR	0.045	2	0.002025
VEDESLDNTWLNRTDTMIQTPGPLPAPQLTSTVLR	0.045	2	0.002025
GKGAAAAAAASGAAGGGGGGAGAGAPGGGR	0.0451	2	0.00203401
AESVVGAAMASAIAPPPGVTEALGAAEAPAMAGAPKVAEAPR	0.0455	2	0.00207025
GDPGPPGAPGK	0.0455	2	0.00207025
GHLASDFTFSPPPGGGGDGPWGAEPGWVD	0.0455	2	0.00207025
ACAERAALEVGAASADTGVRGCGAR	0.0021	1	0.0021
ECGKTFISHSSIQRHVVMHSGDGPYKCK	0.0021	1	0.0021
MRLTGAPGAGGLGGLGGGFGTVGKEMFQDEKMSQCPQVEPR	0.0021	1	0.0021
ISKGLESNESLRVLKLFLNPINMDGAILLILAIK	0.046	2	0.002116
LELHQNALTSFPQQLCETLKSLTHLDLHSNK	0.046	2	0.002116
MDIAIQVTESIALFHSCLNPILYVFMGASFKNYVMK	0.046	2	0.002116
MPSLLVLTFSPCVLLGWALLAGGTGGGGVGGGGGGAGIGGGRQER	0.046	2	0.002116
PSLLGAPPYSGLGGVGDPYAPLMVLMCR	0.046	2	0.002116
QYAQADEMDRMKK	0.046	2	0.002116
SKSPASVDRQR	0.046	2	0.002116
MDSGSSSSDSAPDCWDQVDMESPGSAPSGDGVSSAVAEAQR	0.0465	2	0.00216225
RRSSTGTTRSTSLMEAEPAEPLAAAVEAANGAEQTR	0.0465	2	0.00216225
ARISSWPTLVLADLFDILLPMLNIYQEFVR	0.0022	1	0.0022
DGDKGAEHCPGLQR	0.0022	1	0.0022
NHLSSIPSGLPHTLEELRLDDNRISTIPLHAFK	0.0022	1	0.0022
DDRHFVPMGLYIVRTVNEPWTMGFSKSFK	0.047	2	0.002209
EALLPTPGPPASTDTLSSSTHLPPRLEPPR	0.047	2	0.002209
GLGGMLFSRFGRSSTTQSSETSKDSMEDEK	0.047	2	0.002209
GMLVMDCHRTHLSEEVLAMLSASSTLPAVVPAGCSSK	0.047	2	0.002209
KECTWAISSTPGHRVKLTFMEMDIESQPECAYDHLEVFDGR	0.047	2	0.002209
LLAPPEAPGSAPPPAAWVIPGPTTGPKAASPSPARR	0.047	2	0.002209
MSQVPAPVPLMSLRTAPAANLASRIPAASAAAMNLASAR	0.047	2	0.002209
QTKVAACELLHSMVMFMLGKATQMPEGGQGAPPMYQLYKR	0.047	2	0.002209
TMLDSLWAAGQELQAWKSPGADLLQVLTKAVK	0.047	2	0.002209
YGLLVGGAASHRYDLGGLVMVK	0.047	2	0.002209
YWEQKLPHKLPPLREPILLTSLPLPGYLEQGIATSLIK	0.047	2	0.002209
AAAAAASGAAGGGGGGAGAGAPGGGR	0.0023	1	0.0023
DLTGDQSRSLPYKLISLLNEKGQDTGATIDLVIGYD	0.0023	1	0.0023
GGGGGGGGGGGLGGGLGNVLGGLI	0.0023	1	0.0023
GGSSDLSDEDEDAEDSSANII	0.0023	1	0.0023
GPPARAHMSTSGAAAAGGTRAGSEPGAGSGSGAGTGAGAATGAGAMPCK	0.0023	1	0.0023
ATCAPQHGAPGPGPADASKVVAKGLGLSK	0.048	2	0.002304
ISKTYVHSAVLAGGVAVGTSCHLIPSPWLAMVLGLVAGLISVGGAK	0.048	2	0.002304
LDGHELPPPIAFDVEAPTTLPPCK	0.048	2	0.002304
MLFSSLLCVFVAFSYSGSSVAQKVTQAQSSVSMPVRK	0.048	2	0.002304
MNMLAGPQPYGGSKRPLPFAPRPAVEASTGGEATQETGK	0.048	2	0.002304
MVIMSEFSADPAGQGQGQQKPLRVGFYDIER	0.048	2	0.002304
MWSIENIAFGSGGGLLQKLTRDLLNCSFKCSYVVTNGLGINVFK	0.048	2	0.002304
YTAQAPDELSFEVGDIVSVIDMPPTEDR	0.048	2	0.002304
EVFGDVPAKAEAGAEAGGGAGPGAEDEAGRGAVGDPELGDPPAAPQ	0.0484	2	0.00234256
AAGAGPVRSPGGGGGGGGGGGGGRTLAQAAGAAAVPAAAVPR	0.0485	2	0.00235225
EVEEEMQKHGSNNVGLSENLTDGAAAGNGDGGLVPQRK	0.0485	2	0.00235225
EEGEEEGEEEGEEEEEESSDSSSSSDGEGALRRR	0.0024	1	0.0024
EGLPGDRGDPGDTGAPGPVGMKGLSGDR	0.0024	1	0.0024
GASAPPQDPASSARNKR	0.0024	1	0.0024
GEQGFMGPPGPQGQPGLPGS	0.0024	1	0.0024
IQPKGKGILGNAIKWNFTK	0.0024	1	0.0024
QAVPGRPGPFPSKQQVADEDEIWK	0.0024	1	0.0024
AAAVGAGHGAGGPGAASSSGGAR	0.049	2	0.002401
AVPGGGMPNMGQQPAPQVQQPGLVTPVAQGMGSGAHTADPEK	0.049	2	0.002401
DQGSPALSANVSLRVLVGDLNDNAPRVLYPALGPDGSALFDMVPR	0.049	2	0.002401
EEEGGSSGGAAGTSADGGDGGEQLLTVK	0.049	2	0.002401
EMAATSAAIETATARIEGTASPK	0.049	2	0.002401
KDTSLALVDYISFHGK	0.049	2	0.002401
LSRLKPAPPPPPAASAGKAGGKPSQSPSQEAAGEAVLGAKTK	0.049	2	0.002401
MAAGSGGSGGSGGGPGPGPGGGGGPSGSGSGPGSNGGLGSGGELHPR	0.049	2	0.002401
MEELKGQMLKFSSMAPDLDR	0.049	2	0.002401
MKEELAALISELKQEQK	0.049	2	0.002401
QAAEMEELHRSSCSEYSPSIESDPEGFEISPEKIIEVQK	0.049	2	0.002401
SFDYGNLSHAPVSGAAASTVSPSRERK	0.049	2	0.002401
SMSVDLSHIPLK	0.049	2	0.002401
VQRMWAEAAGPAGGAEPLFPGSRR	0.049	2	0.002401
EVASLTGSPIPASAKPSPVSPPPPIGSAAVANFDPGTFSLMR	0.0025	1	0.0025
GAPSGTVRIGVAKPLPLSPEEGYVSAK	0.0025	1	0.0025
MEPDGTYEPGFVVTTCCTPR	0.0025	1	0.0025
AASVEEGDEGQDSPGGQSRGATRQK	0.05	2	0.0025
ACCPTPSAAASGGDLVGPTSAASPTATAR	0.05	2	0.0025
AGAAPYVQAFDSLLAGPVAEYLKISK	0.05	2	0.0025
ALQVRGARGHHCHREAATTAIGGGGGPGGGGGGATDEGGGR	0.05	2	0.0025
FPPSLLANDSVLAAIRDYSPGMRPEQKEALAKR	0.05	2	0.0025
MATPAAVNPPEMASDIPGSVTLPVAPMAATGQVRMAGAMPAR	0.05	2	0.0025
NFLRIMAQVAMSTLPVEDEESSESRMVVTFLMSALESMCK	0.05	2	0.0025
QININNPFVFKHISNLKSMDHFDDIGPSVVMASPGMMQSGLSR	0.05	2	0.0025
MASSSSLVPDR	0.0505	2	0.00255025
GVFFAGGTPLAGPTGLLSAQELEDIVAALPGFLLVFTAEGK	0.0026	1	0.0026
KGKAGAAAGGPGVSGVCVCK	0.0026	1	0.0026
REEAPSLRPAPPPISGGGY	0.0026	1	0.0026
SRNSLPNQVAFPEGEEQDAVSGAQASEEAVSFR	0.0026	1	0.0026
ANPLHSSPAALRK	0.051	2	0.002601
APASASGEPGPLASLR	0.051	2	0.002601
DISAQEGASPASLMAMGTTSPQLSLSSSPTASVTPTTRSRIR	0.051	2	0.002601
GDGTLTPLSDSSKKIDFHLHVLRR	0.051	2	0.002601
GRLLNAVVHYLPKDQTKAGTCASSSSCSTQHSIIITK	0.051	2	0.002601
LFDQPGDPLKR	0.051	2	0.002601
MAAEEPQQQK	0.051	2	0.002601
MERARGPRAEADAPEEEEEAGAAMAAVVVAAAGGAGPAVLQVAGLYR	0.051	2	0.002601
MERGMHLGAAAAGEDDLFLHK	0.051	2	0.002601
TFRSQAIVNQNAETELMLEGDDDAVSLLQEK	0.051	2	0.002601
HMVLVRGLVLPAGPAAQRHGGR	0.0515	2	0.00265225
MSGTSTPGPSLPPPGAAPEAGPSAPSRRPPGADAEGSEREAEPIPK	0.0515	2	0.00265225
SAVEGMPSNLDSEVAWGKATQK	0.0515	2	0.00265225
YMRSMMIGIESVLITIPVQLLITFLFTCSQR	0.0515	2	0.00265225
GASCSAQGFDYGLGNSKESPSRNLASR	0.0027	1	0.0027
LDAIRHRAICFNLSAHIESLGKGHSVVFHSTVIAK	0.0027	1	0.0027
NSTVLQGVTFGGIPTVLLIDVSCFLFLILVFSIIRR	0.0027	1	0.0027
VSGRALLAPRAAASASPGWGRACER	0.0027	1	0.0027
EGAYKDPLFK	0.052	2	0.002704
GEIGPMGIPGPQGPPGPHGLPGIGKPGGPGLPGQPGPKGDRGPK	0.052	2	0.002704
GWWGSPTCGPCNCDVHKGFDPNCNKTNGQCHCK	0.052	2	0.002704
IKVGDPAEDFGTFFSAVIDAK	0.052	2	0.002704
MDPAGAADPSVPPNPLTHLSLQDRSEMQLQSEADRR	0.052	2	0.002704
QGAQQSLEAAAQKTGEPQSCINK	0.052	2	0.002704
QNAELTGHISQLTEEKNDLRNMVMK	0.052	2	0.002704
SHKSCSPSYK	0.052	2	0.002704
SRGKTKIIPYFEALK	0.052	2	0.002704
SWEASGKHQEVSKPAVSLEQRKQDTSK	0.052	2	0.002704
VLDGPGPAGMAATCMKCVVGSCAGVNTGGLQR	0.052	2	0.002704
AAEMVPDLPSPPMEAPAPASNPSGRK	0.0525	2	0.00275625
MRSAAARRAGPGGGAAR	0.0525	2	0.00275625
EHHGRGGMLSASAETLPAGFRVSTLGTLQPPPAPPKK	0.0028	1	0.0028
GRWIANPSQPCSKASIGLFVPASPPLDPEK	0.0028	1	0.0028
SINAFRETAKQKLDPAASVTGSK	0.0028	1	0.0028
TAATFARRLLELGPKPEVAQQTR	0.0028	1	0.0028
TEKHSTMPDSPVDVKTQSRLTPP	0.0028	1	0.0028
VLAAGGLGQGGGGGQSSVLSGISLYDPRTPNAGGK	0.0028	1	0.0028
AQGPESSPAVPSASSGTAGPGNYVHPLTGRLLDPSSPLALALSAR	0.053	2	0.002809
DDGRGDFGPTLGLLRPAPEPEAEGSAVKRMR	0.053	2	0.002809
DGRLTGGQRLLCAGLAGTLSLSLTAPLELATVLAQVGVVRGHAR	0.053	2	0.002809
EMETTEEEANMETKPTGAQATDTETTGVEAMGVEATKTK	0.053	2	0.002809
ERFVVHITDVLAVSMMLGITAQVK	0.053	2	0.002809
HEGQQQEQD	0.053	2	0.002809
KERPIILDPADPTLNVAEGYR	0.053	2	0.002809
KEVEGDDVPESIMLEMKANFSLPEKCDYMDEVTYGELEK	0.053	2	0.002809
KGKTLMMFVTVSGSPTEKETEEITSLWQGSLFNANYDVQR	0.053	2	0.002809
LIPMASVMAVTEPKWVSVWSR	0.053	2	0.002809
NMGNGLLSSGCSLYESSDLPLMKLPPSNPLPLVPVKVK	0.053	2	0.002809
WAMYLSSQSSPIHSSTVDGNDTER	0.053	2	0.002809
AVGGRDDGAGAEGLNGAWR	0.0535	2	0.00286225
QAELGSGLRDGGGAALRPPGR	0.0535	2	0.00286225
TPVTTVPPGAR	0.0535	2	0.00286225
DGIVTEVAVGVKRGSDELLSGSVLSSPNSNMSSMVVTANGNDSKK	0.0029	1	0.0029
GGSDGGGSHRKEGEEADAPGVIPGIVGAVVVAVAGAISSFIAYQK	0.0029	1	0.0029
TTDAAAPGTADTAGPGTMDTAVPRKAETAVPGKR	0.0029	1	0.0029
VRVFDREIAQMFLNMTKLEK	0.0029	1	0.0029
AGPDALTTRPGAHAPERHAARLEGVVPGRAVGAAPALR	0.054	2	0.002916
GSDDAPDADTAIINAEGGQSGGDDK	0.054	2	0.002916
GYSISAGSDADTENEAVMSPEHAMRLWGRGVKSGR	0.054	2	0.002916
IAEVCIETYISSCHQRSINTAVRATLSQMLSDLTLQLRQR	0.054	2	0.002916
LGAGYGLLSEAELEVVPIIAKCLEGMK	0.054	2	0.002916
MDHPSMR	0.054	2	0.002916
MVNSLLFGEMALAFGCPPGGGGGGCPGGGGGGGGAGPGPSPVTAALR	0.054	2	0.002916
QNSGDSHLGGGPAATAGGPRTSPMSSGGPSAPGLRPPASSPK	0.054	2	0.002916
VLGQNVMMGPNSVMSTYGSQASHNK	0.054	2	0.002916
GDKAPGGGGANLK	0.0545	2	0.00297025
LSAPAPGHLTSELLPECPDAPAGPAGAVPGHTPGRLVR	0.0545	2	0.00297025
NVGSAGVTVVIVR	0.0545	2	0.00297025
QSALTQPASVSGSPGQSVSISCTGTINDVGGYR	0.0545	2	0.00297025
SGQTGLPGPEGIVGIPGQRGRPGKK	0.0545	2	0.00297025
GELGPPGPLGKEGPAGLRGFPGPKGGPGD	0.003	1	0.003
GIKYLRLNTLASLGYAVVVIDGR	0.003	1	0.003
GKKRLKPVLAASEDMEPVNMESMGHPEIYPLVLTTK	0.003	1	0.003
GSTSSTSSSSSSSVVD	0.003	1	0.003
LGLRKAEEQAQRQEQLLR	0.003	1	0.003
DAEEEESELGYIPKSKWEMDTSEAK	0.055	2	0.003025
ELAPGGGSEPSMLPPRIASDAR	0.055	2	0.003025
EMEPLIVDTGGLFLKKLTESDEEMNR	0.055	2	0.003025
ESPRPLQLPGAEGPAISDGEEGGGEPGAGGGAAGAAGAGR	0.055	2	0.003025
GIQPAAKMSSVGKVTQVPNGK	0.055	2	0.003025
MADGAPLAGVRGGLSDGEGPPGGRGEAQR	0.055	2	0.003025
MDGDSSSSSGGSGPAPGPGPEGEQRPEGEPLAPDGGSPDSTQTK	0.055	2	0.003025
MGGNMSVAFAAPR	0.055	2	0.003025
MMLENDRSMASLAGRNMMESSELTPKQEIFK	0.055	2	0.003025
RGLGGAGLPGGGH	0.055	2	0.003025
VQRMWAEAAGPAGGAEPLFPGSR	0.055	2	0.003025
DILSRWKPEDAKNPQKNTPK	0.0555	2	0.00308025
ADGAAKEGAGAAAAAAGPDGAPEARAKPAVR	0.0031	1	0.0031
EVFPLGGVGASPSLTTSCSSTASTSFSEPAEPRLGSTKGKEPR	0.0031	1	0.0031
IPGVKGQPGLPGPPGLPGPGFAGPPGPPGPVGLPGEIGIR	0.0031	1	0.0031
MTSPFISLRPTNPAMQALSSQKR	0.0031	1	0.0031
YAKEVGNANMANATVVKATQDAEVDGEDATKPEEEDGEVK	0.0031	1	0.0031
APKKTWGQDAGSGKGGQGPPTR	0.056	2	0.003136
CPRALSIHYKSMDIVLTVTMVHGK	0.056	2	0.003136
EAAQDCEVLGQRIPAGAVLEMAVGALHHDPEHWPSPETFNPER	0.056	2	0.003136
FSLTLKCMEISSACLSDLK	0.056	2	0.003136
GHEEEGTDASPSSCGSLPITNSFTK	0.056	2	0.003136
GSVGSQCLEEPSVAGTPDPGIVMSVTFDSHQLEEAAEAAQGQGLRAR	0.056	2	0.003136
GVPYIMSSFRLRSTFVDTGCK	0.056	2	0.003136
HIFALFNTEQRNVYKDYR	0.056	2	0.003136
KFFIYVAIQVINSLFSATGGTTFILLTVK	0.056	2	0.003136
MMQSATVPAEGAVKGLPEMLGVPMQ	0.056	2	0.003136
MPKFKMPSFGVSAPGKSMEASVDVTAPK	0.056	2	0.003136
NDSDFEAKVKQLMEVTGK	0.056	2	0.003136
RIWWLLLAIEICTGNINSQDTCRQGHPGIPGNPGHNGLPGRDGR	0.056	2	0.003136
TGYRVVSGNEQGRFRLDAR	0.056	2	0.003136
YLKGEDPFTSETVDPEMEGDDNLGGEDK	0.056	2	0.003136
EAPSGSEPGGDGAGDCAHPDPRAPGAAAPSSGPGPCAAARESER	0.0565	2	0.00319225
AVRDGGGGAGGSER	0.0032	1	0.0032
DGRDGAPGAPGEK	0.0032	1	0.0032
GFQGEKGDRGPLGLPGASGLDGRPGPPGTPGPIGVPGPAGPK	0.0032	1	0.0032
GSMCNTLFSDAILEYKLYEALKFIMLYQVTEVYEQMKTK	0.0032	1	0.0032
NNKFETPLDLAALYGRLEVVKMLLNAHPNLLSCNTK	0.0032	1	0.0032
TFVEYLNAVTESELANEIPVPETLDSGALHR	0.0032	1	0.0032
WECCAFSPGPACVVALAVASLPLNCAASADSKRGR	0.0032	1	0.0032
AAWPAPLSTAKAPAGLSAAQQVTALQRLLELHSAAR	0.057	2	0.003249
CLPPRIK	0.057	2	0.003249
DMPVRSGGLLPDPPRSSYLESPR	0.057	2	0.003249
EGRLEGPGGAGAEWEKGGAGGWGPGRR	0.057	2	0.003249
GAESAESADAAIMNNDPNFTETIDESKK	0.057	2	0.003249
GLGRRDQAVQTGFVSPIRPLGLQLGARPAAVCSPSARVLGSPAR	0.057	2	0.003249
ISRSEKELYATPATLHNGNHHK	0.057	2	0.003249
LLCAGLAGTLSLSLTAPLELATVLAQVGVVR	0.057	2	0.003249
MGPAMLRPALPAGPVGASSWQAKR	0.057	2	0.003249
MNMLRQKFPSVPVMALTATANPRVQK	0.057	2	0.003249
SEGEPPHAEAGLGAGYVVLIVVAIFVLVAGTATLLIVRYQR	0.057	2	0.003249
SPDPQIIVVAPETELASMQVQR	0.057	2	0.003249
VPKPIKVLDAPGGGSVLVMEHMDMR	0.057	2	0.003249
YKTFSTCASHLGVVSLFYGTLAMVYLQPLHTYSMK	0.057	2	0.003249
GSGCSGGSLVADWGGGAAAAAAVALALAPALSTMRR	0.0033	1	0.0033
ENNGKGYAESGSAAGTTTSASGSGLGSLHGGSGGSGGSAALGGSGSGADQVRR	0.0575	2	0.00330625
GEMGYPGLPGCKGSPGFDGIQGPPGPKGDPGAFGLKGEK	0.0575	2	0.00330625
QVDNTVKMAGVIAGLLMFIIILLGVMLTIKRR	0.0575	2	0.00330625
AGEAGPPAVPGPAR	0.058	2	0.003364
APRRLLLVGEGNFSFAAALSETLDQSTQLTATCLQRPAELARD	0.058	2	0.003364
GMAGPEGKPGLQGPRGPPGPVGGHGDPGPPGAPGLAGPAGPQGPSGLK	0.058	2	0.003364
HSVLSLVDIPSGQVLPQGQ	0.058	2	0.003364
IRSILRSLIPLGDLVGVISIAFQMPTIAK	0.058	2	0.003364
LKAQLGPDESK	0.058	2	0.003364
MEAEQRPAAGASEGATPGLEAVPPVAPPPATAASGPIPKSGPEPK	0.058	2	0.003364
RSMGMQRPLGMAGSGMGQSMEMERMMQAHRQMD	0.058	2	0.003364
VDQSAVGFEYQGK	0.058	2	0.003364
VLGQLTETGVVSPEQFMKSFEHMK	0.058	2	0.003364
YMTTIRAPSPRRALYHNPPLSMGQYLQAEPIVLGPPNLR	0.058	2	0.003364
AGKLKPLNVEAPEATEEAEGQAKSLKTEDLLAMVIK	0.0034	1	0.0034
GPKGENGVVGPTGPVGAAGPAGPNGPPGPAGSRGDGGPPGMTGFPGAAGR	0.0034	1	0.0034
GVPGLPGVPGLLGPKGEPGIPGDQGLQGPPGIPGIGGPSGPIGPPGIPGPK	0.0034	1	0.0034
NKEQHLSENEPVDTNSDNNLFTDTDLK	0.0034	1	0.0034
SFEEKELASSLAYEERPRR	0.0034	1	0.0034
QMGAAAHPPMILPLPLR	0.0585	2	0.00342225
AQTKVMLNDPLPGQKASPEYLKVK	0.059	2	0.003481
GGLSDGEGPPGGR	0.059	2	0.003481
LSSLNSEVSTLRNTRMLAFKATAQLFILGCTWCLGILQVGPAAR	0.059	2	0.003481
MMHCIVDRGIKAVTIHDTEKCQAWDLGTNFFLSEDDVVNK	0.059	2	0.003481
SMEMQDLTSPHSRLSGSSESPSGPKLGNSHINSNSMTPNGTEVK	0.059	2	0.003481
TMIHIPGVRNSSSSTSPVSKK	0.059	2	0.003481
IDKIISLLYGVLTPMLNPIIYSLR	0.0035	1	0.0035
LSSGFGGGGGGGSGGGGGGSGGGGGGLGSSSHPLSSLLSMWR	0.0035	1	0.0035
EMSVENCMYVVNIAETYSLKNAKAAAQKFIR	0.0036	1	0.0036
ERGQGVGRAPGVGGVGGRK	0.0036	1	0.0036
GFGVACHLGVLTDLPCVGVAKKLLQVDGLENNALHK	0.0036	1	0.0036
GGGVLPLEGPWAPGLVEAGSWLAPSPDSVAPMMPSQRSR	0.0036	1	0.0036
GMDRNGVPPSARGGPLPLEIMSGGGTHRPPRGPPSTSLGASR	0.0036	1	0.0036
GSLVIMQGLLVMGAKIASSPSVDKAR	0.0036	1	0.0036
MEGATVGEGVDLTVLAQGGRVQTSRPSGLR	0.0036	1	0.0036
VINDKHDDVMAKFGAILAQGILDAGGHNVTISLQSR	0.0036	1	0.0036
AARMAFAECIAPACVMSWLR	0.06	2	0.0036
DSLVLQWKPPVHSGRTPVTGYFVDLK	0.06	2	0.0036
FAMVVIAEPLQSWQPPREAESLQPMTVVGTDYVFHNDTK	0.06	2	0.0036
GFPGEMGPIGPPGPQGPPGERGPEGIGKPGAAGAPGQPGIPGTK	0.06	2	0.0036
GKGVVGGGGGTK	0.06	2	0.0036
GPCGLDADLGKTSISDMSKKMF	0.06	2	0.0036
MELRWPGQGLVVMIMVDHFGFNTVKTFNQR	0.06	2	0.0036
PNIIHLLAVCITDDPLCMITEYMENGDLNQFLSR	0.06	2	0.0036
AGPGGWRDREVTDLGHLPDPTGIFSLDK	0.0037	1	0.0037
CPQLAGAGSMGSPGATTGWGLLDYKTEKYVMTRNWR	0.0037	1	0.0037
DVPDLTLIDLPGITRVAVGNQPADIGYKIKTLIK	0.0037	1	0.0037
TGEPVNSGHMIRSDLPR	0.0037	1	0.0037
CQGEENASFSQATTSTESSVKDPVAWEAGMLMHFILRK	0.061	2	0.003721
ENIFTTPKYASPGAPRMYMFHAGFR	0.061	2	0.003721
GPGSTEPREGEMSPPGRTGAHVCK	0.061	2	0.003721
HLRSPSGFGDPGK	0.061	2	0.003721
HQDGLPYIDDSPSSSPHLSSKGRGSRDALVSGALESTK	0.061	2	0.003721
MRPGTGAERGGLMMGHPGMHYAPMGMHPMGQR	0.061	2	0.003721
SWLELFGFQLHNVLPGFPKPELENLELTYELLR	0.061	2	0.003721
LLRSSWSFAGVPGAQRLWMAEAQSGTGQLQEQKK	0.0615	2	0.00378225
MPQGSVGRWGCEKKCIVGSRPGGGGDGPGWIPQR	0.0615	2	0.00378225
AAEALHGEADSSGVLAAVDATVNKALAERFHISEFPTLK	0.0038	1	0.0038
TEAGKPESSTPTGEPGPMASSPEPAVAK	0.0038	1	0.0038
AGALAGVGGGGPASAGAAGGTGGGGARPVKGK	0.062	2	0.003844
EAPKGPGAWR	0.062	2	0.003844
ECEVLPDDTVSTLYNRFLFPEGIKGMAVRLIAEGK	0.062	2	0.003844
EPAPCAALMAALAAAEPADSGLERLVR	0.062	2	0.003844
EYVSNDAAQSDDEEKLQSQPTDTDGGR	0.062	2	0.003844
FGKMMIMGCIFYVGDAICTIAAATCFPEPFINEGKR	0.062	2	0.003844
ISVVSTKGVPAGNSDTEGGQPGRK	0.062	2	0.003844
ITSSYKIPSVTSGTTSSSNTMVAPTDGNPDNKPIK	0.062	2	0.003844
KEEPDSSGHSYGPVSSEVIK	0.062	2	0.003844
NKESQYCVLRDFQEYLAAVESSMKALLTDK	0.062	2	0.003844
SLKCLSHDGGVLSHESCDPLKKPK	0.062	2	0.003844
SVGVGDDPVGESLENPQPQAPLGMMTGLDHYIER	0.062	2	0.003844
YIGEYVDGRMEGKAKYILPTETIYVGEMK	0.062	2	0.003844
AFTKMASAPASYGSTTTKPMGLLSRVMNTGSQFVMEGVK	0.0039	1	0.0039
VNAGAMSGSGNLMDFLDEPFPDVGTYEDFHTIDWLR	0.0039	1	0.0039
AAAAAQGGGGGEPRR	0.0625	2	0.00390625
DAGTCCAGAGGGRGGGAGGEGGASGAEGGGGAGGSEQLLGSGSREPR	0.0625	2	0.00390625
MAGGMSAECPEPGPGGLQGQSPGPGR	0.0625	2	0.00390625
CEKGADTAPGQTIAPTGGSPRSQDSRPR	0.063	2	0.003969
GDEASEEGQNGSSPKSK	0.063	2	0.003969
KALATSMLTGEAGSLPSTHMVVAGMANSTPQQQK	0.063	2	0.003969
MAAMAVGGAGGSR	0.063	2	0.003969
YNTTSTSYSPLASLPLKADTK	0.063	2	0.003969
EEGPEPWPGGPDPDVPGTDEASSACSTDWGVLSEEQIRK	0.004	1	0.004
TLPFRSSGPGCLPAAPLSGTLKM	0.004	1	0.004
TRPTALMSSTVAAAAPAAGAASRKESPGRWGLGEDPTGVSPSLQCR	0.004	1	0.004
TSVSSVTTPPPHGKRIPFFKK	0.004	1	0.004
EPGEPPLFSRPSTPKTSR	0.0635	2	0.00403225
GCSHPGGSADGPAKKKVAK	0.0635	2	0.00403225
CDTCMMNVHKRCVMNVPSLCGTDHTERR	0.064	2	0.004096
FALSAMDMEQRDYDSRTALHVAAAEGVGRYR	0.064	2	0.004096
MALQSQVWSLATPMPMAESSLYRQRLEVIAEKR	0.064	2	0.004096
QLDDEEVSEFALDGLKQVMAIKSR	0.064	2	0.004096
VKSSPTWYSASSFSSSVPTVKLFIGGK	0.064	2	0.004096
VYEQANKIRNSELIANGSSHR	0.064	2	0.004096
AARISVASGGPVAR	0.0041	1	0.0041
ARCEQPTSPRSLTLTIHTSYVGSRSSSNMAIVEVK	0.0041	1	0.0041
EPAPYTDSTGAAAGGGNCR	0.0041	1	0.0041
GMRGEPGFMGTPGKVGPPGDPGFPGMK	0.0041	1	0.0041
QIINEELKPPGVRADAECPGMLESAEQLLVEDLYNR	0.0041	1	0.0041
VERTDYRSSHVGSGPRVVAHFYAK	0.0041	1	0.0041
EERKTAELQK	0.0042	1	0.0042
GEGSCPCESGGGGEAPTLAPGPPGGTTSSSSTLARKEAGGRR	0.0042	1	0.0042
LGSLALGAVPTWTK	0.0042	1	0.0042
MSQGLPAAGSVLQR	0.0042	1	0.0042
MSQPPPPPPPLPPPPPPPEAPQTPSSLASAAASGGLLKRRDR	0.0042	1	0.0042
MSSGADGGGGAAVAAR	0.0042	1	0.0042
QQPPHGGGGGGGGGGGAAMDPASSGPSKAKK	0.0042	1	0.0042
RKWLSSPEALDGIVGTLGAQALALR	0.0042	1	0.0042
CLYRDVMLENLALISSLGCWCGSKDEEAPCK	0.065	2	0.004225
DLESQAGSLVESKARDAAEEVAPPLPMGASVPSIDSMMRK	0.065	2	0.004225
EDGSEEAILGGEEPAKERKEVMR	0.065	2	0.004225
EQDTPRGEPPAVPESENVATKEQK	0.065	2	0.004225
GCDGHAGPPMPVR	0.065	2	0.004225
GEHTRRSVENNMPILSPHPPVGPK	0.065	2	0.004225
LMKMDHTAIHPHLLDMKIGQGK	0.065	2	0.004225
MAAAAAALSGAGTPPAGGGAGGGGAGGGGSPPGGWAVARLEGREFEYLMKK	0.065	2	0.004225
MGEAGAGAGASGGPEASPEAEVVKLLPFLAPGAR	0.065	2	0.004225
RLAGEGGDPALPRPRLYPAAPAMPSPDVVYGALPPPGCD	0.065	2	0.004225
SNATPVPEVASK	0.065	2	0.004225
YAEEVGIFFTASGMDEMAVEFLHELNVPFFK	0.065	2	0.004225
AFSEVPTTANGSTK	0.0655	2	0.00429025
GPPPAGNISAMIQSGER	0.0655	2	0.00429025
QQPPHGGGGGGGGGGGAAMDPASSGPSKAK	0.0655	2	0.00429025
CLRRMSEMQEPNPEEVETPLLHICLLQARHCSR	0.0043	1	0.0043
GVRAMPPPAAPKFDLSARLK	0.0043	1	0.0043
LFEQVMRIGLDLPALNMQRSR	0.0043	1	0.0043
MAGAGPAPGLPGAGGPVVPGPGAGIPGK	0.0043	1	0.0043
PEDQAGAAMEEASPYSLLDICLNFLTTHLEK	0.0043	1	0.0043
YGSNDDPGSGMVAEPGTIAGVASALAMALIGAVSSYISYQQKK	0.0043	1	0.0043
APVAVWAALAVGLELWAAAHALPAQVAFTPYAPEPGSTCR	0.066	2	0.004356
AVNAVIQPMGPLQPGLPSPAMIPK	0.066	2	0.004356
ENSGSSSIGIPIAVPTPSPPTIGPAPGSAPGSQYGTMTR	0.066	2	0.004356
GSHVHSGPTSAGSSSVPSPGQPGSPSVSKK	0.066	2	0.004356
IPAASAAAMNLASARTPAIPTAVNLADSRTPAAAAAMNLASPR	0.066	2	0.004356
RDTEDQEDQVDPWLIDGKMTR	0.066	2	0.004356
SASAKHCSIFPSVEIHGVVRHIQWTPR	0.066	2	0.004356
SGLLSTFGGSTGRMMLK	0.066	2	0.004356
SIQDDLKVVRIMMTSSLGLSFLLNLILGMK	0.066	2	0.004356
SVAGDIIDFPKSRAPAKVPPK	0.066	2	0.004356
TATELSTVYLFGGDEISRQQYR	0.066	2	0.004356
APEEETHPVDLSSLSSKLLPGFTTLGFKDERR	0.0044	1	0.0044
GPSGAPGADGPQGPPGGIGNPGAVGEKGEPGEAGEPGLPGEGGPPGPKGERGEK	0.0044	1	0.0044
MPRLKCSGAVIAHCSLELLASSDPSASASQGARTTVSDLQEEGK	0.0044	1	0.0044
KPESAAGSQSPALPPRLKEMK	0.0665	2	0.00442225
CAPGNRGGREGASGVR	0.067	2	0.004489
DGKEPQPSAEAAAAPSLANISCFTQK	0.067	2	0.004489
DLELAVPGTYD	0.067	2	0.004489
GVLEPLENLHKERK	0.067	2	0.004489
NFELFRNIEPTEYIDDLFK	0.067	2	0.004489
SHGSGGGGGGGGGGGGGNRK	0.067	2	0.004489
SLKEAFSNFSSSTLTEVQAISTHGGSVGDK	0.067	2	0.004489
VPTAAIAVGGYFLGGMEEKR	0.067	2	0.004489
ISKTYVHSVVLAGGVAVGTSCHLIPSPWLAMVLGLVAGLISVGGAK	0.0045	1	0.0045
KAANVLGGACGLQPGDRMMLVLPRLPEWWLVSVACMR	0.0045	1	0.0045
SMGQWAVITGAGDGIGKAYSFELAKRGLNVVLISR	0.0045	1	0.0045
AAAAMAAAAGGGAGAARSLSR	0.0046	1	0.0046
AAPEAPPLDR	0.0046	1	0.0046
EATKINLSLSALGNVISALVDGK	0.0046	1	0.0046
QIVDTPPHVAAGLKDPVPSGFSAGEVLIPLADEYD	0.0046	1	0.0046
QRPWGTRQAAETADAAGANEALGAPGTPGSIEAARD	0.0046	1	0.0046
RMIDETSSGGVTGNDVIMHFTLNSFPFGGVGRILLKND	0.0046	1	0.0046
VIKLVDITDIQKYKVLSVLPGSGMGIAVSTPSTQKPGQR	0.0046	1	0.0046
APGSGTATSGGGGRTRR	0.068	2	0.004624
DFQREAELLTNLQHEHIVKFYGVCGDGDPLIMVFEYMK	0.068	2	0.004624
DYEKIVGQRR	0.068	2	0.004624
EKAGQSDPFLGMIMGLGGGMDFDSK	0.068	2	0.004624
GGALYTFVGPVLAIIGVNGLVLAMAMLK	0.068	2	0.004624
KLLPAVLRALK	0.068	2	0.004624
MPHQGAPMGPPGSPYMGSPAVRPGLAPAGMEPARKR	0.068	2	0.004624
NPVGTPTQAAGTGGPAAPGGAGKSSANAAGGANSGGGSSGGASGGGGGTDQDR	0.068	2	0.004624
SKSPLPPEEEAK	0.068	2	0.004624
AAAAGAKSCGGGGKKPQKAR	0.0047	1	0.0047
EAEARKQSQPDPAMPPGHTRMPENQR	0.0047	1	0.0047
MAGAPRGGGGGGGGAGEPGGAERAAGTSR	0.0047	1	0.0047
AMKMGFEFNIMVVGQSGLGKSTMVNTLFKSK	0.069	2	0.004761
EPGGSENAAALWISEGGRGPGRGPGPEWTSR	0.069	2	0.004761
HPESKGSSDSATSQEHSESKD	0.069	2	0.004761
LTPAFHFNILKPYMK	0.069	2	0.004761
MERDRAQLMAEQEKTLALK	0.069	2	0.004761
SAGGPCPAAAGGGPGGASCSVGAPGGVSMFR	0.069	2	0.004761
EVLELAFSILYDPDETLNFIAPNK	0.0048	1	0.0048
TLLGDGPVVTDPKAPNVVVTRLTLVCESAPGPITMDLTGDLEALKK	0.0048	1	0.0048
CVTAALIYFAISITAIAKYSDGASKAAGGSVPDTR	0.0049	1	0.0049
KPMSLASGLVPAAPPKRPAVASARPSILPSK	0.0049	1	0.0049
MSGQTLTDRIAAAQYSVTGSAVAR	0.0049	1	0.0049
SEEMTASVLIPVTQRKVVSAQSAADESSEKVSDINISK	0.0049	1	0.0049
TAPASSSKSQTEVPKR	0.0049	1	0.0049
AMRDSDSGLEKMAIGHHIHDR	0.07	2	0.0049
ATQQVDSRRQVAAEQVAAQLLERR	0.07	2	0.0049
EHSNMAIDLTSSTPNGQHASPSHMTSMGKPHKCNYCGR	0.07	2	0.0049
EKVRGASGGALPKR	0.07	2	0.0049
EVMAAAPARGGGGGGGGGGGCSGSGSSASRGFYFNTVLSLAR	0.07	2	0.0049
GIIIETEGDHPKGIEMDGKMMNSHFLDGNLVPLEGKEVDESR	0.07	2	0.0049
GPALPGPLVRPPDTCSQTPRPPGPGLSDTFSRVSPSAAR	0.07	2	0.0049
GPDDILLGMFYDTDVPYKR	0.07	2	0.0049
QLTTLGIQLSPYNLSTLEDLNTRWKLLQVAVEDRVR	0.07	2	0.0049
QNPAEGLQTLGAQMQGGFGCGNQLPKTDGGSETK	0.07	2	0.0049
TALHYAAASDMDRNKTILGNAHDNSEELERAR	0.07	2	0.0049
VAMNKEHHNGNFTDPSSVNEKK	0.07	2	0.0049
VYVAVDGTTVLEDEAREQGRGIHVIVLNQATGHVMAK	0.07	2	0.0049
DAHKSEVAHRF	0.005	1	0.005
KWGETGTGSGAAPAAALR	0.005	1	0.005
MALRGAAGATDTPVSSAGGAPGGSASSSSTSSGGSASAGAGLWAALYDYEAR	0.005	1	0.005
VWAWASPPASGPWLMVEPAWCVAARSGWCLQSGCVR	0.005	1	0.005
EEDKPTLYVFNAVTQDTMPVMESISLLDKTVSDLR	0.071	2	0.005041
GRCPFDPNFKSTALVVDGELYTGTVSSFQGNDPAISR	0.071	2	0.005041
LAEAYLNLGPALSAALASSQKQHSFTSSDKTIK	0.071	2	0.005041
MKGPQGKGHAEMAVSRVSTGDTSPCGTEEDSSPASPMHER	0.071	2	0.005041
SGGGPDAAELPGLSRGKFR	0.071	2	0.005041
SQQMDELLDVLIESGEMPADAR	0.071	2	0.005041
YFSTPQTMDLFLNYSMNMQPEDV	0.071	2	0.005041
YKLAALPVAGALIGGMVGGPIGLLAGFKVAGIAAALGGGVLGFTGGKLIQR	0.071	2	0.005041
AVDVRIESNPVPGGTYSALCIKDEEKPCGD	0.0051	1	0.0051
GVLRRQNMGQHLDVKLVPSSSYIK	0.0051	1	0.0051
RITDNDIQSLVLEIEGTNVSTTYITCPADPKKTLGIK	0.0051	1	0.0051
AAVIAVPIAGGLILVLLIMLALR	0.072	2	0.005184
AQGRAQMGPKK	0.072	2	0.005184
DYMSVEVESQGLQVTGGGAQRLQVSGGGAQRLQVSGGGAQR	0.072	2	0.005184
EKELSPPPGLPSKIGSISRQSSLSEK	0.072	2	0.005184
EKIVRSFEVSPDGSFLLINGIAGYLHLLAMKTK	0.072	2	0.005184
GKEQSVLAPQPGPGPPFTLKPRVFLHLYISNTPKGAAR	0.072	2	0.005184
GPSPLVTMTPAVPAVTPVDEESSDGEPDQEAVQSSTYK	0.072	2	0.005184
ILAREAGVAPLATVNILMSLCQLR	0.072	2	0.005184
LNVDQKVIQAGMFDQK	0.072	2	0.005184
PVMLALWSLLLLWGLATPCQELLETVGTLARIDK	0.072	2	0.005184
QPSEGAFSENNAENESGGDKPPIDPNNPAANWLHARSTR	0.072	2	0.005184
SGIATSTSSSMSGTGLEHSSLSDCLLLIPLEEEAGRIK	0.072	2	0.005184
SSAQLSDGNVGSGATGSRPEGLAAVDIGSERGSSSATSVSAVPADRK	0.072	2	0.005184
TVLTGTKDTVCSGVTGAMNVAKGTIQTGVDTSKTVLTGTK	0.072	2	0.005184
GNDGAPGKNGERGGPGGPGPQGPPGKNGETGPQGPPGPTGPGGDK	0.0052	1	0.0052
NGKDLRFTHLHAAGKSFSGPSSYCR	0.0052	1	0.0052
TVLTGTKDAVCSGVTGAANVAKGAVQMGVDTAKTVLTGTK	0.0052	1	0.0052
APGAKKPKAIRK	0.0725	2	0.00525625
GSRGEKGDLGPK	0.0725	2	0.00525625
NEPEYNISQPGTEIFNMPAITGTGGGGKAKVSGRPSSR	0.0725	2	0.00525625
ESEPGSSASFGK	0.0053	1	0.0053
GVLALSAPPGPATAGAAAPR	0.0053	1	0.0053
MSPPGSAAGESAAGGGGGGGGPGVSEELTAAAAAAAADEGPAR	0.0053	1	0.0053
PGKEVGMCTQTEPQDFALLWKIEK	0.0053	1	0.0053
ALSICKKMSGPLGPEEASPKPDD	0.073	2	0.005329
GSCCGGDGAADGR	0.073	2	0.005329
KMLLDPMGGIVMTNDGNAILREIQVQHPAAKSMIEISR	0.073	2	0.005329
LLSGDKYR	0.073	2	0.005329
MAAATAAAALAAADPPPAMPQAAGAGGPTTR	0.073	2	0.005329
MGSGRGETPSTSISIFPFTGGQDKSGVETWQR	0.073	2	0.005329
MTKEFIDGSLQMGGKVLVHGNAGISRSAAFVIAYIMETFGMK	0.073	2	0.005329
QTKNDPFTSDPFTKNPSLPSKLDPFESSDPFSSSSVSSK	0.073	2	0.005329
SVHVAGLSWVKPGSVQPFSKEEK	0.073	2	0.005329
AAPAGRGPAGFLGPVEQQYASR	0.0054	1	0.0054
MAGNVKKSSGAGGGSGSGGSGSGGLIGLMK	0.0054	1	0.0054
MEEPAAPSEAHEAAGAQVYPQVEKCQTV	0.0054	1	0.0054
RTPQEDQWDGVGPIPGLSK	0.0054	1	0.0054
AKIPSSSHSPIPSSMSNMRSR	0.074	2	0.005476
APGTKGTAAAAAAAAAAKVPAK	0.074	2	0.005476
DRDSYANGTGSSGGGPGGGGSEEASGAGVGSGGASSDAICRDF	0.074	2	0.005476
IGFLKPHENKTYLAVGSMKTLMLNVSLFNAGDDAYETTLHVK	0.074	2	0.005476
IIFVDEVFKIERPGEGSPMVDNPMR	0.074	2	0.005476
KRFGMLDATDGPGTEDAALRMEVDR	0.074	2	0.005476
MVRPLNPRPLPPVVLMLLLLLPPSPLPLAAGDPLPTESR	0.074	2	0.005476
SSARLLGSGPGGVWAGVREER	0.074	2	0.005476
AARVAVAAVGPHAGHR	0.0055	1	0.0055
EAREFKPPQMRGSTRLNISDDLK	0.0055	1	0.0055
EASLFIVPSVVKDNTK	0.0055	1	0.0055
TDSPSPRPLRPGVTLPPGALTMNTK	0.0055	1	0.0055
YGVSPENIILYGQSIGTVPTVDLASR	0.0055	1	0.0055
ARVQTPAVVADSGKSK	0.0056	1	0.0056
CECLSGLCGFPVCEVGSTPRIVSRGDGTPGK	0.0056	1	0.0056
EGEELEYEFDEQGHSTWLCRVRLPVDDSTGKQLVAEAIHSGK	0.0056	1	0.0056
NKAIIFMINLSVADLAHVLSLPLR	0.0056	1	0.0056
QLSSSAAPAAQQPPGSR	0.0056	1	0.0056
APSMDAQQETHKSQDCLGLLDPLASAAGVPSTAPMSGK	0.075	2	0.005625
FLIEDINDNAPLFPATVINISIPENSAINSK	0.075	2	0.005625
LSEERAGAPLGRSPAPDSASPTR	0.075	2	0.005625
MPEANYLLSVSWGYIKFKRMLNR	0.075	2	0.005625
NVGKVQTASSANTLWKTNSVSVDGGSR	0.075	2	0.005625
SSMDSCLYRVDENMTASTYSLNK	0.075	2	0.005625
VPRPRLRSEPTPLPLPLPLPAPTPSQGPSPSSPGPGGPGGGGGRGR	0.075	2	0.005625
GGDCPKVLVGLCIVGCVMDENCQAGEKCCKSGCGR	0.0057	1	0.0057
LLVEFARAGLTEPVLIRLDVDTK	0.0057	1	0.0057
MAAAPARGGGGGGGGGGGCSGSGSSASR	0.0057	1	0.0057
MGTVIPHSPCGESGRAPDGWPK	0.0057	1	0.0057
YQHIKSRLDTGACVYLTSSPALPDCAMNGLCF	0.0057	1	0.0057
CEPTSLPPGPPAGRR	0.0755	2	0.00570025
RSGAMVKMAAAGGGGGGGR	0.0755	2	0.00570025
DSPSSTAFPFPEAGPGEEAAGAPVR	0.076	2	0.005776
ELLDEKEPEVLQDSLDRCYSTPSVYLGLTDSCQPYR	0.076	2	0.005776
GAAYGLAGLVKGLGILSLKQQEMMAALTDAIQDKK	0.076	2	0.005776
IILSNPPSQGDYHGCPFR	0.076	2	0.005776
LPKPLEKVPMLVPVPVSEPVPEPEPEPEPEPVK	0.076	2	0.005776
QGPSESGTEGTAK	0.076	2	0.005776
SGAGELGRAER	0.076	2	0.005776
SSWFGLREAK	0.076	2	0.005776
GDAAAGPGPGAGAGAAAEPEPR	0.0058	1	0.0058
ICECEKGDPGDPGPPGTHGNPGIKGERGPK	0.0058	1	0.0058
TMKENEPIITMVHTMIENSALRPQLYQQLSQDEGR	0.0058	1	0.0058
GPAAAATAEPGAAGGPRGDR	0.0765	2	0.00585225
ALTAHPSCLLALLVAGLAQGIRGPLRAQDLGPQPLELK	0.0059	1	0.0059
IAAYKGHTDVVRYLLEQRAD	0.0059	1	0.0059
QGGLGEGNWGEGGTRTAAACGSEARGLPGCGDVGPK	0.0059	1	0.0059
DSRWVGAWWLGFLVSGLFSIISSIPFFFLPKNPNKPQKER	0.077	2	0.005929
ERESQMELSALQSMMAVQEEELQVQAADMESLTR	0.077	2	0.005929
GAGPGAFGALLFARGDQKSAASQKPRSR	0.077	2	0.005929
QDAVKDLGVFIPAPMAQGMRSDFFLEGPFMPPR	0.077	2	0.005929
QTQPEPTQPKASVLLLGPEPGMAWDETQPPKMKEIPVGLR	0.077	2	0.005929
RLQMQMDNLESRVALECK	0.077	2	0.005929
AELYAPASAAAADLANSNAGAAVGR	0.006	1	0.006
AVRARTKEDVPQGVSPPTWTK	0.006	1	0.006
TQAVCCVPTPIPISAPRTRALLR	0.006	1	0.006
EMLENPEMFEDDSSQPGPHPNASSEDEVPGGQGKGGLKSPA	0.078	2	0.006084
GKPAPASGDTQTPAK	0.078	2	0.006084
MADDLDFETGDAGASATFPMQCSALR	0.078	2	0.006084
MPKSGGKSRGPGGSCEFCGK	0.078	2	0.006084
MSGVRPPIMNGPLHPRPLVALLDGRDCTVEMPILK	0.078	2	0.006084
SCAGAAAAPR	0.078	2	0.006084
STLQEVVGIRSDLAVEAGAPYAER	0.078	2	0.006084
GIPGPPGPPGTAGLP	0.0061	1	0.0061
GQAGFPGGPGSPGLPGPKGEPGK	0.0061	1	0.0061
HSSGGGGGGAGGGGGSMGGGGSGFISGR	0.0061	1	0.0061
MASEKPGPGPGLEPQPVGLIAVGAAGGGGGGSGGGGTGGSGMGELR	0.0061	1	0.0061
MVKAAPADAAAAALLRGR	0.0061	1	0.0061
MVTAPHSSTRHTSVVMLTPNPDGPPSQAAAPMATPTPR	0.0061	1	0.0061
TLCSMHHLVPGGSAPPSPLLTRMHRQR	0.0061	1	0.0061
GNAGRRLELPAVPEPPEGLDSGSGK	0.0062	1	0.0062
KESGWDSGRAAVAAVVGGVVAVGTVLVALSAMGFTSVGIAASSIAAK	0.0062	1	0.0062
MTDLMFPRVSSAGWINLSCMGKGISKK	0.0062	1	0.0062
YGGIYAAWAFVILLAVLCLGRALYWACMKVSHPVQNFS	0.0062	1	0.0062
CLQDTLCLHQGPHPKALPAPAPNWQATQGEADSMTGLRER	0.079	2	0.006241
DTGDTALGQKATSRSGETDK	0.079	2	0.006241
EVINGNIKTVTEYK	0.079	2	0.006241
IATEDTRLIYMTTGVLLQKIVSAK	0.079	2	0.006241
IHALTSENTNLKKMMSNQYVPVKTHEEVK	0.079	2	0.006241
KGILVMNTPNGNSLSAAELTCGMIMCLARQIPQATASMK	0.079	2	0.006241
KGTVACGQPPVVENAK	0.079	2	0.006241
LTDQQQRLLAPPEAPGSAPPPAAWVIPGPTTGPKAASPSPAR	0.079	2	0.006241
MRTEAEAAGPPLEPGDFVQLPVPVIQQLYHWDCGLACSR	0.079	2	0.006241
SGGGGGGGSAPSR	0.079	2	0.006241
ELPSAVSRDKSSKVPSALAPASQEPSPAASAEADGK	0.0063	1	0.0063
FDTLNHSAGVVEALYEAASQCEAEPEKILGLAPGGLEILLSLVR	0.0063	1	0.0063
FGAGAAGVLPGVGGAGVPGVPGAIPGIGGIAGVGTPAAAAAAAAAAK	0.0063	1	0.0063
MAAVAAGGLVGKGR	0.0063	1	0.0063
SLRGRDAPAPTPCVPAECFDLLVR	0.0063	1	0.0063
DDSSGGWLPVGGGGLSQVSVCRVR	0.0795	2	0.00632025
TSSSPAGLEGSDLSSINTMMSAVMSVGKVTENGGSPQGIK	0.0795	2	0.00632025
MTSPRPHPSGASSRGQQPSAPAGPGAGAVLGRGGVAGPR	0.0064	1	0.0064
EHVEPVFGFPQFVRFSWRTAQTILEK	0.08	2	0.0064
ENYVSRPRRCELAAALNLPETTIK	0.08	2	0.0064
GERGFPGERGSPGAQGLQGPRGLPGTPGTDGPK	0.08	2	0.0064
GKLKASSSSQPSSSESGSFLLKSGTTPLPPGAATSPSK	0.08	2	0.0064
HFADQKVVVGNKALADILSESLHSLATSLPRLMNSQDDQGK	0.08	2	0.0064
HVGRMASVNMDPALMFRTRK	0.08	2	0.0064
LLEPVVCMSDMLRSLATTRPTVNADDLLKVKK	0.08	2	0.0064
LQYTEHQQLEGWRWSRPGDRILDIDIPLSVGILD	0.08	2	0.0064
SQDCLGLLDPLASAAGVPSTAPMSGK	0.08	2	0.0064
ASVTRAVFGELPSGGGTVEK	0.0065	1	0.0065
ERPISLGIFPLPAGDGLLTPDAQKGGETPGSEQWK	0.0065	1	0.0065
ESSMATSTPIYQMSSLPVNVTAFTSKKVSDTPPIVITK	0.0065	1	0.0065
GALGAVVKVEALQEGPGGCGATAQSPLPCSSTAGDN	0.0065	1	0.0065
GGMNDDEDFYDEDMGDGGGGSYR	0.0065	1	0.0065
LQNLRLNNLIPRQLFKPTDNQET	0.0065	1	0.0065
RDADADAGGGADGGDGR	0.0065	1	0.0065
SQIFQIFYFRMYLAMVLLGATHGLIFLPVLLSYIGPSVNK	0.0065	1	0.0065
EGKIVPVEITISLLKR	0.081	2	0.006561
ELIKSINEKFAGSAGWEGTESLK	0.081	2	0.006561
EPQPSAEAAAAPSLANISCFTQKLVEKLYSGMFSADPR	0.081	2	0.006561
ERDPDPQSGGGACGGRC	0.081	2	0.006561
ESVTTPGPATCGAPASPADHLLLPSQEESFSEVPMSEASSAK	0.081	2	0.006561
KPCAAEPALSAGSLAAEPAENRK	0.081	2	0.006561
LQGAREDALLDSVEVGLSCVGLEEKPEKGRK	0.081	2	0.006561
MGRKRGNVEK	0.081	2	0.006561
NLFHRAISESGVALTSVLVKK	0.081	2	0.006561
SIELDGTFVGAEAPGELGGLGPGPAEARELDASR	0.081	2	0.006561
SPGSPVGEGTGSPPKWQIGEQEFEALMRMLDNLGYR	0.081	2	0.006561
TGGVDFHMKAVPGTEVPGHK	0.081	2	0.006561
VKHEMDLAYTSSSDESEDGRKPR	0.081	2	0.006561
AFMQGQLRVVVATVAFGMGLDRPDVR	0.0066	1	0.0066
AQLEAQVTAAQGATKEGSGIASNFPGQPTMEPVGRKR	0.0066	1	0.0066
ARLSPVTPSESLPRPRRPLPTQQQPQPSQK	0.0066	1	0.0066
GERGSPGSDGKPGYPGKPGLDGPKGNPGLPGPKGDPGVGGPPGLPGPVGPAGAK	0.0066	1	0.0066
GPATGRGPALPPAAERAVLRGHGEAVHLR	0.0066	1	0.0066
AGGTALLPGPPAPSPLPA	0.0067	1	0.0067
LMELYERLEELDADKAEMR	0.0067	1	0.0067
MDPGLQQALNGMAPPGDTAMHVPAGSVASHLGTTSR	0.0067	1	0.0067
SQKTAAGGGPQGKKGK	0.0067	1	0.0067
AMLPVLQGTSVTPAQAVLLLGRLLPR	0.082	2	0.006724
AMTVGEYRRLANSEKYCTPR	0.082	2	0.006724
CGSVRRHTVANAHSDIQLLAMATMMHSGLGEEASSENK	0.082	2	0.006724
EEAARLAQEEAPGPAPLVSAVPMATPAPAARAPAEEEVGPR	0.082	2	0.006724
EEGLILFDQIPVSSGFSKNGVLVSVLGTTTMR	0.082	2	0.006724
ERATASMAQVLKCLSK	0.082	2	0.006724
GKSEVEENGAVEIAR	0.082	2	0.006724
GPPSRGGHMDDGGYSMNFNMSSSR	0.082	2	0.006724
GTMSPAAGWVSMSSDLRRRR	0.082	2	0.006724
KPGGSNQPRSAAAAGTHEACLQASGTTR	0.082	2	0.006724
LIMNQTSQKKDGPSGNHLSR	0.082	2	0.006724
RVTIFGSGAGASCVSLLTLSHYSEGLFQK	0.082	2	0.006724
VMLAKSSSWTEMDCMISMCSVTGSRKGAPTGLGTFMWNL	0.082	2	0.006724
GLPGAGGAARAASVPGQEGAGGLRR	0.0068	1	0.0068
HTVICQGESHDDPLEPHQGNQEKLLTPITMND	0.0068	1	0.0068
SSSGHLFTLPGATPGGDPNSNNSNNK	0.0068	1	0.0068
AAKGGELVYTDSEARDVFEK	0.083	2	0.006889
AELSSNATTSLVQR	0.083	2	0.006889
ASGGCALGAPGRRGSGESSLGRASGGAPGGSSPGACGPGPGVCK	0.083	2	0.006889
EGSFKVLVATNVAARGLDIPEVDLVIQSSPPQDVESYIHR	0.083	2	0.006889
EHVSPIATEKASVNAELLPRFRSPISETQVPRPENEALR	0.083	2	0.006889
EITYMHSEGILAGELKHGPLALVDKLMPVIMIIMR	0.083	2	0.006889
GPLPLSSQHRGDADQASNILASFGLSARDLDELSR	0.083	2	0.006889
GSDAWGPPLLLEK	0.083	2	0.006889
LLHMESQLQDVDPGGDLATVNSQLK	0.083	2	0.006889
MLMNELARNPLICLAPPCPLSPVLLSLRGLLSWETR	0.083	2	0.006889
RSSLWPMTFGLACCAVEMMHMAAPRYDMDR	0.083	2	0.006889
SEHSSCLSSRANSALSLTDTDHERK	0.083	2	0.006889
SLWYQQTLPPHEAK	0.083	2	0.006889
TWIKISMMTVLMTVTPTNQMEKVTGMNLCTVIMVRETTMK	0.083	2	0.006889
AAPSPSGGGGSGGGSGSGTPGPVGSPAPGHPAVSSMQGK	0.0069	1	0.0069
AEEGVASAASAGGSWGTAAMGRVLPMLLVPVPAEAMGQLGSRAQLR	0.0069	1	0.0069
EGGAAMAAGESMAQR	0.0069	1	0.0069
EVLPASPRPDQSRPTGVPTPTSVLSCPSYEEVMHTPR	0.0069	1	0.0069
RWLLCGGHGGPRAASSSPSCPGCGPPGPGAHCPGVPR	0.0069	1	0.0069
TLKVEHPDKMANDQDTGVTINLVNEVLLG	0.0069	1	0.0069
YTRGCRDPQHGCPGSSLWKCR	0.0069	1	0.0069
GEPGELGEPGLPGEVGMRGPQGPPGLPGPPGRVGAPGLQGER	0.007	1	0.007
NTTTGASAAAVASLVSGPLSHSASFSSPMGSTEDLNSK	0.007	1	0.007
AGQSKISPSGPGGPGPAPGPGPAPPAPPAPPPR	0.084	2	0.007056
ARTHTNVMNATSPPAGSNGNSVTTPGNSVPPPLPR	0.084	2	0.007056
GNGWGSPEATSLVLNNLMYMTAK	0.084	2	0.007056
RFSLSAKVVDDEIYYFRKPIVPQK	0.084	2	0.007056
SSAMLVTCLPDPSSSFREDAPRPPVPGEEGETPPCQPGVGK	0.084	2	0.007056
VKEERPLFPQILSSIELLQHSLPK	0.084	2	0.007056
ESEDPQKPGSSGLSESCSTANGEK	0.0071	1	0.0071
GVGDAAAPGEGGGGGVDGPQR	0.0071	1	0.0071
SPPLLMHQNRVASLQEELQDITPEEELSYKTNGLALSKR	0.0071	1	0.0071
DYRQMIIEPTSPCLLPD	0.0072	1	0.0072
GTSTELAPATGPEEPSRFLRGAPHR	0.085	2	0.007225
LSHLRSEEVHWLHVDMGVSSVR	0.085	2	0.007225
MESAPAAPDPAASEPGSSGADAAAGSRETPLNQESAR	0.085	2	0.007225
MMVESASETIRSAPSGQNGVGSLSGQADGSSGGATGTTASGTGR	0.085	2	0.007225
MTGLRWKCKVILESEVIAEAVGVK	0.085	2	0.007225
VAEVDSMPAASSVKKPFVLR	0.085	2	0.007225
VLPALVIPAHYMK	0.085	2	0.007225
CWYPTSVPVLYPGLNASAAALSSFMNPDKISAPLLMPQR	0.0073	1	0.0073
EDLFAEATEEVSLDSPEREPILSSEPSPAVTPVTPTTLIAPR	0.0073	1	0.0073
KVQMGAKDATPVPCGRWAK	0.0073	1	0.0073
RAALPSHVVTMLDNFPTNLHPMSQLSAAVTALNSESNFARA	0.0073	1	0.0073
TLAMPAPPAGTAPPAPGPTPAEPPTAPSAAPPAPSTEPPR	0.0073	1	0.0073
VESTADDLGDALPGGAAVAAVPDAAR	0.0073	1	0.0073
DILMHRWRYPSLSLHGIEGAFSGSGAK	0.086	2	0.007396
GDGAPAPSGPPPPGSGRASGKHGQPKMSR	0.086	2	0.007396
GGKDVDPKDR	0.086	2	0.007396
LLPEAKTSAPEEQKHDLLK	0.086	2	0.007396
MELFRIGGKSPDTNYLFMGDYVDR	0.086	2	0.007396
EQVIEDNMVPQGMPEQETTVGAIQDHTESSVHN	0.0074	1	0.0074
MKPGVISHAPDSVVPAAFPFPKPDLIFQLEQGEAAWGPD	0.0074	1	0.0074
QINGYRIVYNNADGTEINEVEVDPITTFPLK	0.0074	1	0.0074
ESSKSMTVEVSGK	0.087	2	0.007569
MRGHFWEDACAMEGMRLSLEALEGMVEGAKR	0.087	2	0.007569
VEEEQEADEEDVSEEEAESKEGTNKDFPQNAIR	0.087	2	0.007569
MATVEPEATPTPNPPTTEEEK	0.0076	1	0.0076
MFPVFSGCFQELQEK	0.0076	1	0.0076
DGPPGPAGNTGAPGSPGVSGPK	0.0077	1	0.0077
EKERLEFVLVAHKPGCKIPYEEGPGPGPLAEEVQVLGD	0.0077	1	0.0077
FTCDVETLKKSIDSFGQVSHPK	0.0077	1	0.0077
GEQGGPPPKASPSTAGETPSGVKR	0.0077	1	0.0077
GRGFGSEEGSRARMR	0.0077	1	0.0077
GTAVRVDFNTMSSTDLLNALK	0.0077	1	0.0077
MTAPVTSYVEPGSGPFSLSMDFLVPKR	0.0077	1	0.0077
SYPDGWNLPGGGVQRGNILNLNGAGDPLTPGYPANEYAYRR	0.0077	1	0.0077
GAPPGSPEPPALLAAPLAAGACPGGRSIPSGVSGGFAGPGVAEDVR	0.088	2	0.007744
MREENKGMPSGGGSDEGLASAAARGLVEK	0.088	2	0.007744
PALGWAVAAILMLQTAMAEPSPGTLPRK	0.088	2	0.007744
RRGGGAAGAGGGGSGAGGGSGGSGGR	0.088	2	0.007744
SLPPGSQSEAAAPEKEQDTPRGEPPAVPESENVATKEQK	0.088	2	0.007744
TNGVAMGMVAGTTMAMSAGTLLTTPQHTAIGAHPVSMPTYR	0.088	2	0.007744
VDLAQRLQEALDAEMLEDEAGGGGAGPGGACK	0.088	2	0.007744
YRAGPGDRR	0.088	2	0.007744
MQLTSPENLGTVEEADQPTTEPGMVLDSVEAGDTTPPTK	0.0078	1	0.0078
MSFSSASAGAGPGASTSMGMSLWRPPFITLGGGLVPVFPR	0.0078	1	0.0078
MSHGPKQPGAAAAPAGGKAPGQHGGFVVTVKQER	0.0078	1	0.0078
QLPPSYGTYPSPTPLGPGSTSSLER	0.0078	1	0.0078
RLLDAGADANAQDNMGRCPLHAAVAADAQGVFQILIR	0.0078	1	0.0078
SFGGTPLGKGGPLFKQRVPGRPER	0.0078	1	0.0078
SQSSMAHKGEIHDPPPEAVQTVTPVEVHIGTWFTTTPEGNR	0.0078	1	0.0078
EPILSSEPSPAVTPVTPTTLIAPRIESKSMSAPVIFDRSR	0.0079	1	0.0079
MDTPSPDPLPSPLPGEEEKPLALSPPVPRGRRGR	0.0079	1	0.0079
MLGGAGGGPGLR	0.0079	1	0.0079
LLCCAVLCLLGAVPMETGVTQTPR	0.089	2	0.007921
MPSDPGPEAGSGWPGLLMSCLKGPHVILKMEAMK	0.089	2	0.007921
SAVPFNQYLPNK	0.089	2	0.007921
VRCCGNPGSPPGALKQFLPPGTTGAAASAAEYGFR	0.089	2	0.007921
EPSHKDAETAAAAAAVAAADPRGASSSSGVVVQVR	0.008	1	0.008
EVEELLPQHLQPSSSSGLGTSPSSSPR	0.008	1	0.008
MGDPERPEAAGLDQDEVDLSK	0.008	1	0.008
NLMAEALGIPVTDHTYEDCR	0.008	1	0.008
RQYVDSDGPLKQGLRLSQTAEEMAANLTGNGGGSSGGVSLEQENSR	0.008	1	0.008
SSLDFSANPEPASVASSNSFMGKFIK	0.008	1	0.008
GARSAEGPGGLEPGLEEHRR	0.0081	1	0.0081
RKLCFALSMLGNPQITLLDEPSTGMDPK	0.0081	1	0.0081
SGPLAMVGSAMMGGILLALIEGVGILLTRYTAQQFR	0.0081	1	0.0081
EGITTYFSGNCTMEDAKLAQDFLDSQNLSAYNTRLFK	0.09	2	0.0081
EPVTSNLHEGNPEDDYEETSALEMSCKTSPVR	0.09	2	0.0081
ETHHNDQDPEPRSMTLDSPR	0.09	2	0.0081
GANGEPGKAGEKGLPGAPGLRGLPGK	0.09	2	0.0081
GGGPQGAPAAAGGGGVSHR	0.09	2	0.0081
GPMETFEDLWQRHLENGGDLQK	0.09	2	0.0081
GSLGSQGAKDEPEEELQKGMGTVEGGDQSNPKSK	0.09	2	0.0081
HIKLHTGDKK	0.09	2	0.0081
LDCGMAFAGDEVLVQLLSGDKAPEGRLRGR	0.09	2	0.0081
LKPGTRVALDMTTLTIMRYLPREVDPLVYNMSHED	0.09	2	0.0081
MFLTYMETVTKELVSWMRGHESSVFSISVHASGK	0.09	2	0.0081
NQSPPVGYMSQPKSLQLLKPSILSSLVPPPVSESSPSR	0.09	2	0.0081
TKMSSVFEDQNAATHLIRHAVGNNEFGTVDHERLSK	0.09	2	0.0081
EHKLKITPMNADVIVLGLQSK	0.0082	1	0.0082
GCAARAPPGSEARLSLATFLLGASVLALPLLTRAGLQGR	0.0082	1	0.0082
PEEPNLDVPHGISHPGSSGESEAGDSDGRGR	0.0082	1	0.0082
SPGQEDVKTTGPAGAMNTLAWSK	0.0082	1	0.0082
DDTDPGQLKGLSAHTHVELPYYSK	0.091	2	0.008281
EELSRLQPVLQPLPSPGVGGKR	0.091	2	0.008281
GDVVIVLTGWRPGSGFTNTMR	0.091	2	0.008281
IENGERLPMPPNCPPTLYSLMTK	0.091	2	0.008281
IHKEASPNRIRV	0.091	2	0.008281
IQDVGLVPMGGVMSGAVPAAAAQEAVEEDIPIAKER	0.091	2	0.008281
LLEAAGGGGAAGAAGAAGTAGGAHDLSSTARLLAQHK	0.091	2	0.008281
LRFPAEDEFPDLSAHNNHMAKVLTPELYAELRAK	0.091	2	0.008281
SSEAETQQPPAAPPAAPALSAADTKPGTTGSGAGSGGPGGLTSAAPAGGDK	0.091	2	0.008281
SVENLATATTTLTSLAQLLGKISNIVIK	0.091	2	0.008281
TTQPSINESESDPFEVVRDDFK	0.091	2	0.008281
ASGPGGGAPRGPHGGAASGLNGCCRCGAR	0.0083	1	0.0083
GENGLPGENGAPGPMGPRGAPGERGRPGLPGAAGARGNDGAR	0.0083	1	0.0083
GRPSTGGGVVRGGR	0.0083	1	0.0083
NGMDRSGSTAVGVMISPKHIYFINCGDSR	0.0083	1	0.0083
AACYAHLYVTDVVPGPPDGAPQVVAVTGR	0.0084	1	0.0084
DTWVEHWPEEDECQDEENQK	0.0084	1	0.0084
FDTGSGPAVLTSAVPVEPGQWHR	0.0084	1	0.0084
MPARLETCISDLDCASSSGSDLSGFLTDEEDCAR	0.0084	1	0.0084
SESDTEEFYDAPEDVHLGGGYPVGSPGK	0.0084	1	0.0084
CTRDMATFLAEDPKVTLTIFVAR	0.092	2	0.008464
DFLMSGLPDLLKRQIAK	0.092	2	0.008464
HPPFSPPEPPLSSPASQHKGGREPRSCPETLTHAVGMSESPIGPK	0.092	2	0.008464
LLSFLGRQLEAPLPPMMASLPKK	0.092	2	0.008464
EKGLSAEPGWQAK	0.0085	1	0.0085
NRPISLGHVVVAPPGAPGLVAALHIVGGTPSPDPAGLVTPRTR	0.0085	1	0.0085
SSAGTGASVSAAATAAAAGGGGSTASTSGGVGAGAGARGKLSPRK	0.0085	1	0.0085
YFFIRDATAPEQAPAPARPYQGVR	0.0085	1	0.0085
ACSAGTTPQPGRTRGSAGGALGR	0.0086	1	0.0086
AFMEALQAGADISMIGQFGVSFYSAYLVAEK	0.0086	1	0.0086
SSNRFVSLTEHDMASGDGNIVREEVVKENAAGSPVMR	0.0086	1	0.0086
ADDAGAAGGPGGPGGPGMGNRGGFRGGFGSGIR	0.093	2	0.008649
KALQYACGNALVCDNVEDAR	0.093	2	0.008649
KHEAIEADIAAYEERVQGVAELAQALAAEGYYDIR	0.093	2	0.008649
LNDDWAYGNDLDARPWDFQAEECALR	0.093	2	0.008649
MEETMKLATMEDTVEYCLFLIPDESRDSDKHK	0.093	2	0.008649
RSMSMNDLVQSMVLAGQWTGSTENLEVPDDISTGK	0.093	2	0.008649
EVLASSTCGRPATRACDASDPRRAHSPALLTSPGGTASPLCWR	0.0087	1	0.0087
HRYSDFHDLHEKLVAERK	0.0087	1	0.0087
MEGSGEQPGPQPQHPGDHR	0.0087	1	0.0087
REASESTGTNSSAAHNEELSKALKGEGGTDSDHMR	0.0087	1	0.0087
TNDGNIFFSPVGILTAIGMVLLGTRGATASQLEEVFHSEKETK	0.0087	1	0.0087
DPRSLMLRPDETPYRFQTPYFWTSTLRPAAELDYAIYLAKK	0.0088	1	0.0088
GLPGKDGSSGPPGPPGPIGIPGTPGVPGITGSMGPQGALGPPGVPGAK	0.0088	1	0.0088
MGTPGEGLGRCSHALIRGVPESLASGEGAGAGLPALDLAKAQR	0.0088	1	0.0088
NYTEELKVPPDEDCIICMEK	0.0088	1	0.0088
SSVGSGNTAGGGGSSGTLTPASQPGTPSPLDGPRPFPAAPGR	0.0088	1	0.0088
AARGGPGRRDGR	0.094	2	0.008836
DVSDEYQYFLSSLVSNVRFSDTLR	0.094	2	0.008836
DYGMDLIEVSGNGCGVEEENFEGLMMSPFLPATSR	0.094	2	0.008836
KKVSASAEGVQEDPPELSPIPASPGQAAPLLPK	0.094	2	0.008836
KLMGIKSEDEAGCSSVDEESYK	0.094	2	0.008836
LPNISLDVLQPSFPEILLESHMVMIRGNSGLKPK	0.094	2	0.008836
MYMKIMLPNAMHTEAEDVSLRFMSQR	0.094	2	0.008836
QRFILQVVLAGAFYPNYFTFGQPDEEMAVRELAGK	0.094	2	0.008836
RLVQLPCHTNIITILESYVK	0.094	2	0.008836
GLPGAVGEPGAKGAMGPAGPDGHQGPRGEQGLTGMPGIRGPPGPSGD	0.0089	1	0.0089
MAHELVMFRDVAIDVSQEEWECLNPAQRNLYK	0.0089	1	0.0089
NPKAKTTGMGAIYGMAQTTVDR	0.0089	1	0.0089
EEEEDEIREGGVEHPWHNNEILQASVDGPVK	0.009	1	0.009
METLNGAGDTGGKPSTRGGD	0.009	1	0.009
NETRSHGILLGVVGSDVALRELMK	0.009	1	0.009
RGENGVPGQPGIKGDRGFPGEMGPIGPPGPQGPPGER	0.009	1	0.009
VPKPGEQDLSRHAGSPPGSVEEPSPGGENSPGGGGSPCLSSR	0.009	1	0.009
AFSLQAAVVVVFNFAMVLLIFPAILSMDLYRR	0.095	2	0.009025
QHGIRLLEAQIATGGIIDPVHSHRVPVDVAYQR	0.095	2	0.009025
SRTVRVGGGLMQGVRR	0.095	2	0.009025
YMVKQLENGEINIEELKKNLEYTASLLEAVYIDETR	0.095	2	0.009025
TLMGALKLNLGGAPEGPAGTGK	0.0091	1	0.0091
GPLEKRPYLGPALLLTPRDR	0.0092	1	0.0092
MEGAPPGSLALRLLLFVALPASGWLTTGAPEPPPLSGAPQDGIR	0.0093	1	0.0093
QKALMALCDLMHDPECIYK	0.0093	1	0.0093
TEQRPFHLVVFGASGFTGQFVTEEVAREQVDPER	0.0093	1	0.0093
TTGRTMYVIPFSMGPLGSPLSKIGIELTDSPYVVASMR	0.0093	1	0.0093
ETQELLLSPLPQEGPGSLAAGESSSLSASTSVSDSSQKK	0.0094	1	0.0094
GEAGPKGEVGAPGMQGSAGARGLAGPK	0.0094	1	0.0094
GLLVTYALWAVGGPAGLHHLYLGR	0.0094	1	0.0094
KAKGNTEEDGVPSTSPMEVLDRLIQQGADAHSK	0.0094	1	0.0094
SVSAPRFISPASQLAITFSLISLQLLGICVWFVVD	0.0094	1	0.0094
KLGFYSVTVVCGLVLHGLFILPLLYFFITKK	0.0095	1	0.0095
LASVPAGGAVAVSAAPGSAAPAAGSAPAAAEEKK	0.0095	1	0.0095
MATPAVPVSAPPATPTPVPAAAPAPALPGPALPGPFPGGRVVR	0.0095	1	0.0095
TPKAQAGPAATVSKAPAASK	0.0095	1	0.0095
TSTSPAGSQSGARRR	0.0095	1	0.0095
VGLMNRAVQLLILAYVIGRKTPSSS	0.0095	1	0.0095
AAERGGGGGGGGVPAPRSPAR	0.0096	1	0.0096
ASGPLGPGARPTR	0.0096	1	0.0096
DLGRLQPPPPR	0.0096	1	0.0096
EAGESWKSILNSLYELLAALIR	0.0096	1	0.0096
EKIHPSSNTPVVNVGTVIYK	0.0096	1	0.0096
FMDCRIGRKGATGATTTIYAVEADGDPNAGFEK	0.0096	1	0.0096
EVHLKFLLTGLLSGLPAPQFAIRMCPPLTTK	0.0097	1	0.0097
IQRQLEIMGKEVSGDQIEDMFEQGKWDVFSENLLADVK	0.0097	1	0.0097
KALEDDVIDGYPVKKGTNIILNIGR	0.0097	1	0.0097
MPAFLPPPGGGGDGPGGPEPGWVD	0.0097	1	0.0097
RKAGAAGGASVGGSGLPRGR	0.0097	1	0.0097
ESPRGPAGLNTIQTGPVLEAGPAR	0.0098	1	0.0098
MKLGSSRAGPGRGSAGLLPGVHELPMGIPAPWGTSPLSFHR	0.0098	1	0.0098
NPDTIFILAFAIILLNTDMYSPNVKPERKMKLEDFIK	0.0098	1	0.0098
RPPRAIVPR	0.0098	1	0.0098
GEADFVESLLQLFRSINDMMSSMSDQTVR	0.0099	1	0.0099
QGLYDRLPPLPVTPGMEGAGVVIAVGEGVSDRKAGDR	0.0099	1	0.0099
RLQEGTRVTNCPRPLQEGTPGSRAAHVLSR	0.0099	1	0.0099
SCTTRHHCPSGGRSLSTCSLGSVRSLPASQAWSLPTQRPR	0.0099	1	0.0099
TSGGGVGVNGGSMRPGGFLGAGQRLSR	0.0099	1	0.0099
AAELAPRDKAPAAAAAAAAAAAGAGGPR	0.01	1	0.01
ADEDGEGIHPSAPHRNGGGGGGGGSGLHCAGNGGGGGGGPRVVRIVK	0.01	1	0.01
AGPGMTDRGRVAGQGGLASQGGGDSLLGGRR	0.01	1	0.01
ALDFIASKGVKLVSIGAEEIVDGNVK	0.01	1	0.01
ALYPFESRSHDEITIQPGDIVMGNGWMK	0.01	1	0.01
APRGRSPPAAAAPRVPFHCSECGK	0.01	1	0.01
ARPPAGSGGPGAEPPAMAAPRGR	0.01	1	0.01
ASLTRMPPTASLTRMPSRASLTR	0.01	1	0.01
AVLITDQSILKTDLDQQTSILIVPPAEPGACAVR	0.01	1	0.01
CTMPDEPLVRAPDKGTDSPSPPPLEETSNGGR	0.01	1	0.01
DAGPGLDPDMVTSTQVPPTATEEQYAGSDPKRPEMPSK	0.01	1	0.01
DFKVTGLTEGLEYEFRVMAINLAGVGKPSLPSEPVVALD	0.01	1	0.01
DLTKNAEVVAGTGEQCLPFDEARCGDGGKAVEATLMSPK	0.01	1	0.01
EDDNKVVKELLTQGADPNLPLTKGLGSALCVACDLTYEHQR	0.01	1	0.01
ESARSIADGAMMEAASVCMGQMIWQGIDIETKMHVR	0.01	1	0.01
GAAASPPRELTEPAARR	0.01	1	0.01
HAGVSCVTASVDDIQFEETARVGQVITIKAKVTR	0.01	1	0.01
KMIAETSSGGVAANDVIVHITLHSLPFGGVGNSGMGSYHGK	0.01	1	0.01
LLGALAARSGAAYGPGAHGEDRAGPQSPSPGAPPAAKPARG	0.01	1	0.01
LRRAVSEVARPASTPPIMASAIK	0.01	1	0.01
MAATQTGTCLMVAALCFVLVLGSLVPCLPEFSSGSQTVK	0.01	1	0.01
MGSSQSVEIPGGGTEGYHVLRER	0.01	1	0.01
MKPLVVFVLGGPGAGKGTQCARIVEK	0.01	1	0.01
MPGLVGQEVGSGEGPRTSSPLFNKAVFLRPSSSTMILFETTK	0.01	1	0.01
QMVPQLQLPEPPALSVMYSYLHSRKIK	0.01	1	0.01
TAEHHKDICLTVTTSTIQVEHLASS	0.01	1	0.01
WVQATLLARGLCRAWGGTCGAALTGTSISQVPRR	0.01	1	0.01
AAVVLAATRLLR	0.011	1	0.011
ADEQWRPSAELGSGEPGEAKAWGPEAEPALGARRK	0.011	1	0.011
ADGEQDGAAGSMDASTQGLLEGIGLDGDTLAPMETDEPTASDSK	0.011	1	0.011
AFHALCLGSGGLRLALGLLQLLPGRRPAGPGSPATSPPASVR	0.011	1	0.011
ALAGDPGLPGLPPAPSR	0.011	1	0.011
ALPSGSPAQGPSGNRPQSTGLSCQGR	0.011	1	0.011
AQIEEPDPPEMETSLDSSEMAK	0.011	1	0.011
AQPVPAHVYLPLYQEIMERSEAR	0.011	1	0.011
ASLSGLASALESYR	0.011	1	0.011
CCWATGQTQASGTGMAALRCTGLPPEDTCLPSSCWSPR	0.011	1	0.011
DFHDPIVEVEVSVFPAGTTTASSPQSSMGTSGPPTK	0.011	1	0.011
DSMFQNPLIVKAAGPASVGTSYSVYDSSAVQKVIPSLAGHHIK	0.011	1	0.011
ELDALRTQQKHGNGQPANMPEYNAPALLELVREK	0.011	1	0.011
ELYGYCLEVLLSYPLSLLSQVPGEANPINMVSK	0.011	1	0.011
EMGEAFAADIPRILVAGDSMDSVK	0.011	1	0.011
EMLGVQGACKDNPGENAR	0.011	1	0.011
ENYGHLVSLGLSISKPDVVSLLEQGKEPWLGKREVK	0.011	1	0.011
EPPAEPSIYAPLAIH	0.011	1	0.011
ERFLFPAPDLPARSPLVNGSSQGVGVEERGTR	0.011	1	0.011
EYRTLGGGGGGGSGGRRFSNVGLVHTSER	0.011	1	0.011
GAIGLLWLLPLLLSTAAVGSGMGTGQRAGSPAAGPPLQPR	0.011	1	0.011
GDTDGGSKAASMDPPRATEPVATSNPAGDPVGSTR	0.011	1	0.011
GPAGRTEPGEGPQQEVR	0.011	1	0.011
HEKVANGLLGDQGLPGVFVLYELSPMMVKLTEKHR	0.011	1	0.011
HLANLQGFQAGPGGQGSPPEASLPPSAGDK	0.011	1	0.011
HRSQRLGNSFVPEKVASPEHCPLSGR	0.011	1	0.011
IKYWHKEISKISLHPIEDNPIEEISVLSPEDLEAIK	0.011	1	0.011
IPTSIKGYTLGARTAVR	0.011	1	0.011
IVQWLAQQMNSHGGFSSNQVINVGLILIAICGEEGLFSK	0.011	1	0.011
KEGGQYGLVAACAAGGQGHAMIVEAYPK	0.011	1	0.011
KQSAGPNSPTGGGGGGGSGGTRMR	0.011	1	0.011
LILANVFLYLCAIAVGIMSYYMADRK	0.011	1	0.011
LMSSTERHDQRHAGNKPIK	0.011	1	0.011
LPFHLIFFGTAQNFWKILSTELSEESFPTLLLISKLMK	0.011	1	0.011
LSPQRVAAAASRGADDAMESSKPGPVQVVLVQK	0.011	1	0.011
LTVFFVSLSLLGVILIAFQQAQYILMEFMK	0.011	1	0.011
MAGVLKKTTGLVGLAVCNTPHERLR	0.011	1	0.011
MATKTTCMSSQGSDDEQIKRENIR	0.011	1	0.011
MDVGWIVLVITTSFSEMSMR	0.011	1	0.011
MEGSADSYTSRPSLDSDVSLEEDRESAR	0.011	1	0.011
MEPAAAATVQRLPELGR	0.011	1	0.011
MGAEWELGAEAGGSLLLCAALLAAGCALGLR	0.011	1	0.011
MNDEGSPIKVTLATLKMSVQPTVSLGGFEITPPVDLR	0.011	1	0.011
MPREGLLHNGVPIPVPPLDVLK	0.011	1	0.011
MQEGDIGLEGLPPREVPTVEAAGAVDGEGAPPGGPSAQAATMRVNEK	0.011	1	0.011
MSEHVEPAAPGPGPNGGGGGPAPARGPR	0.011	1	0.011
MSRELAPLLLLLLSIHSALAMR	0.011	1	0.011
MTDFKTTPPVEVLHENESGGSEIK	0.011	1	0.011
MTLMMSGDKGISAFPESDNLFKWVGTIHGAAGTVYEDLR	0.011	1	0.011
MVPSTIAGKIFGSICSLSGVLVIALPVPVIVSNFSR	0.011	1	0.011
QAQIEVVPSASAPIIK	0.011	1	0.011
QLQAESVSEVVVNRVDVARLPECGSGDGSLQPPR	0.011	1	0.011
QRESQGSDGLEESGTLLKVTKK	0.011	1	0.011
QRFMQFSSLEHEGEYYMTPRDFLFSVMFEQMERK	0.011	1	0.011
RARRPPLQGIPVLIVGHHILYGK	0.011	1	0.011
RPPVTQAAGALPGPGASPVPKTPAR	0.011	1	0.011
SAGADGAAGPGCAAGPGARAR	0.011	1	0.011
SGRGSSTPPGPIAALGMPDTGPGSSSLGK	0.011	1	0.011
SQLTATSAFRVQAILLPQPPK	0.011	1	0.011
SSSGSAFSPYAGSTAFTAPSPGYNSHLQYGAD	0.011	1	0.011
TDTLHVIGGTNKGRIHLMNCSMSGLTHVTSLQGGHAATVR	0.011	1	0.011
VEAVYVLGTYLWTDVYSAAPAGAQTFSLK	0.011	1	0.011
VGPPGPSGEPGKQGPSGASGERGPPGPMGPPGLAGPPGESGR	0.011	1	0.011
VIDYILDLQVVLAEPAPGPPDGPHLPIQTAELTPELVISNDKR	0.011	1	0.011
VNGLCFTSDGLHLLTVGTDNRMR	0.011	1	0.011
VSELFGGCCRPGGGPAVGGTLK	0.011	1	0.011
VYAENSAGLSSPSDPSKFTLAVSPVDPPGTPDYIDVTRETITLK	0.011	1	0.011
WNTMMGTSILSIPWGIKQAGFTTGMCVIILMGLLTLYCCYR	0.011	1	0.011
YRDEVSLKTAIMSFINAVLSQGAGVESLDFRLHLR	0.011	1	0.011
AAAAGDGGGEGGAGLGSAAGLGPGPGLR	0.012	1	0.012
AAAPLSIAAPPLPAYPPAHSQRR	0.012	1	0.012
AAGGADRAGAGGVWAAPGARAGPAVRAGFR	0.012	1	0.012
AALEEPKGQIPSSLLLLLPTGSTEN	0.012	1	0.012
AASPRQPMPPEDSARQGQMQGMPAPSQALQELGR	0.012	1	0.012
AAVAGMLRGGLLPQAGKEWPR	0.012	1	0.012
AFADNPGPMVVFATPGMLHAGQSLQIFR	0.012	1	0.012
AGEALRRVLECLASGIVMPDGSGIYDPCEK	0.012	1	0.012
AGIEVQEIKGKGSGGLNLGNFFASRK	0.012	1	0.012
ALLIVLGNPHVLVR	0.012	1	0.012
AMPSGLSPGALDSDPVGLGD	0.012	1	0.012
AQPQEEGPTDLPCPPDPASDTKDVSR	0.012	1	0.012
CELEGELTEGSDLTLQCESSSGTEPIVYYWQR	0.012	1	0.012
DLLSSVSPDESDSVKSEDEDGDMKPAKGQGSQSKGSGDDGK	0.012	1	0.012
DLVLRKKPPGTLLPSAHAIER	0.012	1	0.012
EEGGPGPVSTPDNR	0.012	1	0.012
EELEFDMDSVINGEGPVGTADPAEKTPLGVPRQSGRPGCCGGR	0.012	1	0.012
ELRGLSLLVQQVLGTALDK	0.012	1	0.012
ELSLLKATPHLQPRPPPAALSQPVLPLAPSSSAPEGPAETD	0.012	1	0.012
EMYEEFQDVGLMTGDVTINPTASCLVMTTEILR	0.012	1	0.012
ETKVIIQTSVQPGSSGMASVIVSNTDPQSSPVKTKK	0.012	1	0.012
EVPFADLSNMEIGMKVALEGLRPTIPPGISPHVCK	0.012	1	0.012
FHASVPSLMLFLPTGMPSPAPPALSAWQVHLSR	0.012	1	0.012
GCFACVSKPPALQAPAAPAPEPSASPPMAPTLFPMESK	0.012	1	0.012
GPPFPPPPPGAMFGASRDYFPPGDFPGPPPAPFAMR	0.012	1	0.012
GQREEVPPPRGRR	0.012	1	0.012
IDPSSSLEAEPLSKEESSLGEESFLPALSMPRASR	0.012	1	0.012
IISLDGSKAIINSTITPNMTFTK	0.012	1	0.012
KGAPGMPGLMGSNGSPGQPGTPGSKGSKGEPGIQGMPGASGLK	0.012	1	0.012
KLGPSGQMDIVALAELEQNSEATAGGGGGCGRAK	0.012	1	0.012
KRCFALGAVGPGLPTPPPPPPPAPQSQAPGGPEAQPFREPGLRPR	0.012	1	0.012
KTTTQSLRGGLPKPNKAVPMK	0.012	1	0.012
LGRAGALAGVGGGGPASAGAAGGTGGGGARPVK	0.012	1	0.012
LKNNSPGTAEGCGGGGGGGGGGGSGGSGGGGGGGGGGDKSPPGSAASK	0.012	1	0.012
LQGTVLQRSQAPAARAFLDAVRLYR	0.012	1	0.012
LRSLTFSLAEKDILEQSLDEARGSR	0.012	1	0.012
LSFWNRGSVLGLTALVENRVSVGEALLILGPPRMEHLR	0.012	1	0.012
MLNKLICLMIATAVKFLQNSRVR	0.012	1	0.012
MLTCNKAGSRMVVDAANSNGPFQPVVLLHIRVEAVK	0.012	1	0.012
MSSPAQPDGVAGREQLLAQQRMHSMISSVDVK	0.012	1	0.012
MTGTRSRPQPAQNATTANTSRPLKSSGTRLLLAGMFCR	0.012	1	0.012
MYNMMETELKPPGPQQTSGGGGGNSTAAAAGGNQKNSPDRVK	0.012	1	0.012
NSSFTWSVPSSGYGAVTASK	0.012	1	0.012
QIPPAVVKPLIVATEATSNVLGGMRNQIRPDVRQDESQK	0.012	1	0.012
QKIKIGVVGGSDFEKVQEQLGNDAPLTSPSLK	0.012	1	0.012
QPFTMQPPVGINSLR	0.012	1	0.012
RILLTLVSPFAMIAFLSLDSSLQGLHSVSVCIGFTR	0.012	1	0.012
RSCVISFIKGLASPVGNGYIKPPVPPASGTHREK	0.012	1	0.012
SKGLQDLKQQVEGTAQEAAMDQLAKTTQETIDK	0.012	1	0.012
SPCPGQHGAPASAR	0.012	1	0.012
SRTFSAKGGRDLVEGPQYLMPPK	0.012	1	0.012
SSYLEYVSCSSSGGVGGDVLSLAPKFCR	0.012	1	0.012
VEQVRAHLGTASLLGLGGSPVKIGLRR	0.012	1	0.012
VFVNRSLAMEKIKCFGFDMDYTLAVYK	0.012	1	0.012
VVPILLAAASLVGGGLIALRLPETR	0.012	1	0.012
WAARLGAAGAREQRAGGPPGAAETR	0.012	1	0.012
AAAAPAATTATPPPEGAPPQPGVHNLPVPTLFGTVK	0.013	1	0.013
AFIPPAPVLPSR	0.013	1	0.013
AGTGLKGEEVEGAGWMPGREPTTHAEAQGDEGDGEEGLQR	0.013	1	0.013
AGVGRRLLGVAHPDLRPCLCGELQVEGGPGPVPGMLRTCYVR	0.013	1	0.013
ALSLTLSQKKSNGAPNGFYAEIDWER	0.013	1	0.013
APQQQSPAASSLEGAIWRR	0.013	1	0.013
AVHGSLPIKMR	0.013	1	0.013
CSCPPGTRGLLCEENIDDCAR	0.013	1	0.013
CVGGNLKLLLETLKLSMSLQVLRLSSCSLVTEDVALLE	0.013	1	0.013
DQPSAYSKGFLNSSELSGLPAGPDREGSLK	0.013	1	0.013
DTGIARVPLAGAAGGPGVGRAAGRGVPAGVPIPQAPAGLAGPVR	0.013	1	0.013
DVFLSAISSGADSPNSKNGNMPMSGNTGENFRKNLTDVIK	0.013	1	0.013
EEYAVLISEAQAIKADLAAVEAKVNR	0.013	1	0.013
EGQLYAMELQGFWMDIGQPK	0.013	1	0.013
EISKLQAKILSDPSVLQLTPSLPMFLQQAAAAK	0.013	1	0.013
ERGGEPKGPEDSGAGGTGCGGADDPAKK	0.013	1	0.013
FFAPALISVSLPVRKK	0.013	1	0.013
GAKGMLNGAVPSEATKR	0.013	1	0.013
GEAGLPGAPGSPGQKGHK	0.013	1	0.013
GMARGSLTRVPGVMGEGTQGPELSLDPDPCSPQSTPGLMK	0.013	1	0.013
GNGLPQNVDPPSAKK	0.013	1	0.013
GPLWRTAAFVQRHRTGLLVGSCAGLFGVPISYHLFPD	0.013	1	0.013
GSQSWATRQQDLVGLVLGSAGFGVAVAALGDIGLGAGELGTGR	0.013	1	0.013
GTIKEALSVVSDDQSLFDSAYGAAAHLPKADMTASGSPDYGQPHK	0.013	1	0.013
IEPRELDPILTEVTLMNARSELYLR	0.013	1	0.013
IPEIWEGHNVADYIDPAIMKKLEELEKEEELR	0.013	1	0.013
LGIQVKVINAAHSFYNGTTTLPISDEDRTPRK	0.013	1	0.013
LGSKLDILVENMGRLSFGSNSSDFK	0.013	1	0.013
LHVEVMRVTGAVPERVVEDDSSENSSESGSLEVVDSSGEIIHR	0.013	1	0.013
LLFFDNYEHNTSVVKKIHLEVVDKANR	0.013	1	0.013
LRPTEPLPSQCCGSGCSPCVFDLYHRDLARWEAAQASKDR	0.013	1	0.013
LSSGVETQPVPLDSSMSAVVQELYSELPVSVSRELHAD	0.013	1	0.013
LWSGAGGGSAGSAPPPR	0.013	1	0.013
MAAAAAAAAGSSSSGGGGGGSGSSSSSSDTSSTGEEERMR	0.013	1	0.013
MAACMAGRPGVGSCCGGWVATQMVLCPVSR	0.013	1	0.013
MAASGESGTSGGGGSTEEAFMTFYSEVKQIEKRDSVLTSK	0.013	1	0.013
MAATAAEAVASGSGEPREEAGALGPAWDESQLR	0.013	1	0.013
MAPSTPLLTVRGSEGLYMVNGPPHFTESTVFPRESGK	0.013	1	0.013
MEPSGSEQLFEDPDPGGKSQDAEARK	0.013	1	0.013
MGPGVLLLLLVATAWHGQGIPVIEPSVPELVVKPGATVTLR	0.013	1	0.013
MSRIGGAGLPAAALTGPGRFRMAR	0.013	1	0.013
MTALPGPLWLLGLALCALGGGGPGLRPPPGCPQRRLGAR	0.013	1	0.013
MVKLIHTLADHGDDVNCCAFSFSLLATCSLDK	0.013	1	0.013
NEDLTELLNGMDEELDSPEELGKK	0.013	1	0.013
PKALQQAAEEGRAHQAPSAAQPGPAPPAPAQLVQK	0.013	1	0.013
PSPLTSRSSGPSLLTFLTR	0.013	1	0.013
QARAMGDYLIVGVHTDGGEIQDGAGHQMGGR	0.013	1	0.013
QHLDDVGAVPMVER	0.013	1	0.013
QIGENETDERFQDVLMSLAKAVANAAAMLVLKAK	0.013	1	0.013
QQTLSEYQDTGNTGDSSLKGYMNNGGISVIRQNTR	0.013	1	0.013
RLPGQGLGAREGPSIPLSSPAPAPASPAPPAWPPRPAVTHGR	0.013	1	0.013
SCAAELPLVPCNQAKASDVQDLLKDLK	0.013	1	0.013
SFGTGTHVKLPGPAPDKPNVYDFKTTYDQMYNDLLR	0.013	1	0.013
SHGSGGGGGGGGGGGGGNR	0.013	1	0.013
SRRTQSTTNYFVVSMACADLLISVASTPFVLLQFTTGR	0.013	1	0.013
SSEAPATVELSSAPSAQKR	0.013	1	0.013
SVMTQMSSSLVSAAQRAVALGTGPRGTSLECTVCD	0.013	1	0.013
TLVELPDSVLLEIFSYLPVR	0.013	1	0.013
TPPSTSMSIPIAGESESLQEDRK	0.013	1	0.013
TVTGCFVRIGIGNHNSKPVYRVAEITGVVETAKVYQLGGTR	0.013	1	0.013
VHSMSASAPAAEGEGTPTQPASEKEPEMPGPR	0.013	1	0.013
VLDSEGQLRLVGSGLHTVEAAGEAR	0.013	1	0.013
VSFQHEVYPAEPATGPAAPSQELEERPLSRQVFIVQELEVR	0.013	1	0.013
YLEKHGFDVPIMVPKLDDLGLRLPSPTFSVMDVER	0.013	1	0.013
YSWGAPLAIGPGGHDAPLGPLNPSYKSSPTRNIEK	0.013	1	0.013
AAAAWLQVLPVILLLLGAHPSPLSFFSAGPATVAAADR	0.014	1	0.014
AEEDEEAERILPGILNDTLRFGMFLQDLIFMISEEGAVAYD	0.014	1	0.014
AGCGEDARRSSHMLFTLHVYQYR	0.014	1	0.014
AIDQLDDLSLQEAGHGLWGETCTNAVSDMMVPLK	0.014	1	0.014
ALHSPQMESGSVAPAGVRWRDLSSLQPRPPWFK	0.014	1	0.014
AMNVIHGDGGGLSGGAAAGVTVGVTTILAVVITLAIYGTRKFK	0.014	1	0.014
APAAGESLSGTRESLAQGPDAATTDELSSLGSDSEANGFAER	0.014	1	0.014
AWSVAVSFGAGGDCSFGRKEEAQAASSGSCAHHPKVR	0.014	1	0.014
DASEQSSSAKATPGKGSQANSGSATK	0.014	1	0.014
DETGNNSVQTVFQGTLAATKR	0.014	1	0.014
DIIEDEDGVAMPHQWLEGNLPVSAKCAVCDK	0.014	1	0.014
DLNDMLWWAIVGLTDQWVQDKITQMKYVTDVGVLQRHVSR	0.014	1	0.014
DYEQFEENKQLSILVNCYK	0.014	1	0.014
EDKEFVKSNRMHAVNGYMYGNQPGLNMCK	0.014	1	0.014
EEEEDDRGEDGPKPMPPYSSMFILSTTNPLR	0.014	1	0.014
EELGELFAQVPSMGEEGGDADLSIEKR	0.014	1	0.014
EGPRGEKGDPGLPGAAGQAGMPGQAGPVGPK	0.014	1	0.014
EIRQQLAEKAKAGELK	0.014	1	0.014
EKERKAALPAATTPGPGLETAGPADAPAGAVVGGGSPR	0.014	1	0.014
ESETCPPAEPSENRRPLEAGSPGQDLEPACDGARK	0.014	1	0.014
ETMFRLLSAQLLSGGLINSNSGQRMTVEEAVREGVIDR	0.014	1	0.014
EVTQRLNGEIQALELPQK	0.014	1	0.014
EYDSLSAIACPQSGCTRKLR	0.014	1	0.014
FAKMPDEPVEAPALPAPAAPMVSKGAESSR	0.014	1	0.014
GAMEHAEGSPQRALSRMGAEGGALSTAGHLQR	0.014	1	0.014
GAPGMPGLMGSNGSPGQPGTPGSKGSK	0.014	1	0.014
GARGRGSTGRPGK	0.014	1	0.014
GAVGSVPAIPAPPLRPPR	0.014	1	0.014
GERGPLGPPGLPGFAGNPGPPGLPGMKGDPGEILGHVPGMLLK	0.014	1	0.014
GLQGKGPGGPPPKGLMYSVNPNK	0.014	1	0.014
GLSSPLAGEGR	0.014	1	0.014
GPPGPKGEAGPGGPPGVPGIR	0.014	1	0.014
GTIDPKLRIAAENELNQSYK	0.014	1	0.014
GTTLVPLTTLKNILMMTVELEKLILPSHMACCLCQFK	0.014	1	0.014
HPEAMGVPLCAPDPGSEPPWDEEGIPATAGAEEEEETEGKGEPA	0.014	1	0.014
HVAVENALGLDQQFAGLDLNSSDNQSGGSTASKGRYIPPHLR	0.014	1	0.014
IQMLADTVATLPRGRKQLALTR	0.014	1	0.014
KEPVAGSPFER	0.014	1	0.014
KFNFRKVLDGLTASSPGSGSSSGSNSGGGAGSGSVHPAGTAGVLR	0.014	1	0.014
KGIEANSPPK	0.014	1	0.014
KGLINTGVLSVGADQYLLPKDYHNKSVIIIGAGPAGLAAAR	0.014	1	0.014
LEGLGSSEADQDGLASTVRSLGETQLVLYGDVEELK	0.014	1	0.014
LKGDIKVSAPGVQGDVKGPQVALK	0.014	1	0.014
LPSNGCYMLPLPISKERALLPGDMGCR	0.014	1	0.014
MAADKGPAAGPRSR	0.014	1	0.014
MEPSPEPPSLESMKGDTR	0.014	1	0.014
MTSGGGGWTLVASVHENDMRGKCTVGDRWSSQQGNK	0.014	1	0.014
NAAVMDQESAGNRTANR	0.014	1	0.014
PGFSYGSGSTGSQQSEGSKSSGSTRSSRR	0.014	1	0.014
PKDRVTGQHQGYGFVEFLSEEDADYAIKIMNMIK	0.014	1	0.014
PRLTRHVEASGGSGPGDSGPSDPR	0.014	1	0.014
PYLLISTQIRMEVGPTMVGDEQSDPELMQHLGASKRR	0.014	1	0.014
QANWLSVSNIIQLGGTIIGSARCK	0.014	1	0.014
QAQSPGGVSSEVEVLK	0.014	1	0.014
QGCFSLLTELAGVLPGSLAEHMPVLVSGIIFSLADR	0.014	1	0.014
QLASEITSKGASLYDLLGMEVELR	0.014	1	0.014
QPSGNMDDSGFFSIQTAAKAATAAAAAAAGGPIRTEFTSM	0.014	1	0.014
QRLPAFTMLGRPRAPRPLEETPGPGAHCPEQVTVNK	0.014	1	0.014
QRWPLLLLGLAMVAHGLLRPMVAPQSGDPDPGASVGSSR	0.014	1	0.014
RNERAEVSPQVPPVSLVSGGLSPAMDGQAPGSPPALR	0.014	1	0.014
RTSGNQSHVDPGPTPIPHNSSSR	0.014	1	0.014
SMSDLYDMQKRQRQHR	0.014	1	0.014
SRAFLALLGSLLLSGVLAADRER	0.014	1	0.014
SVPHFSTAAPRGNVTSLSLSSNR	0.014	1	0.014
TDVWSVYIDMTIKHGSQK	0.014	1	0.014
TFTHSSNLLLHQRTHGAAPAPGTASAAPPPQSREPGK	0.014	1	0.014
VAPAPAAVVPPTGPGMAPVPTGVFTDIPISNIRRVIAQRLMQSK	0.014	1	0.014
VAPRFSIPPSSQEVMPGGSVNLTCVAVGAPMPYVK	0.014	1	0.014
VGEMINVSVSGPSLLAAHGAPDADPAPR	0.014	1	0.014
VVCDENGSKGYGFVHFETQEAAER	0.014	1	0.014
YLGDSGLDDFFLDIDTSAVEK	0.014	1	0.014
ACSTPGSCSSGMTSTKNDVKANTICIPNYLDQEIKATLL	0.015	1	0.015
AEENARRLMEQACNIKVPTKKLK	0.015	1	0.015
APVPAPRILLPLLLLLLLTPPPGGLQMVPLPWSPVAQAGLK	0.015	1	0.015
ATDIPASASPPPVAGVPFFK	0.015	1	0.015
ATKLEYERASKVDQFVTR	0.015	1	0.015
ATLKEKLIAPVAEEEATVPNNKITVVGVGQVGMACAISILGK	0.015	1	0.015
CHVIVTCRSMLWTLLSIVVAFAELIAFMSADWLIGK	0.015	1	0.015
DCLTQACSALTGKGVREGIEWMVK	0.015	1	0.015
EAKLYLFQAQEWLKLQQSSHGYSCSEKLSK	0.015	1	0.015
EEFYGIPNKVSSSSPQSGCPSPTIPAGKVISPSQK	0.015	1	0.015
EERVAACPWSAGLQAPPAVPLSRAHPGGGGGGGGGASQPRSQPQGR	0.015	1	0.015
EGAGFPDPGRD	0.015	1	0.015
EGYLGPNTGNMHIVADLYAEVIGVLAQAKFPAVKK	0.015	1	0.015
EKLNQDLLSAVEAK	0.015	1	0.015
ETIVHQHEYGPEENLEDDMYRKTCTMCGHELTYEK	0.015	1	0.015
FVSKEMENMYIEELKSSVNLLMANLESMPVSK	0.015	1	0.015
GGGGGGGGGGGGRGPQAR	0.015	1	0.015
GILLYGPPGCGKTLLARQIGKMLNAR	0.015	1	0.015
GPGASSSR	0.015	1	0.015
GTRKSGHVGLGATPPSHSIQGSR	0.015	1	0.015
HPSVFQHGDNSFR	0.015	1	0.015
IEDGGSPVYSLVLPFFLCWCLVGAFMINGLKSTGKQR	0.015	1	0.015
IITPAITRVVDFAKKLPMFCELPCEDQIILLK	0.015	1	0.015
IPHCLGSGMAYLPAVVMVGRYFQK	0.015	1	0.015
IVSDYGKDPSITSILDALDIFLLPVTNPDGYVFSQTKNR	0.015	1	0.015
KVHMLVGVLPLPNFHAGTEPDGLD	0.015	1	0.015
LANVMMGPYR	0.015	1	0.015
LCLQSSGSVSSEPLSLQK	0.015	1	0.015
LHIRNEFMRCGLK	0.015	1	0.015
LLTEVHAGCQPRAGQGRGSSPIQGPPR	0.015	1	0.015
LPLYLNLVLYFVFWLHWTNCDFSLAVRGSKPGK	0.015	1	0.015
MAAPSPSGGGGSGGGSGSGTPGPVGSPAPGHPAVSSMQGK	0.015	1	0.015
MAMESTATAAVAAELVSADKIEDVPAPSTSADKVESNH	0.015	1	0.015
MEGGAYGAGKAGGAFD	0.015	1	0.015
MGITESSDTPSSLSPLNLPGAGSEMEEKVAPVKPSRPK	0.015	1	0.015
MKLYFAQTLHIGSSHLAPPNPDKQFLISPPASPPVGWK	0.015	1	0.015
MRAGSGTAGMGLPGPPCAMPLTCLQDAGIGFILVIDRR	0.015	1	0.015
MRASSAVLCLSYLPDILVTGTYDKK	0.015	1	0.015
MRESRPGAPRSPPPSRPRVPRPAASAPPDAMAHPSGWPLL	0.015	1	0.015
MSPLLFGAGLVVLNLVTSARSQKTEPLSGSGDQPLFR	0.015	1	0.015
MWGNQMLPDSHLYHSETLCKK	0.015	1	0.015
NNSPGTAEGCGGGGGGGGGGGSGGSGGGGGGGGGGDKSPPGSAASK	0.015	1	0.015
PPEEAAAVSAPPPAPAGTLLPGPSKWQKPAGTPVPR	0.015	1	0.015
PQLNTTVWPTMITPMLLTLFLITQLKMLNTNYHLPPAPKPMK	0.015	1	0.015
QALRLSSRAPPPPAGSQASVAQMHGQLRGGLSR	0.015	1	0.015
QPQFISRDWHGVPGQVDAAMAGRIYISGMAPRPSLAK	0.015	1	0.015
RTLNDSRLLREDVEFQPLTLMVLVGPGAGGAAGSSEMQR	0.015	1	0.015
SAFSVSSFPVSIPAVLTVQQGPGESRR	0.015	1	0.015
SCAPPGRCPAPPHPRESTTSFASAPPRPAPGLEPQR	0.015	1	0.015
SKKPIMLPVTFMDGTTKTLLTDSATTAKELCNALADK	0.015	1	0.015
SLPRPGGASPLRPPGAGPQQSRPLAALAPKVSPREALKVK	0.015	1	0.015
SMMMETDLHSPGGAQAPTNLSGPAGAGGGGGGGGGGGGGGGAKANQDRVK	0.015	1	0.015
SRHSSISPVRLPLNSSLGAELSR	0.015	1	0.015
SYHYSMHYSALPGSRPTGHGLVFGSSAVR	0.015	1	0.015
TDAQGHSLGDGLGPSTYQRR	0.015	1	0.015
TGMVRPGEPLSGEK	0.015	1	0.015
TSSLGLVDTTGGPGDDYGVLGSTANETEKK	0.015	1	0.015
TVVPVVWAAAYGDERRVSR	0.015	1	0.015
VGNGEETPMIGDKVYVHYK	0.015	1	0.015
YLGPQDLKELGDDSLPAEGYMGFSLGARSASLRSFSSDR	0.015	1	0.015
AEEQPVEPDGPLPGSDNNQEKK	0.016	1	0.016
AGPMALSSKGSSGAPVYVDLAYIPNHCSGKTADLDFFR	0.016	1	0.016
AGSITTLPALPEDGGSGAFPPGHFKD	0.016	1	0.016
ALGDLWSYDFFSGEFVVSPEPDTSVHTLDPQKHK	0.016	1	0.016
APGSPPGPAIATMKLNERSLAFYATCDAPVDNAGFLYK	0.016	1	0.016
ASEENLLSSSSVPSADR	0.016	1	0.016
ASPQPALTVKAKATSSATTAAAPTLRR	0.016	1	0.016
ASSPTATHRNRLPTSSARVSTAIAVAAEAAAASSSAR	0.016	1	0.016
ASTMPNSAIPFSMTLSNAETSAER	0.016	1	0.016
AVYTCNEGYQLLGEINYR	0.016	1	0.016
CLPRPASCMAFGDPHYRTFDGRLLHFQGSCSYVLAK	0.016	1	0.016
CTTYDGIDGLPLPSMLQDFLK	0.016	1	0.016
DVMEGSAMLIQEAK	0.016	1	0.016
EMAEAYLGMPVANAVISVPAEFDLKQRNSTIEAANLAGLK	0.016	1	0.016
EMQDVDLAEAFKYFVQGMGYMPSASMTRLMRSR	0.016	1	0.016
ETNELLKELGSLPLPLSTSEQR	0.016	1	0.016
EVSGLSASASSEK	0.016	1	0.016
FKRFSCLSLPSRWITAVLSTVSLMPLLHSK	0.016	1	0.016
GDQGIAGSDGLPGDKGELGPSGLVGPK	0.016	1	0.016
GDRGAPGIPGSPGSRGDPGIGVAGPPGPSGPPGDKGSPGSR	0.016	1	0.016
GEMGPAGIPGAPGLMGARGPPGPAGANGAPGLRGGAGEPGKNGAK	0.016	1	0.016
GEPGKPGPPGDAGLQGLPGVPGIPGAK	0.016	1	0.016
GISPQQMGEPEGSWSGKNPGTMGASR	0.016	1	0.016
GNLPSILDVHVNVGGRSSVPGKMKGR	0.016	1	0.016
IPYEEGPGPGPLAEVR	0.016	1	0.016
KFSPIGGTGPSSDAGWGCMLR	0.016	1	0.016
KRRMVEEIGVELVVLDLPDLPEDK	0.016	1	0.016
LNILLCEAVVAVYLSLLIHALATNSSSELFR	0.016	1	0.016
LVVEKCGSTPSDTSSEDGVRR	0.016	1	0.016
MAALMTPGTGAPPAPGDFSGEGSQGLPDPSPEPK	0.016	1	0.016
MKHLVASSILGVFVLTPSLAMMNIR	0.016	1	0.016
MLVNQLAKDKTISVLGCGTQMYFYLQLGGAECCLLAAMAYDR	0.016	1	0.016
MMLPPIDSEGDNFKAITIPDQR	0.016	1	0.016
MQGRITKVLNMKPPEILSMIEEAAGTRMYEYK	0.016	1	0.016
MQLLETEFSHTVGELIEVHLRRQDSIPAFLSSLTLELFSR	0.016	1	0.016
NYEGSPIKVTLATLKMSVQPTVSLGGFEITPPVVLRLK	0.016	1	0.016
QEEIDYRPDGGAGDADFHYR	0.016	1	0.016
QPLSVSDRHVYK	0.016	1	0.016
QPNISVMQSPLVGVTSTPGTGQSMFSPASIGQPR	0.016	1	0.016
REPRKNAALDAQSAEDQTGLLTVK	0.016	1	0.016
REWIKPIMFSGGIGSMEADHISKEAPEPGMEVVK	0.016	1	0.016
SEMLSRKNFATGVPAVSMDELAAFADSYGQRPR	0.016	1	0.016
SIGILSPGVALGMAGSAMSSK	0.016	1	0.016
SIQQDVLGTKLPQLSK	0.016	1	0.016
SLLGAPPYSGLGGVGDPYVPLMVLMCRVCLEDKPIKPLPCCK	0.016	1	0.016
SVVGLLSGGMAEHAPATFRRLLKLPR	0.016	1	0.016
TDFPGDLGSQRQAIQQLRDQDSSSSHREFEF	0.016	1	0.016
TDHEDPRVKKTAFQISMAKPRPNSAEESNGPIYAFENLR	0.016	1	0.016
TEVTSSSRTSISGSAESTMLPEISTTR	0.016	1	0.016
TNHWKYIAYSDGASILPQLFDLSSDPDELTNVAVK	0.016	1	0.016
TPCSAMCWSCSPMGWPSSR	0.016	1	0.016
TQATQLPIIPTAQPSLTTTSR	0.016	1	0.016
TSPSPERSLLLKYARTPTLD	0.016	1	0.016
VCGHKQSLKQHQIHTQKKPDGCSECGGSFTQK	0.016	1	0.016
VGGGGKRRPGGEGPQCEKTTDVK	0.016	1	0.016
VMQYVNGAATTHQLPVAEAMLTCR	0.016	1	0.016
VYSSMERLSLLEERRTPPPTK	0.016	1	0.016
AARPARGPELPLLGLLLLLLLGDPGRGAASSGNATGPGPR	0.017	1	0.017
AFHPQTGLPLLSSPVPQR	0.017	1	0.017
AHEDRPSSRAVLYADYR	0.017	1	0.017
ALKLNPRYLGAWTLMGHEYMEMKNTSAAIQAYR	0.017	1	0.017
ALLPSRAGPAALGSAANHSAALLGRGRGQPAAASQPGLALAAR	0.017	1	0.017
AVSSADPRAPGESPCPVGEPPLALENAASLK	0.017	1	0.017
CGSTPSDTSSEDGVR	0.017	1	0.017
DMHCKADPFSAMHRHGGVNQLGGVFVNGRPLPDVVR	0.017	1	0.017
DSVPALLALAQAYVFLKQIPKARMQLK	0.017	1	0.017
EDGLLEIMTKDGGDMPAPLEVSTVPAVGDVISGEYNGGMK	0.017	1	0.017
EEDILQLQAEATAEVLGEVAQAQK	0.017	1	0.017
EMARSFCVAVLGPPRSSQRPLQHR	0.017	1	0.017
EMYTLGITNFPIPGEPGFPLNAIYAKPANKQEDVMR	0.017	1	0.017
GAAQRSDNSLIHATLRRNNR	0.017	1	0.017
GGGGGGFNRGGSSNHFRGGGGGGGGGNFR	0.017	1	0.017
GLLTAGGKEIKEEILQLLEAVWAPDK	0.017	1	0.017
GVLQVVKQSVQIPVFVMIRPRGGDFLYSDR	0.017	1	0.017
GVVVCSVAPNLPAVSPCR	0.017	1	0.017
HPPAPSPQNPQDPSPDTSPPTCPFKTASFGYLDR	0.017	1	0.017
IMILSQGLQTLLPL	0.017	1	0.017
KSAASSRGGGGGGRGGGGWGSWGGGR	0.017	1	0.017
KTLYLTGGALLAAAAYLLHELLVIRKQQEIDSK	0.017	1	0.017
LLVEALDVNIGIKGLIFDR	0.017	1	0.017
LPEEVATPTTDEEK	0.017	1	0.017
LQVLKLLLNLAENPAMTRELLRAQVPSSLGSLFNK	0.017	1	0.017
MAAASIANIVKSSLGPVGLDKMLVDDIGDVTITNDGATILK	0.017	1	0.017
MDMLDPGLDPAASATAAAAASHDK	0.017	1	0.017
MENVFTVSSDPHPSPAAPPSLSLPLSSSSTSSGTKKQKR	0.017	1	0.017
MLTPPLLLLLPLLSALVAAAIDAPKTCSPK	0.017	1	0.017
MNENLFASFIAPTILGLPAAALIILFPPLLIPTSK	0.017	1	0.017
MPEGPEPAAPGKQPGR	0.017	1	0.017
NFVIQGGDPTGTGTGGESYWGKPFK	0.017	1	0.017
NMENAKALADSGGIEK	0.017	1	0.017
NMSVTFALDEPMKEGECSR	0.017	1	0.017
NVHFLPDGRSVVDTVGGKR	0.017	1	0.017
QGIVQSDPPIPVDR	0.017	1	0.017
QPRVGSAGGFGCGSRVPGASLPGERMGTR	0.017	1	0.017
QTQLCILGCVPAIGEHWAKGTLCKPAQLQPGDCPPLELK	0.017	1	0.017
RPPHDYMPIAVLTTICCFWPTGIIAIFK	0.017	1	0.017
RPTGSRAPPLAPELR	0.017	1	0.017
SKGFLSRCLPRPSLSPGSVWSLGMGR	0.017	1	0.017
SLQQRLEQEVNEHKVTKAR	0.017	1	0.017
SLSSTVQPQVTVPLSHLINAFHTPK	0.017	1	0.017
SMEVEAQGLQVNGGGAQGLHVSGGGVTGSTGQWR	0.017	1	0.017
SQPFSGEEISSKSELDELQEEVARR	0.017	1	0.017
SSDPEMRWNKGTILKASVDYIR	0.017	1	0.017
SSTGGQSDLGYNSLSKDEVRRGDTSTEDIQEEK	0.017	1	0.017
SSTSTMSEEPDALSVVNQLRDLAADPLNRR	0.017	1	0.017
TLVQVPSPANGMIEALFVPDGGK	0.017	1	0.017
TVSQKGGPQPTPSPAGPGTQLGPITGEMDEADSAFLKFK	0.017	1	0.017
VAFTAGVDCERTCAQLPPCFPIKIPPND	0.017	1	0.017
VDKEAALLPSGLPLEETPDGKLRLER	0.017	1	0.017
VFIIKRNFLRIMAQVAMSTLPVEDEESSESR	0.017	1	0.017
VGIVAWHTTAQNVLLSAGCDNVIMVWDVGTGA	0.017	1	0.017
VGRFPSELVQPAAAPDFLQLPTEPGR	0.017	1	0.017
VISGTTLGYLSPKDMNQPSSSFFSISPTSNSSATIAR	0.017	1	0.017
[truncated: 6,674 more rows]
