# Supplementary material for: The proteins cleaved by endogenous tryptic proteases in normal EDTA plasma by C18 collection of peptides for liquid chromatography micro electrospray ionization and tandem mass spectrometry
Source: Clin Proteomics. 2017 Dec 2;14:39. doi: 10.1186/s12014-017-9174-9 (PMC5712186; doi:10.1186/s12014-017-9174-9)
Supplement: Supplementary file 3 — Additional file 3. DHP Pass 17 Supplemental XTANDEM GT 0. [file 12014_2017_9174_MOESM3_ESM.xlsx]

## Sheet: DHP Pass 17 Supplemental Materi
ID	R	TotalProteinIdentificationCount (Total MS/MS Correlations to Protein Acession)	IdentificationFilterMethod (Best Charge State and Best Amino Acid Sequence)	GeneSymbol	TANDEM	PD_MSF	DHP_80_oC	DHP_FD_20	DHP_FD_RT	DHP_ICE_T1_4H	DHP_ICE_T2_8H	DHP_ICE_T3_12H	DHP_ICE_T4_24H	DHP_ICE_T5_48H	DHP_ICE_T6_72H	DHP_ICE_INHIB_T1_4H	DHP_ICE_INHIB_T2_8H	DHP_ICE_INHIB_T3_12H	DHP_ICE_INHIB_T4_24H	DHP_ICE_INHIB_T5_48H	DHP_ICE_INHIB_T6_72H	DHP_LN2	DHP_PATIENT_1	DHP_PATIENT_2	DHP_PATIENT_3	DHP_PATIENT_4	DHP_RT_T0_0H	DHP_RT_T1_1H	DHP_RT_T2_4H	DHP_RT_T3_8H	DHP_RT_T4_12H	DHP_RT_T5_24H	DHP_RT_T6_48H	DHP_RT_T7_72H	ProteinLibrary	DHP_80_oC_STYP	DHP_FD_20_STYP	DHP_FD_RT_STYP	DHP_ICE_T1_4H_STYP	DHP_ICE_T2_8H_STYP	DHP_ICE_T3_12H_STYP	DHP_ICE_T4_24H_STYP	DHP_ICE_T5_48H_STYP	DHP_ICE_T6_72H_STYP	DHP_ICE_INHIB_T1_4H_STYP	DHP_ICE_INHIB_T2_8H_STYP	DHP_ICE_INHIB_T3_12H_STYP	DHP_ICE_INHIB_T4_24H_STYP	DHP_ICE_INHIB_T5_48H_STYP
10778	319194	580	2	C4B	356	224	1	3	1	0	0	2	0	0	0	0	1	1	0	0	0	1	0	1	0	0	2	2	8	151	26	14	74	100	0	0	1	0	0	1	1	0	0	0	1	0	0	1	0
44604	353020	577	2	C4B	356	221	1	3	1	0	0	1	0	0	0	0	0	1	0	0	0	1	0	1	0	0	2	2	8	151	26	14	74	100	0	0	1	0	0	1	1	0	0	0	1	0	0	1	0
144730	453146	577	2	C4A	356	221	1	3	1	0	0	2	0	0	0	0	1	1	0	0	0	1	0	1	0	0	2	1	8	151	26	14	73	100	0	0	1	0	0	1	1	0	0	0	1	0	0	1	0
91416	399832	574	2	C4A	356	218	1	3	1	0	0	1	0	0	0	0	0	1	0	0	0	1	0	1	0	0	2	1	8	151	26	14	73	100	0	0	1	0	0	1	1	0	0	0	1	0	0	1	0
83284	391700	541	2		352	189	0	1	0	0	0	1	0	0	0	0	1	0	0	0	0	1	0	0	0	0	1	0	8	147	24	12	72	98	0	0	1	0	0	0	0	0	0	0	1	0	0	1	0
26992	335408	525	2		337	188	0	1	0	0	0	1	0	0	0	0	1	0	0	0	0	2	0	0	0	0	2	0	9	147	25	10	66	93	0	0	1	0	0	0	0	0	0	0	1	0	0	1	0
79721	388137	441	2	C3	276	165	2	3	2	2	0	0	0	0	0	0	0	1	0	0	2	1	0	0	0	0	3	40	36	29	25	29	18	79	0	2	1	2	0	0	1	0	0	0	0	1	1	1	0
12598	321014	398	2	KNG1	248	150	1	2	2	0	6	0	9	2	0	0	0	0	0	0	0	6	0	1	0	0	10	1	11	148	41	2	2	21	0	0	1	1	0	2	0	4	1	1	0	0	0	0	0
48619	357035	398	2	KNG1	248	150	1	2	2	0	6	0	9	2	0	0	0	0	0	0	0	6	0	1	0	0	10	1	11	148	41	2	2	21	0	0	1	1	0	2	0	4	1	1	0	0	0	0	0
131459	439875	394	2		248	146	1	2	2	0	6	0	9	2	0	0	0	0	0	0	0	6	0	0	0	0	10	1	12	148	40	2	1	20	0	0	1	2	0	2	0	4	1	1	0	0	0	0	0
77338	385754	393	2	KNG1	248	145	1	2	2	0	6	0	9	2	0	0	0	0	0	0	0	6	0	0	0	0	10	1	11	148	40	2	2	20	0	0	1	1	0	2	0	4	1	1	0	0	0	0	0
102094	410510	393	2	KNG1	248	145	1	2	2	0	6	0	9	2	0	0	0	0	0	0	0	6	0	0	0	0	10	1	11	148	40	2	2	20	0	0	1	1	0	2	0	4	1	1	0	0	0	0	0
30565	338981	393	2	KNG1	248	145	2	2	2	0	6	0	9	2	0	0	0	0	0	0	0	6	0	0	0	0	11	1	11	147	40	2	2	20	0	0	1	0	0	2	0	4	1	1	0	0	0	0	0
1086	309502	390	2	KNG1	248	142	2	2	2	0	6	0	9	2	0	0	0	0	0	0	0	6	0	0	0	0	10	1	11	148	40	2	1	19	0	0	1	1	0	2	0	4	1	1	0	0	0	0	0
144475	452891	171	2	MTG2	170	1	1	0	0	0	0	0	0	0	0	0	0	0	0	0	0	0	0	0	0	0	1	8	12	6	7	21	14	19	0	1	0	0	0	0	0	0	0	0	0	0	0	0	0
147200	455616	168	2		168	0	0	0	0	0	0	0	0	0	0	0	0	0	0	0	0	0	0	0	0	0	0	0	0	0	0	0	0	0	0	0	0	0	0	0	0	0	0	0	0	0	0	0	0
51647	360063	112	2	ITIH4	74	38	1	0	2	1	1	0	3	0	1	0	0	0	1	0	0	2	0	0	0	0	1	1	2	42	2	1	0	0	0	0	1	1	0	0	0	1	0	0	0	0	0	0	0
98089	406505	110	2	ITIH4	74	36	1	0	1	1	1	0	2	0	1	0	0	0	1	0	0	2	0	0	0	0	1	1	2	42	2	1	0	0	0	0	1	1	0	0	0	1	0	0	0	0	0	0	0
39778	348194	98	2	C3	64	34	0	0	0	0	0	0	0	0	0	0	0	0	0	0	0	0	0	0	0	0	0	12	0	8	4	0	2	37	0	0	1	0	0	0	0	0	0	0	0	1	0	0	0
107782	416198	98	2	ITIH4	64	34	1	0	1	1	1	0	2	0	1	0	0	0	1	0	0	2	0	0	0	0	2	1	2	31	2	2	0	1	0	0	1	1	0	0	0	1	0	0	0	0	0	0	0
94927	403343	102	2	NLRP8	62	40	3	6	0	0	0	0	1	1	0	0	0	0	0	0	0	5	0	1	0	0	10	3	2	3	3	4	6	1	0	5	2	1	0	0	0	2	1	0	0	1	0	0	0
129832	438248	101	2	NLRP8	62	39	3	6	0	0	0	0	1	1	0	0	0	0	0	0	0	5	0	1	0	0	10	3	2	3	3	4	6	1	0	5	2	1	0	0	0	2	1	0	0	1	0	0	0
86905	395321	84	2	ITIH4	56	28	1	0	1	1	1	0	2	0	1	0	0	0	1	0	0	2	0	0	0	0	1	0	2	27	2	1	0	0	0	0	1	0	0	0	0	1	0	0	0	0	0	0	0
30495	338911	82	2		56	26	2	0	1	1	1	0	1	0	1	0	0	0	1	0	0	2	0	0	0	0	1	0	1	26	2	1	0	0	0	1	1	0	0	0	0	0	0	0	0	0	0	0	0
13450	321866	75	2		56	19	1	0	0	1	1	0	1	0	1	0	0	0	0	0	0	2	0	0	0	0	1	0	1	27	2	1	0	0	0	0	0	0	0	0	0	0	0	0	0	0	0	0	0
25798	334214	72	2	ITIH4	54	18	1	0	1	1	0	0	1	0	1	0	0	0	0	0	0	2	0	0	0	0	0	0	1	26	2	0	0	0	0	0	0	0	0	0	0	0	0	0	0	0	0	0	0
104863	413279	45	2	ALG3	36	9	1	4	1	0	0	0	0	1	1	0	0	0	0	0	0	1	0	1	0	0	2	2	2	2	2	0	0	3	0	1	4	2	0	0	0	1	0	1	0	1	0	0	0
17807	326223	44	2	FOXF1	33	11	1	0	0	1	0	0	0	0	1	0	0	0	1	0	0	2	0	0	0	0	0	0	2	3	6	2	1	0	0	1	1	0	1	0	0	0	0	1	0	0	0	0	0
96980	405396	118	2	COL5A1	32	86	4	4	3	1	1	0	0	0	0	0	0	0	0	0	0	4	0	0	0	1	4	4	7	4	7	4	4	1	0	2	6	6	0	0	1	1	1	1	0	0	1	1	0
81186	389602	117	2	COL5A1	32	85	4	4	3	1	1	0	0	0	0	0	0	0	0	0	0	4	0	0	0	1	4	4	7	4	7	4	4	1	0	2	6	6	0	0	1	1	1	1	0	0	1	1	0
84311	392727	117	2	COL5A1	32	85	4	4	3	1	1	0	0	0	0	0	0	0	0	0	0	4	0	0	0	1	4	4	7	4	7	4	4	1	0	2	6	6	0	0	1	1	1	1	0	0	1	1	0
148963	457379	115	2		32	83	2	4	3	1	1	0	0	0	0	0	0	0	0	0	0	4	0	0	0	1	4	4	7	3	7	4	4	1	0	2	7	6	0	0	1	1	1	1	0	0	1	1	0
45436	353852	126	2	COL24A1	31	95	4	1	1	1	1	2	0	2	2	0	1	2	1	1	0	5	0	0	0	1	1	0	2	4	4	5	5	5	0	4	3	4	1	3	0	0	1	1	1	0	4	1	1
117875	426291	140	2	COL11A2	28	112	3	7	2	0	3	0	0	1	2	1	0	0	1	3	0	6	0	1	0	0	6	3	8	2	7	3	8	1	0	5	4	3	0	1	0	1	2	2	1	0	0	2	2
150545	458961	136	2	COL11A2	28	108	3	7	2	0	3	0	0	0	2	1	0	0	1	3	0	5	0	1	0	0	5	3	8	2	6	3	8	1	0	6	4	3	0	1	0	1	2	2	1	0	0	2	2
87812	396228	135	2	COL11A2	28	107	3	7	2	0	3	0	0	0	2	1	0	0	1	3	0	5	0	1	0	0	5	3	8	2	6	3	8	1	0	6	4	3	0	1	0	1	2	2	1	0	0	2	2
136253	444669	135	2	COL11A2	28	107	3	7	2	0	3	0	0	0	2	1	0	0	1	3	0	5	0	1	0	0	5	3	8	2	6	3	8	1	0	6	4	3	0	1	0	1	2	2	1	0	0	2	2
84422	392838	135	2	COL11A2	28	107	3	7	2	0	3	0	0	0	2	1	0	0	1	3	0	5	0	1	0	0	5	3	8	2	6	3	8	1	0	6	4	3	0	1	0	1	2	2	1	0	0	2	2
127602	436018	135	2	COL11A2	28	107	3	7	2	0	3	0	0	0	2	1	0	0	1	3	0	5	0	1	0	0	5	3	8	2	6	3	8	1	0	6	4	3	0	1	0	1	2	2	1	0	0	2	2
151588	460004	135	2	COL11A2	28	107	3	7	2	0	3	0	0	0	2	1	0	0	1	3	0	5	0	1	0	0	5	3	8	2	6	3	8	1	0	6	4	3	0	1	0	1	2	2	1	0	0	2	2
86772	395188	135	2	COL11A2	28	107	3	7	2	0	3	0	0	0	2	1	0	0	1	3	0	5	0	1	0	0	5	3	8	2	6	3	8	1	0	6	4	3	0	1	0	1	2	2	1	0	0	2	2
117882	426298	135	2	COL11A2	28	107	3	7	2	0	3	0	0	0	2	1	0	0	1	3	0	5	0	1	0	0	5	3	8	2	6	3	8	1	0	6	4	3	0	1	0	1	2	2	1	0	0	2	2
63553	371969	127	2	COL4A1	28	99	2	5	0	0	2	0	1	2	0	0	0	3	0	0	2	3	0	0	0	1	6	4	6	3	6	4	4	2	0	8	0	3	0	0	0	2	0	0	0	0	0	0	0
121753	430169	83	2		28	55	0	13	33	0	0	0	0	0	0	0	3	0	2	1	0	1	0	0	0	0	3	0	1	0	2	0	1	0	0	0	3	11	0	0	0	1	0	0	0	1	0	0	0
80532	388948	81	2		28	53	0	13	33	0	0	0	0	0	0	0	3	0	2	1	0	0	0	0	0	0	4	0	0	1	2	0	0	0	0	0	3	11	0	0	0	1	0	0	0	1	0	0	0
109004	417420	81	2		28	53	0	13	33	0	0	0	0	0	0	0	3	0	2	1	0	1	0	0	0	0	5	0	0	0	1	0	0	0	0	0	3	11	0	0	0	0	1	0	0	1	0	0	0
74884	383300	80	2	ALB	28	52	0	13	33	0	0	0	0	0	0	0	3	0	2	1	0	0	0	0	0	0	4	0	0	0	2	0	0	0	0	0	3	11	0	0	0	1	0	0	0	1	0	0	0
24595	333011	80	2		28	52	0	13	33	0	0	0	0	0	0	0	3	0	2	1	0	0	0	0	0	0	4	0	0	0	2	0	0	0	0	0	3	11	0	0	0	1	0	0	0	1	0	0	0
38588	347004	78	2	ALB	28	50	0	13	33	0	0	0	0	0	0	0	3	0	2	1	0	0	0	0	0	0	4	0	0	0	1	0	0	0	0	0	3	11	0	0	0	0	0	0	0	1	0	0	0
41833	350249	77	2	ALB	28	49	0	13	33	0	0	0	0	0	0	0	3	0	1	1	0	0	0	0	0	0	4	0	0	0	1	0	0	0	0	0	3	11	0	0	0	0	0	0	0	1	0	0	0
131988	440404	76	2		28	48	0	13	33	0	0	0	0	0	0	0	3	0	1	1	0	0	0	0	0	0	4	0	2	0	2	0	0	0	0	0	3	10	0	0	0	1	0	0	0	1	0	0	0
80824	389240	60	2		28	32	0	3	0	0	0	0	0	3	0	0	0	0	0	0	0	2	0	0	0	0	2	0	4	2	2	4	4	2	0	0	2	1	0	0	0	0	2	0	0	0	0	0	0
68766	377182	55	2	HSPD1	28	27	0	3	0	0	0	0	0	3	0	0	0	0	0	0	0	3	0	0	0	0	2	0	4	1	3	4	5	2	0	0	2	1	0	0	0	0	2	0	0	0	0	0	0
125603	434019	54	2	FGA	28	26	0	1	1	0	0	0	0	0	1	0	0	0	2	0	1	0	0	0	0	0	0	13	0	9	0	1	0	0	0	2	1	1	0	0	0	0	0	0	0	0	1	0	0
82630	391046	53	2	FGA	28	25	0	1	1	0	0	0	0	0	1	0	0	0	2	0	1	1	0	0	0	0	0	13	0	9	0	1	0	0	0	2	1	0	0	0	0	0	0	0	0	0	1	0	0
69182	377598	30	2		28	2	5	1	0	0	2	0	1	0	1	1	0	0	0	0	0	2	0	0	0	0	0	0	0	0	1	0	0	0	0	5	1	0	0	2	0	1	0	1	1	0	0	0	0
13756	322172	234	2	COL7A1	26	208	6	6	7	0	3	2	1	3	0	1	1	1	2	0	1	7	1	0	1	2	6	7	10	5	6	3	9	3	0	10	8	9	0	4	1	4	6	4	0	0	2	5	1
84704	393120	57	2	ZNF835	26	31	0	0	0	0	1	0	0	0	0	0	0	0	0	0	0	1	0	0	0	0	5	0	0	2	11	1	5	1	0	1	0	1	0	2	0	0	0	0	0	0	0	0	0
105639	414055	52	2		26	26	0	3	0	0	0	0	0	3	0	0	0	0	0	0	0	3	0	0	0	0	2	0	3	1	3	4	6	0	0	0	2	1	0	0	0	0	2	0	0	0	0	0	0
6	308422	42	2		26	16	0	3	0	0	0	0	0	3	0	0	0	0	0	0	0	3	0	0	0	0	1	1	2	1	1	4	3	0	0	0	2	1	0	0	0	0	2	0	0	0	0	0	0
32269	340685	51	2	SHOX2	24	27	0	2	9	0	0	0	0	0	0	0	0	0	0	7	0	1	0	0	0	0	1	0	1	0	0	0	1	0	0	1	4	4	0	0	0	0	0	1	0	0	1	0	8
52263	360679	51	2	SHOX2	24	27	0	2	9	0	0	0	0	0	0	0	0	0	0	7	0	1	0	0	0	0	1	0	1	0	0	0	1	0	0	1	4	4	0	0	0	0	0	1	0	0	1	0	8
64929	373345	48	2	SHOX2	24	24	0	2	9	0	0	0	0	0	0	0	0	0	0	7	0	1	0	0	0	0	0	0	1	0	0	0	1	1	0	1	3	4	0	0	0	0	0	1	0	0	1	0	8
108044	416460	48	2	SHOX2	24	24	0	2	9	0	0	0	0	0	0	0	0	0	0	7	0	1	0	0	0	0	0	0	1	0	0	0	1	1	0	1	3	4	0	0	0	0	0	1	0	0	1	0	8
9858	318274	204	2	AHNAK2	23	181	6	4	3	1	1	3	2	0	1	1	0	3	0	0	1	8	0	0	0	0	13	7	8	9	12	5	5	6	0	7	7	2	2	0	3	2	2	3	2	0	3	1	0
44803	353219	204	2	AHNAK2	23	181	6	4	3	1	1	3	2	0	1	1	0	3	0	0	1	8	0	0	0	0	13	6	8	9	12	5	4	6	0	7	7	2	2	0	3	2	2	3	2	0	3	1	0
14761	323177	51	2	APOA4	23	28	0	1	0	0	0	1	6	0	0	0	0	0	0	0	0	0	0	0	0	0	0	0	0	15	3	0	0	0	0	0	0	1	0	0	0	3	0	1	2	0	0	1	0
24023	332439	49	2	APOA4	23	26	0	1	0	0	0	1	6	0	0	0	0	0	0	0	0	0	0	0	0	0	0	0	0	15	3	0	0	0	0	0	0	1	0	0	0	3	0	1	2	0	0	1	0
35287	343703	44	2	APOA4	23	21	0	1	0	0	0	0	6	0	0	0	0	0	0	0	0	0	0	0	0	0	0	0	0	15	3	0	0	0	0	0	0	1	0	0	0	3	0	1	2	0	0	0	0
106165	414581	143	2	COL3A1	22	121	4	6	5	0	1	0	0	2	1	1	0	1	1	1	0	7	0	0	0	0	10	4	4	4	6	0	1	4	0	4	3	8	1	0	0	1	0	2	0	0	0	2	2
69505	377921	141	2	COL3A1	22	119	4	6	5	0	1	0	0	2	1	1	0	0	1	1	0	7	0	0	0	0	9	3	4	6	5	1	1	4	0	5	3	7	1	0	0	0	0	2	0	0	0	2	2
145035	453451	139	2	COL3A1	22	117	4	6	5	0	1	0	0	2	1	1	0	0	1	1	0	7	0	0	0	0	9	3	3	6	5	1	1	4	0	5	3	7	1	0	0	0	0	2	0	0	0	2	2
30730	339146	129	2	ZNF469	22	107	2	2	6	1	0	1	0	0	0	0	0	2	0	0	0	4	0	0	0	0	2	7	7	6	7	2	5	3	0	1	4	6	2	1	1	0	0	2	0	0	1	0	1
20594	329010	126	2	ZNF469	22	104	2	2	6	1	0	1	0	0	0	0	0	2	0	0	0	4	0	0	0	0	2	6	7	6	6	2	5	3	0	1	4	6	2	1	1	0	0	2	0	0	1	0	1
133099	441515	75	2		22	53	0	12	28	0	0	0	1	0	0	0	3	0	1	1	0	0	0	0	0	0	5	0	1	0	2	0	2	0	0	0	3	8	0	0	0	1	0	0	0	1	0	0	0
51817	360233	68	2	ALB	22	46	0	12	26	0	0	0	0	0	0	0	3	0	2	1	0	0	0	0	0	0	4	0	0	0	1	0	0	1	0	0	3	8	0	0	0	0	0	0	0	1	0	0	0
65563	373979	67	2	ALB	22	45	0	12	26	0	0	0	0	0	0	0	3	0	2	1	0	0	0	0	0	0	4	0	0	0	1	0	0	0	0	0	3	8	0	0	0	0	0	0	0	1	0	0	0
102668	411084	67	2		22	45	0	12	26	0	0	0	0	0	0	0	3	0	2	1	0	0	0	0	1	0	3	0	0	0	2	0	0	0	0	0	3	7	0	0	0	1	0	0	0	1	0	1	0
26186	334602	60	2	SORBS2	22	38	3	0	1	0	1	0	0	0	0	0	0	0	1	1	1	0	0	1	1	0	3	5	4	5	1	3	2	2	0	1	1	0	0	0	1	0	0	0	2	0	0	1	0
151768	460184	42	2	LOC102723665	22	20	4	1	2	1	0	0	0	0	0	0	0	3	0	0	1	0	0	0	0	0	2	2	2	1	2	0	0	0	0	1	1	2	1	0	0	0	0	0	0	0	2	0	0
123952	432368	26	2	RHOJ	22	4	1	0	0	0	0	0	1	1	1	0	0	0	1	1	0	1	0	0	0	0	1	0	1	1	0	1	0	1	0	1	0	0	0	0	0	2	1	1	0	0	0	1	1
125043	433459	25	2	E2F3	22	3	1	1	0	0	0	0	0	1	0	0	0	0	0	0	0	1	0	0	0	0	5	0	2	1	0	1	0	0	0	0	1	0	0	0	0	0	1	0	0	0	0	0	0
60766	369182	108	2	COL27A1	20	88	1	1	2	1	1	1	0	1	2	0	1	0	0	1	2	2	0	1	1	0	5	4	6	4	4	4	1	4	0	3	3	3	0	3	0	0	1	1	0	0	0	0	0
77755	386171	107	2	COL11A1	20	87	2	2	3	1	1	2	1	0	0	0	0	1	2	0	0	3	1	1	1	2	5	0	4	8	5	1	5	1	0	3	5	4	1	1	2	1	2	0	0	0	0	5	0
90584	399000	106	2	COL11A1	20	86	2	2	3	1	1	1	1	0	0	0	0	2	2	0	0	2	1	1	1	2	5	0	4	8	5	1	5	1	0	3	5	4	1	1	2	1	2	0	0	0	0	5	0
20814	329230	105	2	COL11A1	20	85	2	2	3	1	1	1	1	0	0	0	0	1	2	0	0	2	1	1	1	2	5	0	4	8	5	1	5	1	0	3	5	4	1	1	2	1	2	0	0	0	0	5	0
24358	332774	62	2	SORBS2	20	42	2	2	1	0	1	0	0	1	0	0	1	0	1	0	1	0	0	0	1	0	5	5	5	4	0	2	2	1	0	0	0	0	0	0	0	0	0	0	2	0	0	0	0
108163	416579	62	2	SORBS2	20	42	2	2	1	0	2	0	0	1	0	0	1	0	1	0	1	0	0	0	1	0	4	5	4	4	2	2	2	1	0	0	0	0	0	0	0	0	0	0	2	0	0	0	0
141964	450380	60	2	SORBS2	20	40	2	2	1	0	1	0	0	1	0	0	1	0	1	0	1	0	0	0	1	0	4	5	4	4	1	2	2	1	0	0	0	0	0	0	0	0	0	0	2	0	0	0	0
8262	316678	59	2	SORBS2	20	39	1	2	1	0	1	0	0	1	0	0	0	0	1	0	1	0	0	0	1	0	5	5	4	4	0	2	2	1	0	0	0	0	0	0	0	0	0	0	2	0	0	0	0
19091	327507	58	2	SORBS2	20	38	2	2	0	0	1	0	0	1	0	0	1	0	1	0	1	0	0	0	1	0	4	5	4	4	1	2	2	1	0	0	0	0	0	0	0	0	0	0	1	0	0	0	0
102006	410422	58	2	SORBS2	20	38	2	2	1	0	1	0	0	1	0	0	1	0	1	0	1	0	0	0	1	0	4	5	4	5	1	2	2	1	0	0	0	0	0	0	0	0	0	0	2	0	0	0	0
109848	418264	57	2	SORBS2	20	37	1	2	1	0	1	0	0	1	0	0	0	0	1	0	1	0	0	0	1	0	4	5	3	4	1	2	2	1	0	0	0	0	0	0	0	0	0	0	2	0	0	0	0
66860	375276	57	2	SORBS2	20	37	1	2	1	0	1	0	0	1	0	0	1	0	1	0	1	0	0	0	1	0	4	5	4	4	1	2	2	1	0	0	0	0	0	0	0	0	0	0	2	0	0	0	0
144013	452429	57	2	SORBS2	20	37	1	2	1	0	1	0	0	1	0	0	1	0	1	0	1	0	0	0	1	0	4	5	4	4	1	2	2	1	0	0	0	0	0	0	0	0	0	0	2	0	0	0	0
18401	326817	57	2	SORBS2	20	37	2	2	1	0	1	0	0	1	0	0	1	0	1	0	1	0	0	0	1	0	4	5	4	4	1	2	2	1	0	0	0	0	0	0	0	0	0	0	2	0	0	0	0
3329	311745	57	2	SORBS2	20	37	2	2	1	0	1	0	0	1	0	0	1	0	1	0	1	0	0	0	1	0	4	5	4	4	0	2	2	1	0	0	1	0	0	0	0	0	0	0	2	0	0	0	0
89999	398415	56	2	SORBS2	20	36	0	2	1	0	1	0	0	1	0	0	0	0	1	0	1	0	0	0	1	0	5	5	4	4	0	2	2	1	0	0	0	0	0	0	0	0	0	0	2	0	0	0	0
123599	432015	55	2	SORBS2	20	35	2	2	1	0	1	0	0	1	0	0	1	0	1	0	1	0	0	0	0	0	2	4	4	4	2	2	2	1	0	0	0	0	0	0	0	0	0	0	1	0	0	0	0
54727	363143	55	2	FANCD2	20	35	3	1	0	0	0	1	0	2	0	0	0	0	1	0	1	0	0	0	0	0	1	0	4	3	2	1	6	2	0	3	1	0	0	0	1	0	2	0	0	0	0	0	0
94892	403308	55	2	FANCD2	20	35	3	1	0	0	0	1	0	2	0	0	0	0	1	0	1	0	0	0	0	0	1	0	4	3	2	1	6	2	0	3	1	0	0	0	1	0	2	0	0	0	0	0	0
1456	309872	54	2	SORBS2	20	34	1	2	1	0	1	0	0	1	0	0	0	0	1	0	1	0	0	0	1	0	4	5	3	4	1	2	2	1	0	0	0	0	0	0	0	0	0	0	2	0	0	0	0
68299	376715	54	2	FANCD2	20	34	3	0	0	0	0	1	0	2	0	0	0	0	1	0	1	0	0	0	0	0	1	0	4	3	2	1	6	2	0	3	1	0	0	0	1	0	2	0	0	0	0	0	0
126712	435128	54	2	FANCD2	20	34	3	1	0	0	0	1	0	2	0	0	0	0	1	0	1	0	0	0	0	0	1	0	4	3	2	1	5	2	0	3	1	0	0	0	1	0	2	0	0	0	0	0	0
51942	360358	53	2	FANCD2	20	33	3	1	0	0	0	1	0	2	0	0	0	0	1	0	1	0	0	0	0	0	1	0	4	4	2	1	6	0	0	3	1	0	0	0	1	0	2	0	0	0	0	0	0
106933	415349	50	2	COL10A1	20	30	2	0	3	1	0	1	0	0	0	0	0	0	0	1	1	1	0	0	0	0	1	0	1	1	4	2	4	1	0	2	1	0	0	1	1	1	0	0	0	0	2	0	1
33277	341693	49	2	SORBS2	20	29	1	0	1	0	1	0	0	0	0	0	1	0	1	0	1	0	0	0	1	0	3	5	4	3	1	2	2	1	0	0	0	0	0	0	0	0	0	0	2	0	0	0	0
10507	318923	49	2	SORBS2	20	29	1	0	1	0	1	0	0	0	0	0	1	0	1	0	1	0	0	0	1	0	3	5	4	3	1	2	2	1	0	0	0	0	0	0	0	0	0	0	2	0	0	0	0
59170	367586	49	2	SORBS2	20	29	1	0	1	0	1	0	0	0	0	0	1	0	1	0	1	0	0	0	1	0	3	5	4	3	1	2	2	1	0	0	0	0	0	0	0	0	0	0	2	0	0	0	0
89494	397910	49	2	SORBS2	20	29	1	0	1	0	2	0	0	0	0	0	1	0	1	0	1	0	0	0	1	0	3	5	4	4	2	2	2	1	0	0	0	0	0	0	0	0	0	0	2	0	0	0	0
35900	344316	48	2	SORBS2	20	28	0	0	1	0	1	0	0	0	0	0	0	0	1	0	1	0	0	0	1	0	4	5	4	3	0	2	2	1	0	0	0	0	0	0	0	0	0	0	2	0	0	0	0
136468	444884	47	2	SORBS2	20	27	1	0	1	0	1	0	0	0	0	0	1	0	1	0	1	0	0	0	1	0	3	5	4	4	1	2	2	1	0	0	0	0	0	0	0	0	0	0	2	0	0	0	0
15443	323859	46	2	SORBS2	20	26	0	0	1	0	2	0	0	0	0	0	0	0	1	0	1	0	0	0	1	0	3	5	3	4	2	2	2	1	0	0	0	0	0	0	0	0	0	0	2	0	0	0	0
53371	361787	46	2	SORBS2	20	26	1	0	1	0	1	0	0	0	0	0	1	0	1	0	1	0	0	0	1	0	3	5	4	3	0	2	2	1	0	0	1	0	0	0	0	0	0	0	2	0	0	0	0
76679	385095	45	2	SORBS2	20	25	1	2	0	0	1	0	0	1	1	0	0	0	1	0	0	0	0	0	1	0	4	4	3	4	0	2	1	0	0	0	0	0	0	0	0	0	0	0	1	0	0	0	0
83813	392229	44	2	SORBS2	20	24	1	0	1	0	1	0	0	0	0	0	1	0	1	0	1	0	0	0	0	0	1	4	4	3	2	2	2	1	0	0	0	0	0	0	0	0	0	0	1	0	0	0	0
110938	419354	44	2	SORBS2	20	24	1	0	1	0	1	0	0	0	0	0	1	0	1	0	1	0	0	0	0	0	1	4	4	3	2	2	2	1	0	0	0	0	0	0	0	0	0	0	1	0	0	0	0
18899	327315	43	2	SORBS2	20	23	0	0	1	0	1	0	0	0	0	0	0	0	1	0	1	0	0	0	1	0	3	5	3	3	0	2	2	1	0	0	1	0	0	0	0	0	0	0	2	0	0	0	0
154182	462598	43	2	SORBS2	20	23	0	0	1	0	1	0	0	0	0	0	0	0	1	0	1	0	0	0	0	0	2	4	4	3	1	2	2	1	0	0	0	0	0	0	0	0	0	0	1	0	0	0	0
51461	359877	42	2	SORBS2	20	22	1	0	1	0	1	0	0	0	0	0	1	0	1	0	1	0	0	0	0	0	1	4	4	4	2	2	2	1	0	0	0	0	0	0	0	0	0	0	1	0	0	0	0
85080	393496	41	2	FANCD2	20	21	2	0	0	0	0	1	0	2	0	0	0	0	1	0	0	0	0	0	0	0	0	1	1	1	3	1	5	1	0	3	0	0	0	0	1	0	2	0	0	0	0	0	0
33425	341841	38	2	SORBS2	20	18	0	0	1	0	1	0	0	0	0	0	0	0	1	0	1	0	0	0	0	0	1	4	3	3	2	2	2	1	0	0	0	0	0	0	0	0	0	0	1	0	0	0	0
1149	309565	30	2	RGS5	20	10	0	5	3	0	0	0	0	0	0	0	0	0	2	0	1	0	0	0	0	1	2	1	0	0	0	0	0	0	0	0	6	3	0	0	0	0	0	0	0	0	0	2	0
31646	340062	28	2	SORBS2	20	8	0	0	0	0	0	0	0	0	0	0	0	0	0	0	0	0	0	0	1	0	4	4	2	3	0	1	0	0	0	0	0	0	0	0	0	0	0	0	1	0	0	0	0
48258	356674	28	2	SORBS2	20	8	0	0	0	0	0	0	0	0	0	0	0	0	0	0	0	0	0	0	1	0	3	4	2	4	0	1	0	0	0	0	0	0	0	0	0	0	0	0	1	0	0	0	0
118272	426688	28	2	SORBS2	20	8	1	0	0	0	0	0	0	0	0	0	0	0	0	0	0	0	0	0	1	0	3	4	2	3	0	1	0	0	0	0	0	0	0	0	0	0	0	0	1	0	0	0	0
10882	319298	28	2		20	8	0	5	3	0	0	0	0	0	0	0	0	0	2	0	1	0	0	0	0	0	2	1	0	0	0	0	0	0	0	0	6	3	0	0	0	0	0	0	0	0	0	2	0
40898	349314	27	2	SORBS2	20	7	0	0	0	0	0	0	0	0	0	0	0	0	0	0	0	0	0	0	1	0	3	4	2	3	0	1	0	0	0	0	0	0	0	0	0	0	0	0	1	0	0	0	0
53173	361589	27	2	SORBS2	20	7	0	0	0	0	0	0	0	0	0	0	0	0	0	0	0	0	0	0	1	0	3	4	2	3	0	1	0	0	0	0	0	0	0	0	0	0	0	0	1	0	0	0	0
126485	434901	27	2	RGS5	20	7	0	5	3	0	0	0	0	0	0	0	0	0	2	0	1	0	0	0	0	0	2	1	0	0	0	0	0	0	0	0	6	3	0	0	0	0	0	0	0	0	0	2	0
127927	436343	23	2	SORBS2	20	3	0	0	0	0	0	0	0	0	0	1	0	0	0	0	0	0	0	0	0	0	1	3	2	3	1	1	0	0	0	0	0	0	0	0	0	0	0	0	0	0	0	0	0
92240	400656	23	2	RGS5	20	3	0	5	3	0	0	0	0	0	0	0	0	0	2	0	1	0	0	0	0	0	1	1	0	0	0	0	0	0	0	0	5	3	0	0	0	0	0	0	0	0	0	2	0
63323	371739	22	2	SORBS2	20	2	0	0	0	0	0	0	0	0	0	0	0	0	0	0	0	0	0	0	0	0	1	3	2	3	1	1	0	0	0	0	0	0	0	0	0	0	0	0	0	0	0	0	0
128761	437177	20	2	SORBS2	20	0	0	0	0	0	0	0	0	0	0	0	0	0	0	0	0	0	0	0	0	0	1	3	2	3	0	1	0	0	0	0	0	0	0	0	0	0	0	0	0	0	0	0	0
131380	439796	117	2	HELZ2	19	98	3	0	1	0	0	1	0	1	1	0	0	1	0	0	1	1	1	0	1	1	9	4	5	6	6	4	3	2	0	0	3	4	1	1	0	3	1	0	1	0	0	0	2
118087	426503	23	2	RAB21	19	4	0	1	0	0	0	0	0	0	0	0	0	0	0	0	0	0	0	0	0	0	1	3	3	1	1	0	0	0	0	0	1	0	0	0	0	0	0	0	0	0	0	0	0
150284	458700	197	2	IGFN1	18	179	9	4	6	2	1	0	2	3	2	0	0	2	4	4	1	1	0	1	1	1	8	8	13	9	6	5	3	3	0	6	5	4	1	0	0	1	2	1	0	2	1	1	2
51011	359427	194	2	IGFN1	18	176	8	4	6	2	1	0	2	3	2	0	0	2	4	4	1	1	0	1	1	1	8	8	13	8	6	5	3	3	0	6	5	4	1	0	0	1	2	1	0	2	1	1	2
33539	341955	192	2	IGFN1	18	174	9	4	6	2	1	0	2	3	2	0	1	2	4	4	1	1	0	1	1	1	8	8	13	9	6	5	3	3	0	4	5	4	1	0	0	1	2	1	0	2	1	1	2
76210	384626	123	2	VPS13D	18	105	0	0	1	0	0	1	2	0	0	1	1	3	0	0	2	5	0	1	0	1	5	6	2	11	6	6	3	5	0	3	4	1	1	0	1	0	1	4	0	1	2	1	0
108636	417052	123	2	VPS13D	18	105	0	0	1	0	0	1	2	0	0	1	1	3	0	0	2	5	0	1	0	1	5	6	2	11	6	6	3	5	0	3	4	1	1	0	1	0	1	4	0	1	2	1	0
43350	351766	117	2	COL3A1	18	99	3	3	4	0	0	0	0	0	2	0	0	0	0	1	0	5	0	0	0	0	7	2	3	7	5	1	1	3	0	6	3	7	1	0	0	0	1	2	0	0	0	1	2
149171	457587	104	2	COL11A1	18	86	2	1	3	0	1	2	1	0	0	0	0	1	2	0	0	4	1	1	1	2	5	0	4	8	5	1	5	1	0	3	4	4	1	1	2	1	2	0	0	0	0	5	0
39030	347446	103	2	COL27A1	18	85	1	1	2	1	0	1	0	1	2	0	1	0	0	1	2	2	0	1	1	0	4	3	6	4	4	4	1	4	0	2	3	3	0	2	0	0	1	1	0	0	0	0	0
102673	411089	103	2	COL11A1	18	85	2	1	3	0	1	1	1	0	0	0	0	2	2	0	0	3	1	1	1	2	5	0	4	8	5	1	5	1	0	3	4	4	1	1	2	1	2	0	0	0	0	5	0
110381	418797	101	2	COL27A1	18	83	1	1	2	1	0	1	0	1	2	0	0	0	0	1	2	2	0	1	1	0	4	3	6	4	4	4	1	4	0	2	2	3	0	2	0	0	1	1	0	0	0	0	0
80961	389377	51	2	NUP153	18	33	1	0	2	0	1	1	0	0	0	1	0	1	0	0	0	0	0	0	0	0	4	2	2	4	1	4	2	2	0	0	2	0	0	1	0	0	0	0	0	0	0	0	0
96812	405228	51	2		18	33	1	0	2	0	1	1	0	0	0	2	0	1	0	0	0	0	0	0	0	0	4	2	2	4	1	3	2	2	0	0	2	0	0	1	0	0	0	0	0	0	0	0	0
93098	401514	50	2	NUP153	18	32	1	0	1	0	1	1	0	0	0	1	0	1	0	0	0	0	0	0	0	0	4	2	2	4	1	4	2	2	0	0	2	0	0	1	0	0	0	0	0	0	0	0	0
144100	452516	50	2	NUP153	18	32	1	0	1	0	1	0	0	0	0	2	0	1	0	0	0	0	0	0	0	0	4	2	2	4	1	4	3	1	0	0	2	0	0	1	0	0	0	0	0	0	0	0	0
24850	333266	50	2	NUP153	18	32	1	0	1	0	1	1	0	0	0	1	0	1	0	0	0	1	0	0	0	0	4	2	2	4	1	4	2	2	0	0	2	0	0	0	0	0	0	0	0	0	0	0	0
120495	428911	49	2	NUP153	18	31	1	0	1	0	1	1	0	0	0	1	0	1	0	0	0	0	0	0	0	0	4	2	2	4	1	4	2	2	0	0	2	0	0	0	0	0	0	0	0	0	0	0	0
95897	404313	47	2	hCG_42028	18	29	2	1	0	0	0	0	0	1	1	0	0	0	0	0	1	0	0	0	0	0	2	1	1	3	3	2	2	0	0	5	1	1	0	0	0	0	0	0	0	0	0	0	0
51862	360278	39	2	NUP153	18	21	1	0	1	0	0	1	0	0	0	0	0	1	0	0	0	0	0	0	0	0	3	2	1	4	0	3	1	2	0	1	2	0	0	1	0	0	0	0	0	0	0	0	0
31175	339591	33	2	LOC101930279	18	15	0	1	5	0	0	0	0	0	1	0	0	1	0	1	1	0	0	0	0	0	0	3	2	0	1	0	0	0	0	0	1	6	0	0	0	0	1	0	0	0	1	0	1
34469	342885	31	2	SETD8	18	13	0	3	3	0	0	0	0	0	1	0	1	0	0	0	0	0	0	0	0	0	0	1	1	0	1	1	0	0	0	0	3	3	0	0	0	0	0	1	0	1	0	0	0
85697	394113	21	2	ABCG2	18	3	0	0	1	0	0	0	1	1	0	0	0	0	0	2	0	0	0	0	0	0	0	2	1	0	1	0	0	1	0	0	0	1	0	0	0	1	1	0	0	0	0	0	2
22052	330468	148	2	RYR2	17	131	5	0	3	1	1	0	1	1	2	1	0	0	1	2	1	6	0	1	0	0	15	8	1	8	2	3	3	5	0	8	2	2	0	0	1	0	0	1	1	2	1	3	2
36015	344431	148	2	RYR2	17	131	5	0	3	1	1	0	1	1	2	1	0	0	1	2	1	6	0	1	0	0	15	8	1	8	2	3	3	5	0	8	2	2	0	0	1	0	0	1	1	2	1	3	2
71656	380072	147	2	RYR2	17	130	5	0	3	1	1	0	1	1	2	1	0	0	1	2	1	6	0	1	0	0	15	8	1	8	3	3	3	5	0	8	2	2	0	0	1	0	0	1	1	2	1	3	2
28295	336711	147	2	RYR2	17	130	5	0	3	1	1	0	1	1	2	1	0	0	1	2	1	6	0	1	0	0	15	8	1	8	3	3	3	5	0	8	2	2	0	0	1	0	0	1	1	2	1	3	2
28072	336488	146	2	RYR2	17	129	5	0	3	0	1	0	1	1	2	1	0	0	1	2	1	6	0	1	0	0	15	8	1	8	3	3	3	5	0	8	2	2	0	0	1	0	0	1	1	2	1	3	2
28065	336481	146	2	RYR2	17	129	5	0	3	1	1	0	1	1	2	1	0	0	1	2	1	6	0	1	0	0	15	7	1	8	3	4	3	5	0	7	2	2	0	0	1	0	0	1	1	2	1	3	2
77805	386221	146	2	RYR2	17	129	5	0	3	1	1	0	1	1	2	1	0	0	1	2	1	6	0	1	0	0	15	8	1	8	2	3	3	5	0	7	2	2	0	0	1	0	0	1	1	2	1	3	2
74532	382948	146	2	RYR2	17	129	5	0	3	1	1	0	1	1	2	1	0	0	1	2	1	6	0	1	0	0	15	8	1	8	2	3	3	5	0	7	2	2	0	0	1	0	0	1	1	2	1	3	2
22806	331222	145	2	RYR2	17	128	5	0	3	0	1	0	1	1	2	1	0	0	1	2	1	6	0	1	0	0	15	8	1	8	2	3	3	5	0	7	2	2	0	0	1	0	0	1	1	2	1	3	2
89083	397499	145	2	RYR2	17	128	4	0	3	1	1	0	1	1	2	1	0	0	1	2	1	6	0	1	0	0	14	8	1	8	3	3	3	5	0	8	2	2	0	0	1	1	0	1	1	2	1	3	2
143651	452067	145	2	RYR2	17	128	5	0	3	1	1	0	1	1	2	1	0	0	1	2	1	6	0	1	0	0	15	8	1	8	3	3	3	5	0	7	2	2	0	0	1	0	0	1	1	2	1	3	2
73677	382093	31	2	MAP2K4	17	14	1	1	0	0	0	0	0	0	0	0	0	1	0	0	0	2	0	0	1	0	1	2	0	0	2	0	1	2	0	2	1	0	0	0	0	0	0	2	0	0	1	0	1
121638	430054	20	2	CAPNS1	17	3	0	2	0	0	1	0	0	0	0	0	0	0	0	0	0	0	1	0	0	0	0	1	0	0	0	0	2	2	0	0	2	0	0	1	0	0	0	0	0	0	0	0	0
364	308780	19	2	MAP2K4	17	2	1	1	0	0	0	0	0	0	1	0	0	1	0	0	0	2	0	0	1	0	0	2	0	0	1	0	0	0	0	1	1	0	0	0	0	0	0	0	0	0	1	0	0
55756	364172	189	2	IGFN1	16	173	9	4	6	2	1	0	2	3	2	0	0	2	4	4	1	1	0	1	1	0	7	8	11	9	6	6	3	2	0	6	5	4	1	0	0	1	2	1	0	2	1	1	2
125930	434346	121	2	VPS13D	16	105	0	0	1	0	0	1	2	0	0	1	1	3	0	0	2	5	0	1	0	1	5	6	2	11	6	6	3	5	0	3	4	1	1	0	1	0	1	4	0	1	2	1	0
76089	384505	114	2		16	98	2	3	4	0	2	1	1	1	0	0	0	0	1	0	1	1	1	0	0	1	3	2	4	1	3	1	3	1	0	2	5	5	0	2	1	3	3	2	0	0	1	4	0
112804	421220	113	2	COL5A2	16	97	2	4	2	0	0	0	3	1	0	0	1	0	1	2	1	4	0	0	1	2	4	4	4	7	2	5	3	4	0	8	2	4	0	0	1	2	1	1	0	0	2	1	0
106541	414957	103	2	COL11A1	16	87	3	2	3	1	1	0	2	0	0	0	0	1	2	0	0	2	1	1	1	1	5	0	4	8	5	1	5	1	0	3	5	4	1	1	1	1	2	0	0	0	0	5	0
115316	423732	102	2	VPS13D	16	86	0	0	1	0	0	1	2	0	0	1	1	2	0	0	2	5	0	1	0	1	4	5	2	8	4	5	3	4	0	3	3	1	1	0	0	0	1	4	0	0	1	1	0
59093	367509	71	2	COL27A1	16	55	0	0	2	1	0	0	0	1	2	0	0	0	0	0	1	2	0	0	1	0	3	3	3	2	2	0	1	2	0	2	1	3	0	1	0	0	1	1	0	0	0	0	0
47603	356019	55	2	NEURL4	16	39	1	1	0	0	0	0	0	1	1	0	0	0	0	0	1	0	0	0	0	0	2	2	2	4	3	3	2	0	0	5	1	2	0	0	0	0	0	1	0	0	0	0	0
32572	340988	55	2	NEURL4	16	39	1	1	0	0	0	0	0	1	1	0	0	0	0	0	1	0	0	0	0	0	2	2	2	4	3	3	2	0	0	5	1	2	0	0	0	0	0	1	0	0	0	0	0
116187	424603	55	2	NEURL4	16	39	1	1	0	0	0	0	0	1	1	0	0	0	0	0	1	0	0	0	0	0	2	2	2	4	3	3	2	0	0	5	1	2	0	0	0	0	0	1	0	0	0	0	0
7403	315819	50	2	HNRNPM	16	34	0	1	4	0	0	0	1	0	0	0	0	3	1	0	0	0	0	0	0	0	0	3	2	1	2	2	2	0	0	1	2	2	0	0	0	1	0	0	0	0	3	0	1
15357	323773	50	2	HNRNPM	16	34	1	1	3	0	0	0	1	0	0	0	0	3	1	0	0	0	0	0	0	0	0	2	2	1	2	2	2	0	0	2	2	2	0	0	0	1	0	1	0	1	3	0	2
127082	435498	49	2	HNRNPM	16	33	0	1	3	0	0	0	1	0	0	0	0	3	1	0	0	0	0	0	0	0	0	2	2	1	2	2	2	0	0	2	2	2	0	0	0	1	0	1	0	1	3	0	2
99704	408120	36	2	SFTPD	16	20	0	1	1	0	1	0	0	0	0	0	0	0	1	0	0	4	0	1	0	1	1	0	0	2	1	0	2	1	0	0	1	1	0	1	1	0	0	0	0	0	0	0	0
146157	454573	22	2	HDAC11	16	6	1	0	0	1	0	0	2	0	0	0	0	0	0	0	0	0	0	0	0	0	2	4	1	0	0	0	1	0	0	1	0	0	1	0	0	1	0	0	0	0	0	0	0
108587	417003	22	2		16	6	0	0	0	0	0	0	0	0	0	0	0	0	3	4	0	0	0	0	0	0	1	1	0	0	0	0	0	0	0	0	0	1	0	0	0	1	0	0	0	0	0	3	4
82789	391205	21	2	CXXC4	16	5	0	0	1	0	0	0	0	0	0	0	1	0	0	0	0	0	1	0	0	0	0	0	3	0	2	1	1	2	0	0	0	0	0	0	0	0	0	0	0	1	0	0	0
137683	446099	194	2	NEB	15	179	4	7	3	1	0	4	1	3	0	0	0	1	2	1	2	4	1	1	0	1	11	8	11	7	8	3	8	2	0	7	10	1	1	1	0	1	2	1	1	0	3	2	3
112839	421255	145	2	NEB	15	130	4	6	2	0	0	4	1	2	0	0	0	1	1	1	0	4	1	0	0	0	7	7	8	5	6	2	7	0	0	6	6	1	1	1	0	1	2	1	0	0	2	2	3
6460	314876	97	2	HELZ2	15	82	3	0	1	0	0	1	0	1	1	0	0	0	0	0	1	1	1	0	0	1	7	3	2	6	5	4	2	2	0	0	2	3	1	1	0	3	1	0	1	0	0	0	2
134755	443171	60	2		15	45	1	2	0	0	0	0	1	0	0	0	0	2	0	0	1	2	0	0	0	0	1	1	3	2	4	2	2	1	0	4	1	0	0	0	0	1	0	0	0	0	0	0	0
100124	408540	24	2	RABGAP1L	15	9	0	0	7	0	0	0	1	0	0	0	0	0	0	0	0	1	0	0	0	0	0	0	0	0	0	0	0	0	0	1	1	6	0	0	0	1	0	0	0	0	0	0	0
25737	334153	20	2	CAPNS1	15	5	1	2	0	0	1	0	0	0	0	0	0	0	0	0	0	0	1	0	0	0	0	1	1	0	0	0	2	1	0	0	2	0	0	1	0	0	0	0	0	0	0	0	0
31465	339881	20	2	CAPNS1	15	5	0	2	0	0	1	0	0	0	0	0	0	0	0	0	0	0	2	0	0	0	0	1	0	0	0	0	2	1	0	0	2	0	0	1	0	0	0	0	0	0	0	0	0
62742	371158	18	2	CAPNS1	15	3	0	2	0	0	1	0	0	0	0	0	0	0	0	0	0	0	1	0	0	0	0	1	0	0	0	0	2	1	0	0	2	0	0	1	0	0	0	0	0	0	0	0	0
19623	328039	18	2	CAPNS1	15	3	0	2	0	0	1	0	0	0	0	0	0	0	0	0	0	0	1	0	0	0	0	1	0	0	0	0	2	1	0	0	2	0	0	1	0	0	0	0	0	0	0	0	0
69507	377923	18	2	CAPNS1	15	3	0	2	0	0	1	0	0	0	0	0	0	0	0	0	0	0	1	0	0	0	0	1	0	0	0	0	2	1	0	0	2	0	0	1	0	0	0	0	0	0	0	0	0
4542	312958	148	2	DST	14	134	0	4	4	1	1	1	1	2	1	1	2	1	2	2	0	5	0	0	0	0	2	10	6	5	4	5	4	3	0	3	1	5	0	2	3	3	1	4	0	1	1	0	1
90774	399190	123	2		14	109	2	3	3	1	0	0	0	1	4	0	0	0	1	1	1	0	1	0	0	0	5	1	4	1	6	6	5	0	0	7	3	4	0	0	0	0	0	0	1	2	0	1	1
106866	415282	94	2	KIF26A	14	80	8	5	1	0	1	0	1	0	2	1	0	1	2	2	1	7	0	0	0	0	4	6	0	3	5	1	2	3	0	1	0	4	0	0	2	1	2	1	0	0	0	1	1
43715	352131	80	2		14	66	3	1	2	0	1	0	1	0	0	0	0	0	2	0	0	3	1	1	1	1	2	0	6	5	2	1	5	1	0	3	2	2	1	3	0	1	1	0	0	0	0	4	0
116076	424492	76	2	ANO8	14	62	2	0	2	0	1	0	1	0	1	0	0	0	0	1	1	2	0	1	0	0	3	1	5	1	2	5	1	2	0	2	8	2	0	1	0	1	0	1	0	1	1	0	1
53853	362269	75	2	GPRIN1	14	61	1	4	2	0	0	0	0	2	1	0	0	2	1	2	0	3	0	1	0	0	2	1	4	2	2	2	2	3	0	6	2	5	0	0	0	0	0	0	0	0	1	0	2
91112	399528	48	2	C15orf39	14	34	0	1	0	1	0	0	0	0	0	1	0	1	1	0	0	3	0	0	0	1	2	2	1	3	1	0	5	1	0	3	1	2	0	0	0	2	0	0	0	0	0	0	1
64616	373032	46	2		14	32	2	1	0	2	0	1	0	0	0	0	0	0	0	1	0	1	0	0	0	0	2	2	2	1	0	1	1	2	0	3	3	0	1	0	0	0	1	0	1	1	0	0	0
90835	399251	45	2	RGAG1	14	31	2	0	1	0	0	0	0	0	0	1	0	0	1	0	2	1	0	0	0	2	5	2	3	0	0	2	1	2	0	1	1	0	0	1	0	0	0	0	0	0	0	0	0
7796	316212	44	2	SFTPD	14	30	0	2	1	0	1	0	0	0	0	0	0	0	1	0	0	4	0	1	0	1	1	1	0	2	2	1	1	1	0	0	1	1	0	2	1	0	0	0	0	0	1	0	0
34674	343090	43	2	HNRNPM	14	29	1	1	3	0	0	0	1	0	0	0	0	2	1	0	0	0	0	0	0	0	0	2	2	1	2	0	2	0	0	2	2	2	0	0	0	1	0	1	0	1	2	0	2
67306	375722	43	2	ORF	14	29	1	1	3	0	0	0	1	0	0	0	0	2	1	0	0	0	0	0	0	0	0	2	2	1	2	0	2	0	0	2	2	2	0	0	0	1	0	1	0	1	2	0	2
119094	427510	42	2	HNRNPM	14	28	0	1	3	0	0	0	1	0	0	0	0	2	1	0	0	0	0	0	0	0	0	2	2	1	2	0	2	0	0	2	2	2	0	0	0	1	0	1	0	1	2	0	2
109906	418322	39	2	COL8A1	14	25	2	0	0	1	0	1	0	0	0	0	0	0	0	1	0	1	0	0	0	0	2	2	1	1	0	3	1	2	0	3	0	0	1	0	0	0	1	0	0	1	0	0	0
150552	458968	38	2	FZD10	14	24	1	0	0	1	0	1	2	1	0	0	0	0	0	0	0	2	0	0	0	0	1	0	0	3	3	3	0	1	0	2	0	0	0	0	1	0	1	0	0	0	0	0	0
45861	354277	16	2	HDAC11	14	2	0	0	0	1	0	0	1	0	0	0	0	0	0	0	0	0	0	0	0	0	1	4	1	0	0	0	1	0	0	0	0	0	1	0	0	1	0	0	0	0	0	0	0
10920	319336	15	2		14	1	0	0	1	0	0	0	0	0	0	0	0	0	2	0	0	1	0	0	0	0	3	0	0	0	0	0	0	0	0	0	0	1	0	0	0	0	0	0	0	0	0	2	0
70600	379016	134	2	COL2A1	13	121	5	3	2	0	2	0	0	1	0	0	1	1	1	0	2	5	1	0	0	0	3	5	4	4	4	5	3	2	0	5	3	7	0	1	2	0	3	1	0	1	0	2	1
33951	342367	133	2	COL2A1	13	120	5	3	2	0	2	0	0	1	0	0	1	1	1	0	2	5	1	0	0	0	3	5	3	4	4	5	3	2	0	5	4	7	0	1	2	0	3	1	0	1	0	2	1
109742	418158	128	2	COL2A1	13	115	5	3	2	0	2	0	0	1	0	0	1	1	1	0	2	4	1	0	0	0	3	4	3	3	4	5	3	2	0	5	3	7	0	1	2	0	3	1	0	1	0	2	1
111298	419714	67	2	ANKRD17	13	54	2	1	0	0	0	0	2	1	0	0	0	0	0	0	0	5	0	1	0	0	3	2	2	4	2	0	3	3	0	3	0	0	0	0	1	2	1	1	1	0	1	0	0
115069	423485	67	2	ANKRD17	13	54	2	1	0	0	0	0	2	1	0	0	0	0	0	0	0	5	0	1	0	0	3	2	2	4	2	0	3	3	0	3	0	0	0	0	1	2	1	1	1	0	1	0	0
140532	448948	62	2	ANKRD17	13	49	2	1	0	0	0	0	2	0	0	0	0	0	0	0	0	3	0	1	0	0	3	2	2	5	2	0	3	3	0	3	0	0	0	0	1	2	1	1	1	0	1	0	0
11647	320063	62	2	ANKRD17	13	49	2	1	0	0	0	0	2	0	1	0	0	0	0	0	0	3	0	1	0	0	3	2	2	4	2	0	3	3	0	3	0	0	0	0	1	2	1	1	1	0	1	0	0
8877	317293	197	2	MUC16	12	185	10	5	4	0	0	2	3	2	3	1	3	2	0	0	2	5	1	0	1	1	11	12	12	10	7	15	6	10	0	6	5	0	0	2	2	3	1	0	1	1	0	0	0
29159	337575	147	2	PCLO	12	135	6	1	5	1	2	0	1	1	1	0	0	2	4	1	4	3	0	0	1	1	7	6	10	4	4	7	0	3	0	1	5	3	0	2	0	1	0	1	0	0	3	0	3
33503	341919	144	2	PCLO	12	132	6	1	5	1	1	0	1	1	1	0	0	1	4	1	4	3	0	0	1	1	7	7	11	4	4	6	0	3	0	1	5	3	0	2	0	1	0	1	0	0	3	0	3
100653	409069	144	2	PCLO	12	132	6	1	5	1	1	0	1	1	1	0	0	1	4	1	4	3	0	0	1	1	7	7	11	4	4	6	0	3	0	1	5	3	0	2	0	1	0	1	0	0	3	0	3
125155	433571	135	2	COL5A3	12	123	2	4	3	1	0	0	0	1	4	0	0	0	1	1	1	0	1	0	0	0	6	2	4	1	7	5	4	0	0	6	4	4	0	0	1	0	0	0	1	2	0	0	1
11404	319820	135	2	MKI67	12	123	3	8	4	0	1	0	3	1	2	0	0	1	1	0	0	4	0	0	0	0	8	7	3	8	3	5	2	2	0	3	5	6	0	2	1	0	0	1	2	0	0	2	1
22020	330436	134	2	PCLO	12	122	5	1	4	1	1	0	1	1	1	0	0	1	4	1	2	3	0	0	1	1	7	6	11	3	4	6	0	3	0	1	5	3	0	1	0	1	0	1	0	0	3	0	3
45824	354240	132	2	LRP1	12	120	4	3	1	3	0	1	0	3	0	0	1	2	0	0	1	3	0	0	0	0	6	4	10	6	10	3	7	1	0	6	6	3	1	0	1	3	0	0	0	0	1	0	0
82165	390581	125	2	MKI67	12	113	3	8	3	0	0	0	3	1	2	0	0	1	1	0	0	3	0	0	0	0	8	6	3	8	3	4	2	2	0	3	5	6	0	2	1	0	0	1	2	0	0	0	1
50793	359209	124	2	SPEG	12	112	4	2	5	0	0	3	2	2	2	2	2	0	0	0	0	4	0	0	0	1	5	3	3	12	9	3	4	3	0	1	2	1	0	0	0	0	2	2	0	1	1	1	0
102797	411213	124	2	SPEG	12	112	4	2	5	0	0	3	2	2	2	2	2	0	0	0	0	4	0	0	0	1	5	3	3	12	9	3	4	3	0	1	2	1	0	0	0	0	2	2	0	1	1	1	0
37044	345460	121	2	SPEG	12	109	4	2	5	0	0	3	2	2	2	2	1	0	0	0	0	4	0	0	0	1	5	3	3	12	9	3	4	3	0	1	2	1	0	0	0	0	1	2	0	0	1	1	0
57595	366011	120	2	SPEG	12	108	4	2	5	0	0	3	2	1	2	2	2	0	0	0	0	3	0	0	0	0	5	3	3	12	9	3	4	3	0	1	2	1	0	0	0	0	2	2	0	1	1	1	0
66008	374424	113	2	SPEG	12	101	4	2	5	0	0	2	1	2	2	2	2	0	0	0	0	4	0	0	0	1	5	3	1	12	8	3	4	1	0	1	2	1	0	0	0	0	2	2	0	1	1	1	0
73406	381822	112	2	SPEG	12	100	4	2	5	0	0	2	1	2	2	2	2	0	0	0	0	4	0	0	0	1	5	3	1	12	8	3	4	1	0	1	2	1	0	0	0	0	2	2	0	1	1	1	0
125527	433943	112	2	SPEG	12	100	4	2	5	0	0	2	1	2	2	2	2	0	0	0	0	4	0	0	0	1	5	3	1	12	8	3	4	1	0	1	2	1	0	0	0	0	2	2	0	1	1	1	0
136172	444588	109	2	SPEG	12	97	4	2	5	0	0	2	1	1	2	2	2	0	0	0	0	3	0	0	0	0	5	3	1	12	8	3	4	1	0	1	2	1	0	0	0	0	2	2	0	1	1	1	0
139003	447419	108	2	SPEG	12	96	4	2	5	0	0	2	1	1	2	2	2	0	0	0	0	3	0	0	0	0	5	3	1	12	8	3	4	1	0	1	2	1	0	0	0	0	2	2	0	1	1	1	0
79363	387779	104	2	APC	12	92	6	3	2	0	1	1	0	0	0	2	0	2	2	0	0	2	0	0	2	0	8	3	6	4	6	3	2	2	0	3	3	2	0	0	1	1	0	4	0	1	1	1	1
136918	445334	104	2	APC	12	92	6	3	2	0	1	1	0	0	0	2	0	2	2	0	0	2	0	0	2	0	8	3	6	4	6	3	2	2	0	3	3	2	0	0	1	1	0	4	0	1	1	1	1
92965	401381	101	2	REV3L	12	89	0	2	1	0	0	2	0	0	1	1	0	0	2	1	2	2	0	1	0	0	5	2	5	6	6	1	5	1	0	2	4	1	0	1	2	0	2	0	1	0	1	0	2
92406	400822	99	2	APC	12	87	5	3	2	0	1	1	0	0	0	2	0	2	2	0	0	3	0	0	2	0	8	3	6	4	6	3	2	2	0	3	2	2	0	0	1	1	0	3	0	1	1	1	1
81516	389932	94	2	SPEG	12	82	4	1	5	0	0	2	2	1	2	2	2	0	0	0	0	3	0	0	0	1	3	2	2	3	7	3	2	2	0	0	2	1	0	0	0	0	1	1	0	1	1	0	1
102578	410994	91	2	COL5A2	12	79	2	4	1	0	0	0	2	2	0	0	1	0	1	2	1	4	0	0	1	2	3	4	3	6	2	5	1	2	0	5	2	2	0	0	0	1	2	0	0	0	3	1	0
133190	441606	90	2		12	78	8	5	1	0	1	0	1	0	2	1	0	1	2	2	1	6	0	0	0	0	4	6	0	3	5	1	2	3	0	1	0	3	0	0	2	1	2	1	0	0	0	1	1
79766	388182	85	2	SRRM2	12	73	2	0	4	0	1	0	0	1	0	0	0	2	2	0	0	2	0	0	2	1	5	5	4	2	6	5	4	2	0	1	2	2	0	0	0	1	0	2	0	0	1	3	0
84029	392445	85	2	SRRM2	12	73	2	0	4	0	1	0	0	1	0	0	0	2	2	0	0	2	0	0	2	1	5	5	4	2	6	5	4	2	0	1	2	2	0	0	0	1	0	2	0	0	1	3	0
56583	364999	85	2	SRRM2	12	73	2	0	4	0	1	0	0	1	0	0	0	2	2	0	0	2	0	0	2	1	5	4	4	2	6	5	4	2	0	1	2	2	0	0	0	1	0	2	0	0	1	3	0
72894	381310	79	2	SRRM2	12	67	2	0	4	0	1	0	0	1	0	0	0	2	2	0	0	2	0	0	2	1	5	4	4	1	6	5	3	2	0	1	2	2	0	0	0	1	0	1	0	0	1	3	0
20021	328437	79	2	KIF26A	12	67	7	4	1	0	1	0	1	0	2	1	0	1	2	2	1	5	0	0	0	0	3	5	0	3	4	1	2	2	0	1	0	3	0	0	2	1	2	1	0	0	0	1	1
136540	444956	74	2	MAP2	12	62	1	3	1	0	2	0	3	2	0	0	0	1	0	1	0	0	0	0	0	0	3	1	7	2	2	7	2	3	0	1	4	2	0	1	0	0	0	0	0	1	0	1	1
102726	411142	74	2	MAP2	12	62	1	3	1	0	2	0	3	2	0	0	0	1	0	1	0	0	0	0	0	0	3	1	7	2	2	7	2	3	0	1	4	2	0	1	0	0	0	0	0	1	0	1	1
105204	413620	74	2	MAP2	12	62	1	3	1	0	2	0	3	2	0	0	0	1	0	1	0	0	0	0	0	0	3	1	7	2	2	7	2	3	0	1	4	2	0	1	0	0	0	0	0	1	0	1	1
131259	439675	73	2	VPS13D	12	61	0	0	0	0	0	0	2	0	0	1	1	1	0	0	1	4	0	0	0	1	2	5	2	6	2	4	2	3	0	1	3	1	1	0	0	0	0	2	0	0	0	0	0
72233	380649	73	2	MAP2	12	61	1	3	1	0	2	0	2	2	0	0	0	1	0	1	0	0	0	0	0	0	3	2	7	2	2	7	2	3	0	1	4	2	0	1	0	0	0	0	0	1	0	1	1
107493	415909	73	2	MAP2	12	61	1	3	1	0	2	0	3	2	0	0	0	1	0	1	0	0	0	0	0	0	3	1	7	1	2	7	2	3	0	1	4	2	0	1	0	0	0	0	0	1	0	1	1
31540	339956	72	2	MAP2	12	60	1	3	1	0	2	0	2	2	0	0	0	1	0	1	0	0	0	0	0	0	3	2	7	1	2	7	2	3	0	1	4	2	0	1	0	0	0	0	0	1	0	1	1
28940	337356	72	2	MAP2	12	60	1	3	1	0	2	0	3	2	0	0	0	1	0	1	0	0	0	0	0	0	3	1	7	3	2	6	2	3	0	1	3	1	0	1	0	0	0	0	0	1	0	1	1
63428	371844	70	2	MAP2	12	58	1	3	1	0	2	0	2	2	0	0	0	1	0	1	0	0	0	0	0	0	3	1	7	2	2	6	2	3	0	1	4	2	0	1	0	0	0	0	0	1	0	1	1
57270	365686	70	2	COL28A1	12	58	0	2	2	0	1	0	0	0	0	0	0	1	1	0	1	4	1	0	0	0	4	4	3	3	0	3	2	3	0	1	2	0	0	0	0	0	1	0	1	0	0	2	1
55757	364173	65	2	CASZ1	12	53	1	0	0	1	0	1	3	0	1	1	0	0	1	0	0	4	0	1	0	0	2	3	4	3	2	3	1	4	0	0	2	1	0	0	3	1	0	1	0	0	0	1	0
150711	459127	64	2	TANC2	12	52	1	1	2	0	0	1	0	0	2	0	0	1	0	0	1	3	0	0	1	0	4	1	2	2	6	2	2	4	0	1	1	1	0	0	0	3	1	1	0	0	1	1	0
104509	412925	63	2	EP300	12	51	1	1	3	0	0	2	2	1	0	0	0	0	0	0	1	1	1	0	0	0	0	2	5	2	2	1	2	2	0	4	2	2	1	0	0	2	0	0	0	0	0	0	0
59869	368285	58	2	INTS3	12	46	1	1	0	0	0	1	1	1	2	0	0	1	0	0	2	2	0	0	0	0	3	4	3	1	2	1	2	0	0	1	2	3	0	0	0	0	0	2	1	0	0	0	0
22785	331201	57	2	INTS3	12	45	1	1	0	0	0	1	1	1	2	0	0	1	0	0	2	1	0	0	0	0	4	3	3	1	3	1	2	0	0	1	2	3	0	0	0	0	0	2	1	0	0	0	0
64950	373366	57	2	TDRD9	12	45	1	0	0	0	2	1	1	3	0	0	0	1	1	2	0	3	0	0	0	0	0	0	5	2	1	2	2	0	0	1	1	0	0	3	0	0	3	0	0	0	0	0	0
43417	351833	56	2	ZC3H4	12	44	1	1	0	0	0	0	1	0	0	0	0	0	0	0	0	1	1	0	0	1	2	3	1	0	2	2	0	2	0	1	0	0	0	0	0	1	1	0	1	0	1	0	0
78761	387177	56	2	INTS3	12	44	1	1	0	0	0	1	1	1	2	0	0	1	0	0	2	1	0	0	0	0	3	4	3	1	2	1	2	0	0	1	2	3	0	0	0	0	0	2	1	0	0	0	0
99845	408261	56	2	TDRD9	12	44	1	0	0	0	2	1	1	3	0	0	0	1	1	2	0	3	0	0	0	0	0	0	5	2	1	2	2	0	0	1	1	0	0	3	0	0	3	0	0	0	0	0	0
66288	374704	55	2	TDRD9	12	43	1	0	0	0	2	1	1	4	0	0	0	1	1	2	0	3	0	0	0	0	0	0	5	2	1	2	2	0	0	1	1	0	0	3	0	0	3	0	0	0	0	0	0
62022	370438	54	2	DENND5A	12	42	1	1	1	1	0	0	0	0	0	0	0	0	0	0	0	1	0	0	0	0	2	6	3	3	2	1	0	2	0	2	2	2	0	0	0	0	0	0	0	0	1	0	1
12921	321337	54	2	ZC3H4	12	42	1	1	0	0	0	0	1	0	1	0	0	0	0	0	0	1	1	0	0	1	3	3	1	0	2	1	0	2	0	1	0	0	0	0	0	1	1	0	1	0	1	0	0
152051	460467	54	2	TDRD9	12	42	2	0	0	0	2	1	1	3	0	0	0	1	1	1	0	3	0	0	0	0	0	0	5	2	1	2	2	0	0	1	1	0	0	2	0	0	3	0	0	0	0	0	0
40721	349137	53	2	DENND5A	12	41	1	1	1	1	0	0	0	0	0	0	0	0	0	0	0	1	0	0	0	0	2	6	3	3	2	1	0	2	0	1	2	2	0	0	0	0	0	0	0	0	1	0	1
149666	458082	53	2	DENND5A	12	41	1	1	1	1	0	0	0	0	0	0	0	0	0	0	0	1	0	0	0	0	2	6	3	3	2	1	0	2	0	1	2	2	0	0	0	0	0	0	0	0	1	0	1
4234	312650	53	2	ZC3H4	12	41	1	1	0	0	0	0	1	0	0	0	0	0	0	0	0	1	1	0	0	1	2	3	1	0	2	1	0	3	0	1	0	0	0	0	0	1	1	0	1	0	1	0	0
50431	358847	52	2	ZC3H4	12	40	1	1	0	0	0	0	1	0	0	0	0	0	0	0	0	1	1	0	0	1	2	3	1	0	2	1	0	2	0	1	0	0	0	0	0	1	1	0	1	0	1	0	0
105059	413475	51	2	DENND5A	12	39	1	1	1	1	0	0	0	0	0	0	0	0	0	0	0	0	0	0	0	0	2	5	5	3	2	1	0	1	0	1	2	2	0	0	0	0	0	0	0	0	1	0	1
51172	359588	51	2	SRP68	12	39	0	4	2	0	0	0	0	0	0	0	0	0	0	0	0	0	0	0	0	0	2	2	1	2	3	3	0	2	0	0	2	2	2	0	0	0	0	0	0	0	0	0	1
31025	339441	51	2	POTEE	12	39	0	0	1	2	1	0	0	0	1	2	0	0	0	0	0	1	0	0	0	1	0	3	1	3	1	0	4	2	0	0	2	0	1	0	1	0	0	1	0	0	1	0	0
131956	440372	50	2	SRP68	12	38	0	4	2	0	0	0	0	0	0	0	0	0	0	0	0	0	0	0	0	0	2	2	1	2	3	3	0	2	0	0	2	2	2	0	0	0	0	0	0	0	0	0	1
22198	330614	47	2	JARID2	12	35	1	3	3	0	0	0	1	0	0	1	0	2	1	1	0	2	0	0	0	0	1	1	0	0	2	3	1	1	0	2	3	0	0	0	0	1	0	0	1	0	1	2	0
83211	391627	43	2	JARID2	12	31	2	3	2	0	0	0	1	0	0	1	0	2	1	0	0	2	0	0	0	0	1	1	0	0	2	2	0	1	0	2	3	0	0	0	0	1	0	0	1	0	1	1	0
139773	448189	41	2	POTEF	12	29	0	0	1	0	1	0	0	0	1	1	0	0	0	0	0	2	0	0	0	0	1	2	0	3	1	0	3	1	0	1	1	1	1	0	1	0	0	0	0	0	0	0	0
80384	388800	36	2	ANO8	12	24	1	2	0	0	0	0	0	0	1	0	0	0	0	0	0	2	0	1	0	0	1	1	4	1	2	1	1	2	0	0	1	0	0	0	0	0	0	0	0	0	0	0	0
56237	364653	34	2	DENND5A	12	22	1	0	0	1	0	0	0	0	0	0	0	0	0	0	0	0	0	0	0	0	1	3	4	3	1	0	0	1	0	1	1	2	0	0	0	0	0	0	0	0	0	0	1
56523	364939	30	2		12	18	0	0	0	0	0	0	1	0	1	0	0	0	0	0	0	3	0	0	0	0	0	2	3	1	1	0	1	0	0	1	0	1	0	0	0	1	0	0	0	1	1	0	0
129920	438336	30	2	SV2A	12	18	0	0	0	0	0	0	1	0	1	0	0	0	0	0	0	3	0	0	0	0	0	2	3	1	1	0	1	0	0	1	0	1	0	0	0	1	0	0	0	1	1	0	0
96610	405026	30	2	LSM11	12	18	0	2	4	0	0	0	0	0	0	0	0	0	0	1	1	1	0	0	0	0	1	3	1	0	0	0	0	0	0	0	1	4	0	0	0	0	0	0	0	0	0	0	2
146090	454506	29	2		12	17	0	0	0	0	0	0	0	0	0	1	0	0	0	0	0	1	0	1	0	0	1	1	3	1	1	2	1	3	0	1	1	0	0	1	0	0	0	1	1	0	0	0	0
31932	340348	28	2	AADAT	12	16	2	0	3	0	0	0	1	0	1	0	0	1	0	0	0	0	0	0	0	0	1	2	2	0	1	0	1	0	0	0	0	2	0	0	0	0	0	1	0	0	0	0	0
130613	439029	27	2	HOXB3	12	15	0	1	0	0	0	0	0	0	0	2	0	0	0	0	0	0	0	0	0	0	2	0	3	1	1	1	1	0	0	1	0	0	1	0	0	0	1	0	0	0	0	0	0
87249	395665	27	2	ANKRD33B	12	15	0	0	0	0	0	0	1	1	2	0	0	0	0	0	0	1	0	0	0	0	1	1	0	3	0	2	0	0	0	2	1	0	0	0	0	0	0	2	0	0	0	0	0
60780	369196	26	2		12	14	0	1	0	0	0	0	1	0	0	2	0	0	0	0	0	0	0	0	0	0	0	0	3	1	1	1	1	0	0	1	0	0	1	0	0	1	1	0	0	0	0	0	0
29580	337996	26	2		12	14	1	2	1	0	0	0	0	0	0	0	0	0	0	0	0	1	0	0	1	0	0	0	2	2	1	2	1	0	0	0	1	1	0	0	0	0	0	0	0	0	0	0	0
80693	389109	26	2	AADAT	12	14	2	0	2	0	0	0	1	0	1	0	0	0	0	0	0	0	0	0	0	0	2	3	2	0	0	0	1	0	0	0	0	1	0	0	0	0	0	1	0	0	0	0	0
31219	339635	25	2	ATP6V1C1	12	13	0	0	0	0	0	0	0	0	1	0	0	0	0	1	0	0	0	0	0	0	1	1	1	1	0	2	1	1	0	0	0	0	0	0	0	1	1	1	0	0	0	2	0
127956	436372	25	2	SOX1	12	13	0	0	1	0	0	0	0	0	0	0	0	0	0	0	0	2	0	0	0	0	1	0	3	3	0	1	0	2	0	0	0	2	0	0	0	0	0	0	0	0	0	0	2
74316	382732	25	2	ARMCX2	12	13	1	2	1	0	0	0	0	0	0	0	0	0	0	0	0	1	0	0	1	0	0	0	2	2	1	2	1	0	0	0	1	0	0	0	0	0	0	0	0	0	0	0	0
105543	413959	25	2	AADAT	12	13	2	0	2	0	0	0	1	0	1	0	0	0	0	0	0	0	0	0	0	0	1	2	2	0	1	0	1	0	0	0	0	1	0	0	0	0	0	1	0	0	0	0	0
96636	405052	25	2	HS3ST6	12	13	0	1	1	0	0	0	0	1	0	0	0	1	0	0	0	1	0	0	0	0	1	0	0	2	1	0	0	0	0	0	2	2	0	0	0	0	1	0	0	0	1	1	0
139140	447556	24	2	MESDC1	12	12	1	1	0	0	0	0	1	0	0	1	0	0	0	0	0	0	0	0	0	0	0	1	3	1	3	3	0	0	0	1	0	1	0	0	0	0	0	0	0	0	0	0	0
74780	383196	22	2	ATP6V1C1	12	10	0	0	0	0	0	0	0	0	1	0	0	0	0	1	0	0	0	0	0	0	1	0	1	1	0	2	1	0	0	0	0	0	0	0	0	1	1	1	0	0	0	2	0
58689	367105	22	2	SRP68	12	10	0	2	2	0	0	0	0	0	0	0	0	0	0	0	0	0	0	0	0	0	1	1	0	0	3	0	0	1	0	0	1	2	0	0	0	0	0	0	0	0	0	0	0
147833	456249	22	2	SRP68	12	10	1	3	2	0	0	0	0	0	0	0	0	0	0	0	0	0	0	0	0	0	1	0	0	0	2	0	0	1	0	1	1	2	0	0	0	0	0	0	0	0	0	0	0
29907	338323	21	2		12	9	0	1	1	0	0	0	0	0	0	0	1	0	0	0	0	0	0	0	0	0	0	0	4	1	2	0	1	0	0	0	1	1	0	0	0	0	0	0	0	0	0	0	0
100299	408715	21	2		12	9	0	0	0	0	0	0	0	0	1	0	0	0	0	1	0	0	0	0	0	0	1	0	1	1	0	2	1	0	0	0	0	0	0	0	0	1	1	1	0	0	0	2	0
40240	348656	21	2	EVX2	12	9	1	2	2	1	0	0	0	0	1	0	0	0	0	0	1	0	0	0	0	0	0	0	0	1	3	1	0	0	0	1	1	2	1	0	0	0	0	0	0	0	0	0	0
67055	375471	16	2	DENND5A	12	4	0	0	0	0	0	0	0	0	0	0	0	0	0	0	0	1	0	0	0	0	1	2	1	2	0	0	0	2	0	0	0	0	0	0	0	0	0	0	0	0	0	0	0
22674	331090	14	2	LTBP4	12	2	0	0	0	0	0	0	0	0	0	0	0	0	0	0	1	0	0	0	0	0	0	1	2	0	0	1	1	1	0	0	0	0	0	0	0	0	0	0	0	0	0	0	0
115736	424152	14	2	CDX1	12	2	0	0	1	0	0	0	0	0	0	0	0	0	0	0	0	1	0	0	0	0	0	0	0	1	1	2	1	0	0	0	0	0	0	0	0	0	0	0	0	0	0	0	0
46745	355161	13	2	BOD1L2	12	1	0	0	1	0	0	0	0	0	0	0	0	0	2	0	0	1	0	0	0	0	2	0	0	0	0	0	0	0	0	0	0	1	0	0	0	0	0	0	0	0	0	2	0
109416	417832	144	2		11	133	3	7	2	0	0	4	1	2	0	0	0	1	1	1	1	5	1	0	0	0	7	6	6	7	7	3	6	0	0	5	6	1	1	1	0	1	2	1	0	0	1	2	3
55432	363848	132	2	COL22A1	11	121	4	2	1	1	1	1	1	1	1	0	0	1	3	0	3	3	0	1	1	0	5	5	5	5	5	3	1	2	0	2	2	3	0	1	0	2	2	0	1	0	1	3	1
136265	444681	127	2	COL22A1	11	116	4	1	1	1	1	1	1	1	1	0	0	1	3	0	3	3	0	1	1	0	5	5	5	5	5	3	1	1	0	2	2	2	0	1	0	2	2	0	1	0	1	3	1
135926	444342	93	2	COL16A1	11	82	1	0	0	0	0	0	0	1	0	0	0	0	0	0	3	4	0	0	0	0	4	3	1	0	6	3	4	5	0	3	6	1	0	1	0	2	0	2	0	0	0	1	0
108952	417368	93	2	COL16A1	11	82	1	0	0	0	0	0	0	1	0	0	0	0	0	0	3	4	0	0	0	0	4	3	1	0	6	3	4	5	0	3	6	1	0	1	0	2	0	2	0	0	0	1	0
70706	379122	67	2	NBEA	11	56	0	0	4	1	0	1	0	0	0	0	0	1	0	1	0	0	0	0	1	1	6	1	3	0	3	4	2	2	0	3	2	0	0	0	0	1	0	1	0	0	0	0	0
349	308765	67	2	NBEA	11	56	1	0	4	1	0	1	0	0	0	0	0	1	0	1	0	0	0	0	1	1	6	1	3	0	3	4	2	2	0	2	2	0	0	0	0	1	0	1	0	0	0	0	0
36685	345101	67	2	NBEA	11	56	1	0	4	1	0	1	0	0	0	0	0	1	0	1	0	0	0	0	1	1	6	1	3	0	3	4	2	2	0	2	2	0	0	0	0	1	0	1	0	0	0	0	0
53787	362203	67	2	NBEA	11	56	1	0	4	1	0	1	0	0	0	0	0	1	0	1	0	0	0	0	1	1	6	1	3	0	3	4	2	2	0	2	2	0	0	0	0	1	0	1	0	0	0	0	0
19261	327677	66	2	NBEA	11	55	0	0	4	1	0	1	0	0	0	0	0	1	0	1	0	0	0	0	1	1	6	1	3	0	3	4	2	2	0	2	2	0	0	0	0	1	0	1	0	0	0	0	0
73742	382158	66	2	NBEA	11	55	0	0	4	1	0	1	0	0	0	0	0	1	0	1	0	0	0	0	1	1	6	1	3	0	3	4	2	2	0	2	2	0	0	0	0	1	0	1	0	0	0	0	0
50493	358909	66	2	NBEA	11	55	0	0	4	1	0	1	0	0	0	0	0	1	0	1	0	0	0	0	1	1	6	1	3	0	3	4	2	2	0	2	2	0	0	0	0	1	0	1	0	0	0	0	0
142228	450644	66	2	NBEA	11	55	0	0	4	1	0	1	0	0	0	0	0	1	0	1	0	0	0	0	1	1	6	1	3	0	3	4	2	2	0	2	2	0	0	0	0	1	0	1	0	0	0	0	0
96099	404515	66	2	NBEA	11	55	0	0	4	1	0	1	0	0	0	0	0	1	0	1	0	0	0	0	1	1	6	1	3	0	3	4	2	2	0	2	2	0	0	0	0	1	0	1	0	0	0	0	0
1587	310003	45	2	ANKRD17	11	34	1	0	0	0	0	0	2	1	0	0	0	0	0	0	0	3	0	0	0	0	1	1	1	1	1	0	3	2	0	1	0	0	1	0	0	2	0	0	1	0	1	0	0
10384	318800	44	2	ANKRD17	11	33	1	0	0	0	0	0	2	1	0	0	0	0	0	0	0	3	0	0	0	0	1	0	1	1	1	0	3	3	0	1	0	0	0	0	0	2	0	0	1	0	1	0	0
47201	355617	32	2	EN2	11	21	1	1	0	0	0	1	1	0	0	0	0	0	0	0	0	0	0	0	2	0	0	2	0	1	1	0	2	1	0	1	1	0	0	0	1	1	0	0	0	0	0	1	0
124911	433327	24	2		11	13	0	2	1	0	1	1	0	0	0	0	0	1	0	0	0	0	0	0	0	0	3	1	1	0	0	0	0	0	0	0	3	2	0	0	0	0	0	0	0	0	0	0	0
139079	447495	229	2	AHNAK	10	219	12	4	6	1	2	1	2	2	1	0	0	0	3	1	3	6	0	1	0	1	8	6	10	7	9	6	5	8	0	11	10	9	1	0	4	3	2	2	0	0	1	0	0
22740	331156	168	2	MUC16	10	158	6	5	3	0	0	2	3	1	3	0	2	2	0	0	2	5	1	1	1	1	8	8	11	8	8	12	4	8	0	6	6	1	0	1	1	2	1	0	1	1	1	0	0
79709	388125	136	2	KMT2A	10	126	4	3	1	0	2	2	2	0	0	1	0	1	0	1	0	2	0	0	0	0	4	4	4	8	15	4	2	6	0	9	7	5	0	1	0	1	2	2	1	0	1	1	1
96261	404677	136	2	KMT2A	10	126	4	3	1	0	2	2	2	0	0	1	0	1	0	1	0	2	0	0	0	0	4	4	4	8	15	4	2	6	0	9	7	5	0	1	0	1	2	2	1	0	1	1	1
59787	368203	135	2	PCNT	10	125	7	0	2	0	1	1	0	1	1	1	1	0	1	0	1	1	0	0	1	0	3	2	6	6	3	3	6	4	0	13	3	5	0	0	0	0	0	2	0	1	1	0	0
99344	407760	135	2	TRRAP	10	125	6	7	3	2	2	0	1	1	3	0	0	1	0	2	1	2	0	1	0	0	7	3	4	1	4	7	3	3	0	4	5	2	0	0	0	0	4	4	0	1	1	0	3
65472	373888	134	2		10	124	6	7	3	2	2	0	1	1	3	0	0	1	0	2	1	2	0	1	0	0	7	3	4	1	4	7	3	3	0	4	5	2	0	0	0	0	4	4	0	1	1	0	3
27553	335969	124	2	COL4A4	10	114	3	3	4	0	0	0	2	2	0	0	0	2	0	1	2	1	0	2	1	2	2	8	3	3	8	5	2	2	0	5	5	2	2	0	1	1	0	0	1	1	3	0	1
7686	316102	123	2	MYO15A	10	113	2	4	2	0	1	1	0	2	0	0	0	1	2	1	0	3	0	0	1	0	6	7	3	5	8	8	2	3	0	2	3	3	0	1	1	0	0	0	0	2	2	1	0
65042	373458	123	2	COL4A4	10	113	3	3	4	0	0	0	2	2	2	0	0	2	0	1	2	1	0	2	1	2	1	8	3	2	8	5	2	2	0	3	5	2	2	0	1	1	0	0	1	1	3	0	1
153120	461536	122	2	MYO15A	10	112	2	4	2	0	1	1	0	2	0	0	0	0	2	1	0	3	0	0	1	0	6	7	3	5	8	8	2	3	0	2	3	3	0	1	1	0	0	0	0	2	2	1	0
10161	318577	122	2	DMD	10	112	4	5	0	0	2	0	3	3	0	0	1	0	0	0	0	4	0	2	0	1	4	5	9	1	8	5	2	6	0	2	1	3	0	0	0	1	0	0	3	0	3	3	1
117712	426128	122	2	DMD	10	112	4	5	0	0	2	0	3	3	0	0	1	0	0	0	0	4	0	2	0	1	4	5	9	1	8	5	2	6	0	2	1	3	0	0	0	1	0	0	3	0	3	3	1
51803	360219	122	2	COL4A4	10	112	3	3	4	0	0	0	1	2	0	0	0	2	0	1	2	1	0	2	1	2	2	8	2	3	8	5	2	2	0	5	5	2	2	0	1	1	0	0	1	1	3	0	1
64788	373204	122	2	COL4A4	10	112	3	3	4	0	0	0	1	2	0	0	0	2	0	1	2	1	0	2	1	2	2	8	2	3	8	5	2	2	0	5	5	2	2	0	1	1	0	0	1	1	3	0	1
88228	396644	122	2	COL4A4	10	112	3	3	4	0	0	0	1	2	0	0	0	2	0	1	2	1	0	2	1	2	2	8	2	3	8	5	2	2	0	5	5	2	2	0	1	1	0	0	1	1	3	0	1
31918	340334	122	2	COL4A4	10	112	3	3	4	0	0	0	2	2	0	0	0	2	0	1	2	1	0	2	1	2	2	8	3	3	8	5	2	2	0	5	5	2	2	0	1	1	0	0	1	1	3	0	1
82207	390623	121	2	DMD	10	111	4	5	0	0	2	0	3	3	0	0	1	0	0	0	0	4	0	2	0	1	5	5	9	1	7	5	2	6	0	2	1	3	0	0	0	1	0	0	2	0	3	3	1
27960	336376	120	2	DMD	10	110	4	5	0	0	2	0	3	3	0	0	1	0	0	0	0	4	0	2	0	1	4	5	9	1	7	5	2	6	0	2	1	3	0	0	0	1	0	0	2	0	3	3	1
36299	344715	120	2	DMD	10	110	4	5	0	0	2	0	3	3	0	0	1	0	0	0	0	4	0	2	0	1	4	5	9	1	7	5	2	6	0	2	1	3	0	0	0	1	0	0	2	0	3	3	1
8939	317355	120	2	DMD	10	110	4	5	0	0	2	0	3	3	0	0	1	0	0	0	0	4	0	2	0	1	4	5	9	1	7	5	2	6	0	2	1	3	0	0	0	1	0	0	2	0	3	3	1
78649	387065	120	2	DMD	10	110	4	5	0	0	2	0	3	3	0	0	1	0	0	0	0	4	0	2	0	1	4	5	9	1	7	5	2	6	0	2	1	3	0	0	0	1	0	0	2	0	3	3	1
128960	437376	120	2	DMD	10	110	4	5	0	0	2	0	3	3	0	0	1	0	0	0	0	4	0	2	0	1	4	5	9	1	7	5	2	6	0	2	1	3	0	0	0	1	0	0	2	0	3	3	1
89324	397740	120	2	DMD	10	110	4	5	0	0	2	0	3	3	0	0	1	0	0	0	0	4	0	2	0	1	4	5	9	1	7	5	2	6	0	2	1	3	0	0	0	1	0	0	2	0	3	3	1
78952	387368	118	2	DMD	10	108	4	5	0	0	2	0	3	3	0	0	1	0	0	0	0	4	0	2	0	1	4	5	8	1	7	5	2	6	0	2	1	3	0	0	0	1	0	0	2	0	3	3	1
12003	320419	118	2	COL4A4	10	108	3	3	3	0	0	0	1	2	0	0	0	2	0	1	2	1	0	2	1	2	2	8	2	3	8	4	2	2	0	5	5	2	2	0	1	1	0	0	1	0	3	0	1
14717	323133	118	2	COL4A4	10	108	3	3	3	0	0	0	1	2	0	0	0	2	0	1	2	1	0	2	1	2	2	8	2	3	8	4	2	2	0	5	5	2	2	0	1	1	0	0	1	0	3	0	1
45918	354334	118	2	DMD	10	108	4	5	0	0	2	0	3	3	0	0	1	0	0	0	0	5	0	2	0	1	5	5	8	1	7	5	1	5	0	2	1	2	0	0	0	1	0	0	2	0	3	3	1
27470	335886	118	2	DMD	10	108	4	5	0	0	2	0	3	3	0	0	1	0	0	0	0	5	0	2	0	1	5	5	8	1	7	5	1	5	0	2	1	2	0	0	0	1	0	0	2	0	3	3	1
107467	415883	118	2	DMD	10	108	4	5	0	0	2	0	3	3	0	0	1	0	0	0	0	5	0	2	0	1	5	5	8	1	7	5	1	5	0	2	1	2	0	0	0	1	0	0	2	0	3	3	1
144680	453096	117	2	DMD	10	107	4	5	0	0	2	0	3	3	0	0	1	0	0	0	0	5	0	2	0	1	4	5	8	1	7	5	1	5	0	2	1	2	0	0	0	1	0	0	2	0	3	3	1
58129	366545	114	2	COL4A4	10	104	3	3	4	0	0	0	1	2	0	0	0	2	0	1	2	1	0	2	1	1	2	7	3	3	7	5	2	2	0	5	3	1	2	0	1	1	0	0	1	1	3	0	1
55992	364408	109	2	COL4A2	10	99	2	1	4	1	1	0	1	1	0	0	0	2	2	0	0	3	0	0	0	0	2	8	4	2	5	2	3	3	0	5	4	7	0	1	0	1	2	0	1	0	1	2	0
2069	310485	108	2	DMD	10	98	4	4	0	0	1	0	3	3	0	0	0	0	0	0	0	4	0	2	0	1	3	4	8	1	7	5	2	5	0	2	1	2	0	0	0	0	0	0	2	0	3	2	1
769	309185	103	2	LOC392742	10	93	5	1	0	1	0	0	1	0	2	1	0	0	4	1	2	2	0	0	1	1	6	5	8	1	4	5	0	2	0	0	4	1	0	1	0	1	0	0	1	0	3	0	1
29505	337921	103	2	COL19A1	10	93	4	3	7	1	0	0	0	0	0	0	0	1	0	1	1	2	0	1	1	0	6	4	3	3	4	3	5	1	0	2	7	1	1	1	0	0	0	0	0	2	3	0	1
118337	426753	102	2	COL1A1	10	92	3	2	3	0	1	0	0	1	0	0	1	1	1	0	2	2	0	2	0	0	3	1	5	1	4	2	2	2	0	3	3	8	1	1	0	2	0	3	2	0	2	2	0
85850	394266	100	2	COL6A6	10	90	1	3	2	0	0	0	2	0	1	0	1	1	0	0	3	1	0	0	0	0	1	2	1	1	5	2	5	4	0	3	2	1	1	0	0	3	2	2	0	0	1	0	1
30239	338655	97	2	TLN2	10	87	2	2	3	0	0	0	0	1	0	0	0	0	1	0	1	3	0	0	0	1	7	4	5	1	4	3	4	4	0	4	2	1	0	0	0	1	0	3	0	0	0	0	3
56087	364503	97	2	COL6A6	10	87	1	2	2	0	0	0	2	0	1	0	1	0	0	0	3	1	0	0	0	0	1	2	0	1	5	2	5	3	0	3	2	1	1	0	0	3	2	2	0	0	1	0	1
67291	375707	96	2	TLN2	10	86	2	2	3	0	0	0	0	1	0	0	0	0	1	1	1	3	0	0	0	1	7	4	5	1	4	3	4	4	0	4	2	1	0	0	0	1	0	3	0	0	0	0	2
103461	411877	95	2	CEP290	10	85	3	1	0	0	0	0	1	0	2	0	0	1	0	0	0	2	0	0	0	2	5	3	5	4	6	0	2	2	0	6	3	4	0	1	0	1	0	2	0	0	0	0	1
85818	394234	94	2	CEP290	10	84	3	1	0	0	0	0	1	0	2	0	0	1	0	0	0	2	0	0	0	2	5	3	5	4	5	0	2	2	0	6	3	4	0	1	0	1	0	2	0	0	0	0	1
124304	432720	94	2	CEP290	10	84	3	1	0	0	0	0	1	0	2	0	0	1	0	0	0	2	0	0	0	2	5	2	5	4	6	0	2	2	0	6	3	4	0	1	0	1	0	2	0	0	0	0	1
60951	369367	94	2	TLN2	10	84	2	2	3	0	0	0	0	1	0	0	0	0	1	0	1	3	0	0	0	1	7	4	5	1	4	3	4	4	0	3	2	1	0	0	0	1	0	2	0	0	0	0	3
95425	403841	93	2	TLN2	10	83	2	2	3	0	0	0	0	1	0	0	0	0	1	1	1	3	0	0	0	1	7	4	5	1	4	3	4	4	0	3	2	1	0	0	0	1	0	2	0	0	0	0	2
39260	347676	92	2	SZT2	10	82	7	3	2	1	0	1	3	1	0	0	2	1	2	1	0	0	0	0	0	2	6	0	2	7	3	4	1	3	0	5	3	2	0	0	3	1	0	1	0	1	0	1	1
103166	411582	92	2	SZT2	10	82	7	3	2	1	0	1	3	1	0	0	2	1	2	1	0	0	0	0	0	2	6	0	2	7	3	4	1	3	0	5	3	2	0	0	3	1	1	1	0	1	0	1	1
15806	324222	91	2	TLN2	10	81	2	2	3	0	0	0	0	1	0	0	0	0	1	1	1	3	0	0	0	1	7	4	5	1	4	3	4	4	0	3	2	1	0	0	0	1	0	2	0	0	0	0	2
36466	344882	89	2	CEP290	10	79	3	2	0	0	0	0	1	0	2	0	0	0	0	0	0	2	0	0	0	2	5	3	5	4	4	0	2	2	0	5	2	4	0	1	0	1	0	2	0	0	0	0	0
11403	319819	89	2	SZT2	10	79	7	3	1	1	0	1	3	1	0	0	2	1	1	1	0	0	0	0	0	2	6	0	2	7	3	4	1	2	0	5	3	2	0	0	3	1	0	1	0	1	0	1	1
65875	374291	89	2	SZT2	10	79	6	3	2	1	0	1	3	1	0	0	2	1	2	1	0	0	0	0	0	2	6	0	2	7	3	4	1	2	0	5	3	2	0	0	3	1	0	1	0	1	0	1	1
128652	437068	88	2	CACNA1A	10	78	2	3	0	2	0	0	0	0	1	1	2	1	0	1	0	4	0	0	0	0	1	3	4	4	3	2	1	1	0	4	2	0	1	0	1	0	1	1	1	0	0	0	1
93838	402254	88	2	CACNA1A	10	78	2	3	0	2	0	0	0	0	1	1	2	1	0	1	0	4	0	0	0	0	1	3	4	4	3	1	1	1	0	4	3	0	1	0	1	0	1	1	1	0	0	0	1
33632	342048	86	2	CACNA1A	10	76	2	3	0	2	0	0	0	0	1	1	2	1	0	1	0	4	0	0	0	0	1	3	4	4	3	1	1	1	0	4	2	0	1	0	1	0	1	1	1	0	0	0	1
68255	376671	84	2	PLXND1	10	74	3	2	1	0	0	0	1	2	1	0	0	1	0	1	0	3	0	0	0	0	2	0	5	1	1	2	3	2	0	2	5	0	0	1	0	0	0	2	0	0	1	0	1
85415	393831	84	2	PLXND1	10	74	4	2	1	0	0	0	1	1	1	0	0	1	0	1	0	3	0	0	0	0	2	0	5	1	1	2	3	2	0	1	5	0	0	1	0	0	0	2	1	0	1	0	1
135710	444126	83	2	MPRIP	10	73	3	3	1	0	0	0	1	0	0	0	0	0	1	0	0	2	0	0	0	0	3	0	0	7	6	2	2	5	0	2	3	2	0	0	0	1	3	1	0	1	0	0	0
98638	407054	83	2		10	73	1	2	2	1	0	0	0	2	0	0	1	2	0	0	1	2	0	0	0	0	5	3	7	5	4	2	5	0	0	2	4	0	1	0	1	1	0	0	0	0	0	0	0
146693	455109	82	2	MPRIP	10	72	2	3	1	0	0	0	1	0	0	0	0	0	1	1	0	2	0	0	0	0	3	0	0	7	7	2	2	5	0	1	3	2	0	0	0	1	3	0	0	1	0	0	0
82156	390572	81	2	MPRIP	10	71	2	3	1	0	0	0	1	0	0	0	0	0	1	0	0	2	0	0	0	0	3	0	0	7	7	2	2	5	0	1	3	2	0	0	0	1	3	0	0	1	0	0	0
86549	394965	81	2	TRIO	10	71	1	2	3	0	0	0	1	1	0	0	0	1	1	0	1	2	0	1	1	0	6	1	3	2	4	1	3	3	0	1	2	2	0	0	2	0	1	0	0	0	1	3	0
21531	329947	81	2	CACNA1A	10	71	2	2	0	1	0	0	0	0	1	1	3	1	1	1	1	4	0	0	0	0	1	3	4	3	2	0	1	2	0	4	1	0	1	0	1	0	1	1	1	0	0	0	1
153619	462035	80	2	RYR2	10	70	1	1	3	1	1	0	1	1	2	1	0	0	1	1	0	3	0	0	0	0	8	5	0	4	2	2	2	2	0	5	1	2	0	0	0	0	0	0	0	0	1	3	2
134722	443138	77	2	ZFHX2	10	67	4	2	2	0	0	0	0	0	2	2	0	1	0	0	1	1	0	1	0	0	2	1	1	5	3	2	1	0	0	2	4	2	0	2	0	0	0	2	1	0	1	0	1
117046	425462	76	2	MPRIP	10	66	2	3	1	0	0	0	1	0	0	0	0	0	1	1	0	2	0	0	0	0	3	0	0	7	6	2	1	4	0	1	3	2	0	0	0	1	3	0	0	1	0	0	0
41200	349616	76	2	CEP290	10	66	3	1	0	0	0	0	0	0	2	0	0	1	0	0	0	3	0	0	0	2	4	2	5	3	4	0	1	1	0	4	4	3	0	0	0	1	0	2	0	0	0	0	1
37551	345967	75	2	MPRIP	10	65	2	3	1	0	0	0	1	0	0	0	0	0	1	0	0	2	0	0	0	0	3	0	0	7	6	2	1	4	0	1	3	2	0	0	0	1	3	0	0	1	0	0	0
38368	346784	75	2	CEP110	10	65	1	0	3	0	0	0	1	2	1	1	0	0	0	2	1	1	0	0	0	0	8	0	4	2	6	0	2	0	0	0	2	3	1	0	0	2	2	0	1	0	0	0	0
96156	404572	74	2	LIMCH1	10	64	0	0	2	0	1	0	0	0	0	0	0	0	1	0	0	4	0	0	0	1	4	5	2	1	4	1	4	4	0	2	0	1	2	2	0	2	1	0	0	0	1	1	1
139133	447549	74	2	LIMCH1	10	64	0	0	2	0	1	0	0	0	0	0	0	0	1	0	0	4	0	0	0	1	4	5	2	1	4	1	4	4	0	2	0	1	2	2	0	2	1	0	0	0	1	1	1
117425	425841	74	2	CEP290	10	64	3	1	0	0	0	0	0	0	2	0	0	1	0	0	0	2	0	0	0	2	4	3	3	3	4	0	1	1	0	5	3	3	0	0	0	1	0	2	0	0	0	0	1
73072	381488	73	2	CACNA1A	10	63	1	3	0	1	0	0	0	0	1	1	1	1	0	1	0	3	0	0	0	0	1	3	3	3	2	1	1	1	0	2	3	0	1	0	1	0	1	1	1	0	0	0	0
2075	310491	73	2	AIM1	10	63	5	0	2	0	0	0	0	0	1	1	0	3	1	1	0	0	1	0	1	0	2	2	2	2	2	3	1	2	0	2	3	2	0	2	0	0	0	0	0	0	2	1	2
38740	347156	73	2	CACNA1A	10	63	1	3	0	1	0	0	0	0	1	1	1	1	0	1	1	3	0	0	0	0	1	2	3	3	1	1	1	1	0	2	2	0	1	0	1	0	1	1	1	0	0	0	0
131169	439585	72	2	CACNA1A	10	62	1	3	0	1	0	0	0	0	1	1	1	1	0	1	0	3	0	0	0	0	1	3	3	3	2	1	1	1	0	2	2	0	1	0	1	0	1	1	1	0	0	0	0
145842	454258	71	2	CNTRL	10	61	1	0	3	0	0	0	1	1	1	1	0	0	0	2	1	0	0	0	0	0	8	0	3	2	6	0	2	0	0	0	2	3	1	0	0	2	1	0	1	0	0	0	0
18031	326447	71	2	CASKIN1	10	61	2	2	4	0	0	0	1	0	0	0	0	1	0	0	1	1	0	0	0	1	3	0	2	4	3	0	2	1	0	1	1	2	2	0	0	1	0	1	0	2	1	0	0
57114	365530	70	2	LIMCH1	10	60	0	0	2	0	1	0	0	0	0	0	0	0	1	0	0	3	0	0	0	1	4	6	2	1	4	1	4	3	0	2	0	0	2	2	0	2	1	0	0	0	1	1	1
84992	393408	70	2	CASKIN1	10	60	2	2	4	0	0	0	1	0	0	0	0	1	0	0	1	1	0	0	0	1	3	0	2	4	3	0	1	0	0	1	1	2	2	0	0	1	0	1	0	2	1	0	0
7169	315585	69	2	CNTRL	10	59	0	0	3	0	0	0	1	1	1	1	0	0	0	2	1	0	0	0	0	1	8	0	3	2	6	0	2	0	0	0	2	3	1	0	0	2	1	0	1	0	0	0	0
140665	449081	69	2	CNTRL	10	59	0	0	3	0	0	0	1	1	1	1	0	0	0	2	1	0	0	0	0	0	8	0	3	2	6	0	2	0	0	0	2	3	1	0	0	2	1	0	1	0	0	0	0
16138	324554	69	2	COL5A2	10	59	2	3	1	0	0	0	2	1	0	0	1	0	0	1	1	4	0	0	0	2	3	4	3	3	2	4	1	2	0	4	2	1	0	0	0	0	1	0	0	0	2	0	0
72835	381251	68	2	PKDREJ	10	58	2	3	2	0	0	0	0	1	2	0	0	1	0	0	1	2	0	0	0	0	5	4	1	3	5	1	2	3	0	4	0	0	0	1	0	1	1	1	0	0	0	0	0
92930	401346	68	2	CASKIN1	10	58	1	2	4	0	0	0	1	0	0	0	0	1	0	0	1	1	0	0	0	1	3	0	2	4	3	0	1	0	0	1	1	2	2	0	0	1	0	1	0	2	1	0	0
41943	350359	67	2	LIMCH1	10	57	0	0	2	0	1	0	0	0	0	0	0	0	1	0	0	2	0	0	0	1	4	5	3	1	4	1	4	3	0	2	0	0	2	2	0	2	1	0	0	0	1	1	1
43398	351814	67	2	MAP2	10	57	1	2	0	0	2	0	3	2	0	0	0	1	0	1	0	0	0	0	0	0	3	1	7	2	1	6	2	3	0	1	4	1	0	1	0	0	0	0	0	1	0	1	1
68355	376771	67	2	MAP2	10	57	1	2	0	0	2	0	3	2	0	0	0	1	0	1	0	0	0	0	0	0	3	1	7	2	1	6	2	3	0	1	4	1	0	1	0	0	0	0	0	1	0	1	1
97271	405687	67	2	MAP2	10	57	1	2	0	0	2	0	3	2	0	0	0	1	0	1	0	0	0	0	0	0	3	1	7	2	1	6	2	3	0	1	4	1	0	1	0	0	0	0	0	1	0	1	1
34021	342437	67	2		10	57	2	3	2	0	0	0	0	1	2	0	0	1	0	0	1	2	0	0	0	0	5	4	1	2	5	1	2	3	0	4	0	0	0	1	0	1	1	1	0	0	0	0	0
64245	372661	67	2	SPEG	10	57	3	1	2	0	0	2	1	1	1	1	2	0	0	0	0	2	0	0	0	1	2	0	2	3	6	3	1	2	0	0	1	1	0	0	0	0	1	1	0	1	1	0	0
140191	448607	66	2	MPRIP	10	56	1	2	1	0	0	0	0	0	0	0	0	0	0	0	0	2	0	0	0	0	3	0	0	4	4	2	2	4	0	1	3	2	0	0	0	1	2	0	0	1	0	0	0
43001	351417	65	2	ZSWIM8	10	55	1	1	4	0	0	0	0	1	1	0	0	1	0	0	2	4	0	0	0	1	6	3	1	3	4	2	2	1	0	1	2	2	0	0	1	0	0	1	0	0	0	0	0
122565	430981	65	2	ZSWIM8	10	55	1	1	4	0	0	0	0	1	1	0	0	1	0	0	2	4	0	0	0	1	6	3	1	3	4	2	2	1	0	1	2	2	0	0	1	0	0	1	0	0	0	0	0
43790	352206	65	2	ZSWIM8	10	55	1	1	4	0	0	0	0	1	1	0	0	1	0	0	2	4	0	1	0	1	6	2	1	3	4	2	2	1	0	1	2	2	0	0	1	0	0	1	0	0	0	0	0
92762	401178	65	2	ZSWIM8	10	55	1	1	4	0	0	0	0	1	1	0	0	1	0	0	2	4	0	1	0	1	6	2	1	3	4	2	2	1	0	1	2	2	0	0	1	0	0	1	0	0	0	0	0
148885	457301	65	2	ZSWIM8	10	55	1	1	4	0	0	0	0	1	1	0	0	1	0	0	2	4	0	1	0	1	6	2	1	3	4	2	2	1	0	1	2	2	0	0	1	0	0	1	0	0	0	0	0
92683	401099	65	2	PRX	10	55	1	2	3	0	1	0	1	0	1	2	0	0	2	0	1	0	0	0	0	0	1	1	2	2	4	2	1	2	0	0	3	4	0	0	0	0	0	1	0	0	0	2	0
141814	450230	64	2	MAP2	10	54	1	2	0	0	2	0	3	2	0	0	0	1	0	1	0	0	0	0	0	0	3	1	7	2	1	5	2	3	0	1	3	0	0	1	0	0	0	0	0	1	0	1	1
144062	452478	64	2	MAP2	10	54	1	2	0	0	2	0	3	2	0	0	0	1	0	1	0	0	0	0	0	0	3	1	7	2	1	5	2	3	0	1	3	0	0	1	0	0	0	0	0	1	0	1	1
12521	320937	64	2	PRX	10	54	1	2	3	0	1	0	1	0	1	2	0	0	2	0	1	0	0	0	0	0	1	1	2	2	4	2	1	2	0	0	3	4	0	0	0	0	0	1	0	0	0	2	0
42102	350518	63	2	MAP2	10	53	1	2	0	0	2	0	2	2	0	0	0	1	0	1	0	0	0	0	0	0	3	1	7	2	1	5	2	3	0	1	4	1	0	1	0	0	0	0	0	1	0	1	1
19343	327759	63	2	TANC2	10	53	1	2	2	0	0	1	0	0	2	0	0	1	0	0	1	3	0	0	1	0	3	2	2	2	6	2	2	4	0	1	1	1	0	0	0	3	0	1	0	0	1	1	0
118176	426592	62	2	COL9A2	10	52	1	2	1	0	1	1	0	1	0	0	0	0	0	0	0	2	0	0	0	0	9	3	1	1	4	0	3	1	0	0	2	0	0	1	0	0	0	1	0	0	0	0	1
27602	336018	61	2	ACIN1	10	51	2	1	3	1	1	1	0	0	0	0	0	0	0	0	0	0	0	0	0	0	2	4	2	2	6	3	2	1	0	2	1	3	1	0	0	1	1	0	1	0	1	0	0
16414	324830	61	2	TANC2	10	51	1	2	1	0	0	1	0	0	2	0	0	1	0	0	1	3	0	0	1	0	3	2	2	2	5	2	3	3	0	1	1	1	0	0	0	3	0	1	0	0	1	1	0
89926	398342	61	2	EP300	10	51	1	1	3	0	0	2	2	1	0	0	0	0	0	0	1	1	1	0	0	0	0	2	5	1	2	1	2	2	0	4	2	2	1	0	0	2	0	0	0	0	0	0	0
146100	454516	60	2	ACIN1	10	50	2	1	4	1	1	1	0	0	0	0	0	0	0	0	0	0	0	0	0	0	1	4	1	2	6	3	2	1	0	2	1	3	1	0	0	1	1	0	1	0	1	0	0
13328	321744	59	2	TANC2	10	49	0	2	2	0	0	1	0	0	1	0	0	1	0	0	1	3	0	0	1	0	3	1	2	2	6	2	2	4	0	0	1	1	0	0	0	3	0	1	0	0	1	1	0
103692	412108	58	2	TANC2	10	48	0	1	2	0	0	1	0	0	1	0	0	1	0	0	1	3	0	0	1	0	3	1	2	2	6	2	2	4	0	0	1	1	0	0	0	3	0	1	0	0	1	1	0
48480	356896	56	2	TANC2	10	46	0	1	1	0	0	1	0	0	1	0	0	1	0	0	1	3	0	0	1	0	3	1	2	2	5	2	3	3	0	0	1	1	0	0	0	3	0	1	0	0	1	1	0
51943	360359	56	2		10	46	5	0	0	0	0	0	0	0	0	1	0	3	1	1	0	0	1	0	1	0	1	2	4	1	2	2	1	2	0	0	1	1	0	2	0	0	0	0	0	0	2	1	2
128695	437111	55	2	CRAMP1L	10	45	1	1	2	0	0	1	3	2	0	1	0	1	0	1	1	1	0	0	0	0	0	0	2	0	2	1	4	1	0	3	2	3	1	0	0	0	1	1	1	0	0	2	0
75737	384153	52	2	PARD3	10	42	2	1	3	0	1	0	0	0	0	0	0	1	0	0	0	0	0	0	0	0	2	0	2	5	1	2	1	1	0	0	2	4	0	2	0	2	0	0	0	1	3	0	0
103220	411636	51	2		10	41	1	0	2	0	1	0	0	1	0	0	0	1	1	0	0	2	0	0	0	0	1	4	2	0	5	1	2	2	0	3	3	0	0	1	0	0	1	0	0	0	0	1	0
8561	316977	50	2	AIM1	10	40	4	0	2	0	0	0	0	0	1	1	0	2	1	1	0	0	0	0	1	0	1	1	1	1	2	1	0	1	0	2	2	1	0	1	0	0	0	0	0	0	2	1	1
142963	451379	50	2	AIM1	10	40	4	0	2	0	0	0	0	0	1	1	0	2	1	1	0	0	0	0	1	0	1	1	1	1	2	1	0	1	0	2	2	1	0	1	0	0	0	0	0	0	2	1	1
80594	389010	49	2	RBM15B	10	39	1	0	4	0	1	0	0	0	0	0	0	0	0	2	0	1	1	0	0	0	3	3	2	1	4	2	3	0	0	0	0	2	0	0	0	2	0	0	0	0	0	0	2
63672	372088	49	2	PARD3	10	39	2	1	3	0	1	0	0	0	0	0	0	1	0	0	0	0	0	0	0	0	2	0	1	5	1	2	1	1	0	0	2	4	0	2	0	2	0	0	0	1	2	0	0
89503	397919	49	2	PARD3	10	39	2	1	3	0	1	0	0	0	0	0	0	1	0	0	0	0	0	0	0	0	2	0	1	5	1	2	1	1	0	0	2	4	0	2	0	2	0	0	0	1	2	0	0
118207	426623	48	2	AKNA	10	38	2	1	0	0	0	0	0	2	0	0	0	0	0	0	0	0	0	0	0	0	4	2	2	5	1	0	2	1	0	2	0	0	0	0	0	0	1	0	0	0	0	0	1
45472	353888	47	2	AKNA	10	37	2	1	0	0	0	0	0	2	0	0	0	0	0	0	0	0	0	0	0	0	4	2	2	5	1	0	2	1	0	2	0	0	0	0	0	0	1	0	0	0	0	0	1
10673	319089	47	2	CASZ1	10	37	1	0	0	1	0	1	2	0	0	0	0	0	0	0	0	3	0	0	0	0	2	2	2	2	2	1	1	3	0	0	2	1	0	0	2	1	0	0	0	0	0	1	0
133882	442298	46	2	C15orf39	10	36	0	1	0	0	0	0	0	0	0	1	0	1	1	0	0	1	0	1	0	1	2	2	1	3	2	1	5	1	0	2	1	2	0	0	0	2	0	0	0	0	0	0	1
58525	366941	46	2		10	36	1	0	0	1	0	1	2	0	0	0	0	0	0	0	0	3	0	0	0	0	2	2	2	2	2	1	1	3	0	0	2	1	0	0	2	1	0	0	0	0	0	1	0
29875	338291	46	2	FAM40B	10	36	1	0	0	0	1	1	0	2	0	0	1	1	0	0	1	1	1	1	0	2	2	2	1	0	1	2	1	2	0	1	0	0	0	0	0	1	1	3	0	0	1	0	2
48689	357105	45	2	GIGYF1	10	35	1	2	1	0	0	0	0	1	0	0	0	1	1	0	0	0	0	0	0	0	1	2	3	2	4	0	5	1	0	2	0	2	0	0	0	0	0	0	0	0	1	0	0
127892	436308	45	2	GIGYF1	10	35	1	2	1	0	0	0	0	1	0	0	0	1	1	0	0	0	0	0	0	0	1	2	3	2	4	0	5	1	0	2	0	2	0	0	0	0	0	0	0	0	1	0	0
18241	326657	43	2	AKNA	10	33	2	0	0	0	0	0	0	1	0	0	0	0	0	0	0	0	0	0	0	0	4	2	1	5	1	0	1	1	0	2	0	0	0	0	0	0	0	0	0	0	0	0	1
77278	385694	41	2	EP300	10	31	0	1	2	0	0	2	2	1	0	0	0	0	0	0	0	1	0	0	0	0	0	1	2	2	1	1	1	0	0	2	1	1	1	0	0	2	0	0	0	0	0	0	0
116997	425413	40	2	NOM1	10	30	1	0	1	0	0	0	1	0	1	0	0	0	0	0	0	1	0	0	0	0	2	0	3	2	2	1	2	2	0	2	3	0	0	0	0	0	0	1	0	0	0	0	1
109200	417616	40	2	HCN4	10	30	2	2	1	0	0	0	0	0	0	0	0	0	0	0	0	1	0	0	0	0	0	2	2	3	3	2	2	1	0	0	0	0	0	0	1	0	0	0	0	0	0	0	0
73056	381472	40	2	TDRD9	10	30	0	0	0	0	2	0	1	3	0	0	0	1	1	0	0	3	0	0	0	0	0	0	4	0	0	1	1	0	0	1	1	0	0	2	0	0	3	0	0	0	0	0	0
96746	405162	39	2	NOM1	10	29	1	0	1	0	0	0	1	0	1	0	0	0	0	0	0	1	0	0	0	0	2	0	3	2	2	1	2	2	0	1	3	0	0	0	0	0	0	1	0	0	0	0	1
12332	320748	39	2	LRCH1	10	29	0	0	2	0	0	0	1	0	0	0	0	0	2	0	0	1	0	0	0	0	3	0	2	1	0	3	3	2	0	0	0	0	0	0	0	2	0	0	0	0	0	0	0
22248	330664	39	2	LRCH1	10	29	0	0	2	0	0	0	1	0	0	0	0	0	2	0	0	1	0	0	0	0	2	0	2	2	0	3	2	2	0	0	0	0	0	0	0	2	0	0	0	0	0	0	0
76606	385022	39	2	COL11A2	10	29	0	1	1	0	1	0	0	0	1	0	0	0	0	1	0	1	0	0	0	0	2	0	1	1	2	0	4	0	0	0	0	0	0	1	0	1	0	0	0	0	0	0	1
107518	415934	39	2	TRIOBP	10	29	0	1	1	1	0	0	0	2	0	1	0	0	0	0	0	2	0	0	0	0	1	1	1	1	1	2	0	0	0	1	1	2	0	0	0	1	1	0	1	0	0	1	0
46776	355192	38	2	LRCH1	10	28	0	0	2	0	0	0	1	0	0	0	0	0	2	0	0	1	0	0	0	0	3	0	2	2	0	3	2	2	0	0	0	0	0	0	0	2	0	0	0	0	0	0	0
83996	392412	38	2	HNRNPM	10	28	1	1	2	0	0	0	1	0	0	0	0	1	1	0	0	0	0	0	0	0	0	2	2	1	1	2	2	0	0	2	1	1	0	0	0	1	0	1	0	0	1	0	1
4517	312933	37	2	ELN	10	27	0	0	0	0	0	0	1	0	0	0	0	0	0	0	0	2	0	0	0	1	0	2	3	1	2	1	1	1	0	1	0	0	0	0	0	0	0	1	0	0	0	0	0
71910	380326	37	2	LRCH1	10	27	0	0	2	0	0	0	1	0	0	0	0	0	2	0	0	1	0	0	0	0	3	0	2	2	0	3	2	2	0	0	0	0	0	0	0	2	0	0	0	0	0	0	0
154032	462448	37	2		10	27	0	0	2	0	0	0	1	0	0	0	0	0	2	0	0	1	1	0	0	0	2	0	1	2	0	4	2	2	0	0	0	0	0	0	0	2	0	0	0	0	0	0	0
93382	401798	37	2	HNRNPM	10	27	0	1	2	0	0	0	1	0	0	0	0	1	1	0	0	0	0	0	0	0	0	2	2	1	1	2	2	0	0	2	1	1	0	0	0	1	0	1	0	0	1	0	1
78964	387380	34	2		10	24	0	1	0	0	0	0	0	0	0	0	0	1	0	0	0	1	0	1	0	1	2	0	1	2	2	1	4	1	0	2	1	1	0	0	0	0	0	0	0	0	0	0	0
37147	345563	34	2	POTEE	10	24	0	0	1	1	1	0	0	0	1	1	0	0	0	0	0	1	0	0	0	1	0	2	1	1	1	0	4	0	0	0	1	0	1	0	1	0	0	1	0	0	1	0	0
114803	423219	33	2		10	23	0	2	0	1	0	0	0	0	1	1	0	0	0	0	0	2	0	0	0	0	3	1	2	0	0	1	1	2	0	1	2	0	0	0	0	1	0	0	1	0	0	0	0
119893	428309	32	2	C2CD2L	10	22	0	1	0	0	1	0	1	0	0	0	0	0	1	0	0	2	0	1	0	0	1	1	0	1	1	3	2	2	0	1	1	2	0	1	0	0	0	0	0	0	1	0	1
89578	397994	31	2	C2CD2L	10	21	0	1	0	0	1	0	1	0	0	0	0	0	1	0	0	2	0	1	0	0	1	1	0	1	1	3	1	2	0	1	1	2	0	1	0	0	0	0	0	0	1	0	1
64470	372886	31	2	MCC	10	21	1	0	0	0	0	0	0	0	0	0	0	1	0	0	1	1	0	1	1	0	1	0	1	3	1	1	0	0	0	1	0	0	0	0	0	0	0	1	0	1	1	0	0
144494	452910	31	2		10	21	1	0	0	0	0	0	1	0	1	0	0	0	0	0	0	2	0	0	0	0	1	1	3	1	1	0	1	0	0	0	2	0	0	0	0	0	0	2	0	0	0	0	0
4177	312593	31	2		10	21	3	0	0	0	0	0	0	0	0	1	0	2	1	1	0	0	0	0	1	0	0	1	1	0	2	0	0	1	0	0	1	0	0	1	0	0	0	0	0	0	2	1	1
92229	400645	30	2	PNN	10	20	0	2	0	0	0	0	0	0	1	1	0	0	0	0	0	2	0	0	0	0	3	1	2	0	0	1	1	1	0	1	2	0	0	0	0	1	0	0	1	0	0	0	0
102999	411415	30	2	C2CD2L	10	20	0	1	0	0	1	0	1	0	0	0	0	0	1	0	0	2	0	1	0	0	1	1	0	1	1	2	1	2	0	1	1	2	0	1	0	0	0	0	0	0	1	0	1
66169	374585	30	2	PLXND1	10	20	2	0	0	0	0	0	1	0	1	0	0	0	0	0	0	2	0	0	0	0	1	0	3	0	1	0	1	0	0	0	2	0	0	0	0	0	0	2	0	0	0	0	0
109805	418221	29	2		10	19	1	1	0	0	0	0	1	0	0	1	0	1	0	1	0	1	0	0	0	0	1	1	4	2	4	1	0	0	0	0	0	1	0	0	0	0	0	0	0	0	0	0	0
141534	449950	29	2	COL8A2	10	19	0	1	1	1	0	0	0	1	1	0	0	0	0	0	0	1	0	0	0	0	1	0	2	0	2	2	2	0	0	1	0	0	1	0	0	0	0	0	0	0	0	0	0
46596	355012	28	2	HNRNPL	10	18	0	1	0	0	0	0	0	0	0	1	0	0	0	0	0	2	0	0	0	0	2	1	3	0	1	1	0	3	0	0	2	1	0	1	0	0	0	1	1	0	0	0	0
61825	370241	28	2	HNRNPL	10	18	0	1	0	0	0	0	0	0	0	1	0	0	0	0	0	2	0	0	0	0	2	1	3	0	1	1	0	3	0	0	2	1	0	1	0	0	0	1	1	0	0	0	0
48109	356525	28	2	ELN	10	18	0	0	0	0	0	0	0	0	0	0	0	0	0	0	0	2	0	0	0	1	1	0	3	1	0	1	0	0	0	1	0	1	0	0	0	0	0	1	0	0	0	0	0
52956	361372	28	2	COL8A2	10	18	0	1	1	1	0	0	0	0	1	0	0	0	0	0	0	1	0	0	0	0	1	0	2	0	2	2	2	0	0	1	0	0	1	0	0	0	0	0	0	0	0	0	0
46856	355272	28	2	PNLIPRP1	10	18	0	7	9	0	0	0	0	0	0	0	0	1	1	0	0	0	0	1	0	0	0	1	0	0	1	0	1	0	0	0	2	3	0	0	0	0	0	0	0	0	0	0	0
42903	351319	27	2	C2CD2L	10	17	0	1	0	0	1	0	0	0	0	0	0	0	0	0	0	2	0	1	0	0	1	1	0	1	1	3	1	2	0	1	1	1	0	1	0	0	0	0	0	0	0	0	1
23648	332064	27	2	COL8A2	10	17	0	1	1	1	0	0	0	0	1	0	0	0	0	0	0	1	0	0	0	0	1	0	2	0	2	2	2	0	0	1	0	0	1	0	0	0	0	0	0	0	0	0	0
35653	344069	27	2	COL8A2	10	17	0	1	1	1	0	0	0	0	1	0	0	0	0	0	0	1	0	0	0	0	1	0	2	0	2	2	2	0	0	1	0	0	1	0	0	0	0	0	0	0	0	0	0
24054	332470	27	2	COL8A2	10	17	0	1	1	1	0	0	0	0	1	0	0	0	0	0	0	1	0	0	0	0	1	0	2	0	2	2	2	0	0	1	0	0	1	0	0	0	0	0	0	0	0	0	0
148444	456860	27	2	COL8A2	10	17	0	1	1	1	0	0	0	0	1	0	0	0	0	0	0	1	0	0	0	0	1	0	2	0	2	2	2	0	0	1	0	0	1	0	0	0	0	0	0	0	0	0	0
111595	420011	26	2	HCN1	10	16	0	0	1	0	0	0	0	0	0	0	0	0	0	0	0	0	0	0	0	0	2	0	1	1	2	2	3	2	0	1	0	0	0	0	0	1	0	0	0	0	0	0	0
49033	357449	26	2	HCN1	10	16	1	0	1	0	0	0	0	0	0	0	0	0	0	0	0	0	0	0	0	0	2	1	1	1	3	2	3	2	0	0	0	0	0	0	0	0	0	0	0	0	0	0	0
3195	311611	26	2	C2CD2L	10	16	0	1	0	0	1	0	0	0	0	0	0	0	0	0	0	2	0	1	0	0	1	1	0	1	1	2	1	2	0	1	1	1	0	1	0	0	0	0	0	0	0	0	1
154043	462459	25	2		10	15	0	0	0	0	0	0	0	0	0	0	0	0	0	2	0	0	0	0	0	0	1	1	1	2	2	1	0	1	0	0	1	0	0	0	0	0	1	1	0	0	0	0	2
101601	410017	25	2	SRSF1	10	15	0	1	0	0	0	0	0	0	0	0	0	0	1	2	0	0	0	0	0	0	1	1	1	2	1	1	0	0	0	0	1	0	0	0	0	0	1	1	0	0	0	0	2
143187	451603	24	2	HOXB3	10	14	0	1	0	0	0	0	0	0	0	2	0	0	0	0	0	0	0	0	0	0	0	0	3	1	1	1	1	0	0	1	0	0	1	0	0	0	1	0	0	0	0	0	0
34841	343257	24	2	C2CD2L	10	14	1	1	0	0	1	0	0	0	0	0	0	0	0	0	0	2	0	1	0	0	1	1	1	1	0	2	1	2	0	0	1	1	0	1	0	0	0	0	0	0	0	0	0
53632	362048	24	2	SRSF1	10	14	0	1	0	0	0	0	0	0	0	0	0	0	1	2	0	0	0	0	0	0	1	1	1	1	1	1	0	0	0	0	1	0	0	0	0	0	1	1	0	0	0	0	2
116038	424454	24	2		10	14	0	1	0	0	0	0	0	0	0	0	0	0	1	2	0	0	0	0	0	0	1	0	1	1	2	1	0	0	0	0	1	0	0	0	0	0	1	1	0	0	0	0	2
106140	414556	24	2	SRSF1	10	14	0	1	0	0	0	0	0	0	0	0	0	0	1	2	0	0	0	0	0	0	1	1	1	1	1	1	0	0	0	0	1	0	0	0	0	0	1	1	0	0	0	0	2
111144	419560	24	2	SRSF1	10	14	0	1	0	0	0	0	0	0	0	0	0	0	1	2	0	0	0	0	0	0	1	1	1	1	1	1	0	0	0	0	1	0	0	0	0	0	1	1	0	0	0	0	2
22260	330676	24	2		10	14	2	0	1	0	0	0	0	0	0	0	0	0	1	0	2	1	0	0	0	1	2	0	2	0	0	0	0	1	0	0	0	0	0	1	0	0	0	0	0	0	0	0	0
70783	379199	22	2	ST6GALNAC6	10	12	2	0	0	0	0	0	0	1	0	0	0	0	0	0	0	0	0	0	0	0	0	0	0	4	2	0	1	0	0	1	0	2	0	0	0	0	0	0	0	0	0	0	0
106190	414606	22	2	ST6GALNAC6	10	12	2	0	0	0	0	0	0	1	0	0	0	0	0	0	0	0	0	0	0	0	0	0	0	4	2	0	1	0	0	1	0	2	0	0	0	0	0	0	0	0	0	0	0
6903	315319	21	2	ZNF282	10	11	0	0	1	0	0	0	0	0	0	0	0	0	0	0	0	1	0	0	0	0	1	0	1	0	1	0	4	1	0	0	0	0	0	0	0	0	0	1	0	0	0	0	1
104484	412900	21	2	POLRMT	10	11	2	0	1	0	0	1	0	0	0	0	0	0	0	0	0	1	0	0	0	0	2	0	0	0	2	0	0	1	0	2	1	0	0	0	1	1	0	0	0	0	0	0	0
96101	404517	21	2	SFTPD	10	11	1	1	0	1	0	0	0	0	0	0	0	0	0	0	0	2	0	0	0	1	0	1	0	0	2	1	0	1	0	1	1	0	0	0	0	0	0	0	0	0	0	0	0
132422	440838	19	2	ADPRHL2	10	9	0	0	0	0	0	0	0	1	1	0	0	0	0	0	0	1	0	0	0	0	2	0	0	1	1	1	1	0	0	1	0	0	0	0	0	0	0	0	0	0	0	0	0
153076	461492	18	2		10	8	1	0	1	0	0	0	0	0	0	0	0	0	0	0	0	2	0	0	0	0	1	2	1	0	1	1	1	0	0	0	0	1	0	0	0	0	0	0	0	0	0	0	0
81507	389923	17	2	SGMS1	10	7	0	0	0	0	0	0	0	0	1	0	1	0	0	0	0	0	0	0	0	0	1	1	3	1	0	0	0	0	0	0	0	1	0	0	0	0	0	0	0	0	0	0	0
107507	415923	16	2	ST6GALNAC6	10	6	1	0	0	0	0	0	0	0	0	0	0	0	0	0	0	0	0	0	0	0	0	0	0	3	1	0	1	0	0	1	0	1	0	0	0	0	0	0	0	1	0	0	0
88815	397231	16	2	AADAT	10	6	0	0	2	0	0	0	0	0	1	0	0	0	0	0	0	0	0	0	0	0	1	1	2	0	1	0	1	0	0	0	0	1	0	0	0	0	1	1	0	0	0	0	0
109921	418337	16	2	AADAT	10	6	2	0	2	0	0	0	0	0	1	0	0	0	0	0	0	0	0	0	0	0	1	1	2	0	0	0	1	0	0	0	0	1	0	0	0	0	0	1	0	0	0	0	0
16606	325022	12	2	GA	10	2	1	0	0	0	0	0	0	0	0	0	0	0	0	0	0	0	0	0	0	0	1	0	0	1	3	0	0	1	0	0	0	0	0	0	0	0	0	0	0	0	0	0	0
146968	455384	11	2	CDX1	10	1	0	0	1	0	0	0	0	0	0	0	0	0	0	0	0	1	0	0	0	0	0	0	0	1	0	2	1	0	0	0	0	0	0	0	0	0	0	0	0	0	0	0	0
60012	368428	106	2	FLNA	9	97	8	1	0	0	3	0	1	2	0	1	0	2	2	1	0	4	0	1	0	1	5	4	4	6	6	6	1	5	0	2	0	3	0	1	0	1	0	1	0	1	1	0	2
9846	318262	106	2	FLNA	9	97	8	1	0	0	3	0	1	2	0	1	0	2	2	1	0	4	0	1	0	1	5	4	4	6	6	6	1	5	0	2	0	3	0	1	0	1	0	1	0	1	1	0	2
88883	397299	105	2	FLNA	9	96	7	1	0	0	3	0	1	2	0	1	0	2	2	0	0	5	0	1	0	0	6	4	4	6	6	6	1	5	0	2	0	3	0	1	0	1	0	1	0	1	1	0	2
108804	417220	92	2	FLNA	9	83	5	1	0	0	3	0	1	2	0	1	0	2	2	0	0	4	0	1	0	0	6	4	2	4	5	2	1	6	0	2	0	3	0	0	0	1	0	1	0	1	1	0	2
48607	357023	89	2	DOT1L	9	80	3	4	4	0	1	1	0	2	0	0	0	0	0	0	0	2	0	0	0	0	8	9	9	4	4	6	5	1	0	0	4	0	0	0	0	0	0	0	1	2	1	1	0
127156	435572	74	2	COL16A1	9	65	2	0	0	0	0	0	0	0	0	0	1	0	0	0	2	4	1	0	0	0	1	3	2	0	6	4	3	4	0	3	6	1	0	1	0	0	0	1	0	0	0	1	0
98855	407271	57	2	LOC101928083	9	48	2	1	0	0	0	0	1	0	0	0	0	0	0	0	0	0	0	1	1	1	0	0	1	2	2	1	2	0	0	5	3	0	0	0	0	2	1	0	0	1	0	0	1
112333	420749	48	2	ADCY5	9	39	3	2	3	0	1	0	0	1	0	0	0	0	0	0	0	0	0	0	1	0	1	0	4	1	2	1	2	0	0	3	3	2	0	0	0	0	0	0	1	0	0	0	1
114241	422657	41	2	SALL3	9	32	1	3	0	0	1	0	0	0	0	0	0	0	0	0	0	0	0	0	0	0	3	3	1	0	3	0	3	0	0	1	2	0	0	0	0	0	0	0	0	3	0	1	0
146772	455188	37	2	NBEA	9	28	0	0	2	1	0	1	0	0	0	0	0	1	0	1	0	0	0	0	1	1	3	0	1	0	2	1	2	2	0	1	1	0	0	0	0	0	0	1	0	0	0	0	0
95922	404338	37	2	ZNF281	9	28	2	1	2	0	0	1	1	0	0	0	0	2	0	0	1	0	0	0	0	0	2	1	2	1	0	0	1	0	0	0	1	3	0	0	0	1	0	0	0	0	0	0	0
75681	384097	36	2	SALL3	9	27	1	3	0	0	1	0	0	0	0	0	0	0	0	0	0	0	0	0	0	0	2	2	1	0	3	0	3	0	0	1	2	0	0	0	0	0	0	0	0	2	0	0	0
50677	359093	35	2	ELN	9	26	0	0	0	0	0	0	0	0	0	0	0	0	0	0	0	2	0	0	0	1	0	0	3	2	2	1	1	1	0	1	0	0	0	0	0	0	0	1	0	0	0	0	0
36224	344640	35	2	ELN	9	26	0	0	0	0	0	0	0	0	0	0	0	0	0	0	0	2	0	0	0	1	0	0	3	2	2	1	1	1	0	1	0	0	0	0	0	0	0	1	0	0	0	0	0
43606	352022	33	2	ELN	9	24	0	0	0	0	0	0	0	0	0	0	0	0	0	0	0	2	0	0	0	1	0	0	3	1	2	1	1	1	0	1	0	0	0	0	0	0	0	1	0	0	0	0	0
90523	398939	29	2	ANKRD17	9	20	1	0	0	0	0	0	1	1	0	0	0	0	0	0	0	3	0	0	0	0	1	0	1	1	1	0	2	1	0	1	0	0	0	0	0	1	0	0	0	0	1	0	0
26474	334890	23	2	RALGDS	9	14	3	1	1	0	0	0	0	0	0	0	0	0	0	0	0	0	0	0	0	0	2	1	0	0	1	0	2	1	0	2	1	0	0	0	0	0	0	0	0	0	0	0	0
126685	435101	20	2	FLJ00185	9	11	3	1	1	0	0	0	0	0	0	0	0	0	0	0	0	0	0	0	0	0	2	1	0	0	1	0	2	1	0	2	0	0	0	0	0	1	0	0	0	0	0	0	0
124341	432757	20	2	RALGDS	9	11	3	1	1	0	0	0	0	0	0	0	0	0	0	0	0	0	0	0	0	0	2	1	0	0	1	0	2	1	0	2	0	0	0	0	0	0	0	0	0	0	0	0	0
73065	381481	20	2		9	11	0	0	2	1	0	0	0	0	0	0	0	0	0	0	0	1	0	0	0	0	2	0	1	0	1	0	0	0	0	0	1	2	0	1	0	0	0	0	0	0	0	0	0
140426	448842	13	2		9	4	0	0	0	0	0	0	0	1	0	0	0	1	0	0	0	1	0	0	0	0	0	0	1	0	2	2	0	0	0	0	0	0	0	0	0	0	0	0	0	0	1	0	0
105255	413671	191	2	AHNAK	8	183	9	2	4	0	3	1	1	1	1	0	0	0	2	0	3	2	0	1	0	1	7	3	7	9	5	4	5	8	0	6	12	10	1	1	3	2	1	2	0	0	0	1	0
59658	368074	165	2	AHNAK	8	157	7	1	4	0	1	1	1	1	1	0	0	0	1	0	3	1	0	1	0	1	6	4	7	9	5	4	4	8	0	4	11	9	1	1	2	2	1	2	0	0	0	1	0
103764	412180	165	2	DNAH14	8	157	3	5	4	1	2	1	1	0	1	0	1	2	0	4	1	5	0	1	0	0	6	6	5	6	8	6	11	6	0	6	5	3	1	1	0	2	2	0	1	2	1	0	1
143175	451591	161	2	DNAH14	8	153	1	5	4	1	2	1	1	0	1	0	1	2	0	4	1	5	0	1	0	0	6	6	6	6	8	6	11	6	0	6	5	3	1	1	0	2	2	0	1	2	1	0	1
148151	456567	138	2	PCNT	8	130	7	0	2	0	1	1	0	1	1	1	1	0	1	0	1	1	0	0	1	0	3	3	6	5	4	3	6	5	0	13	3	5	0	0	0	0	0	2	0	1	1	0	0
917	309333	136	2	TRRAP	8	128	6	7	3	2	2	0	1	1	3	0	0	1	0	2	1	2	0	1	0	0	8	3	4	1	4	6	4	4	0	4	5	1	0	0	0	0	4	3	0	1	1	0	3
58572	366988	135	2	TRRAP	8	127	6	6	3	2	2	0	1	1	3	0	0	1	0	2	1	2	0	0	0	0	8	2	4	1	5	7	4	4	0	4	5	2	0	0	0	0	4	3	0	0	1	0	3
8733	317149	134	2	PCNT	8	126	7	0	2	0	1	1	0	1	1	1	1	0	0	0	1	0	0	0	1	0	3	3	6	5	4	3	6	5	0	12	2	5	0	0	0	0	0	2	0	1	1	0	0
11346	319762	133	2	PCNT	8	125	7	0	2	0	1	1	0	1	1	1	1	0	1	0	1	1	0	0	1	0	3	3	6	5	4	2	6	5	0	13	3	5	0	0	0	0	0	2	0	1	1	0	0
87619	396035	132	2	PCNT	8	124	7	0	2	0	1	1	0	1	1	1	1	0	1	0	1	1	0	0	1	0	3	3	6	5	4	3	6	4	0	12	3	5	0	0	0	0	0	2	0	1	1	0	0
9628	318044	123	2	PCNT	8	115	7	0	2	0	1	1	0	1	1	1	1	0	0	0	1	0	0	0	1	0	3	3	6	5	4	2	6	4	0	11	2	5	0	0	0	0	0	2	0	1	1	0	0
704	309120	120	2	TNRC18	8	112	3	2	3	0	1	0	1	0	0	2	0	0	3	0	1	0	0	1	0	1	2	5	4	6	3	6	7	0	0	5	5	3	0	1	1	0	1	3	0	1	1	1	1
46940	355356	120	2	LRP2	8	112	8	3	3	0	1	0	0	2	0	0	1	1	1	1	2	3	1	1	1	1	7	5	10	3	3	5	5	4	0	2	5	1	0	0	4	1	2	1	0	0	1	1	0
125129	433545	120	2	LRP2	8	112	8	3	3	0	1	0	0	2	0	0	1	1	1	1	2	3	1	1	1	1	7	5	10	3	3	5	5	4	0	2	5	1	0	0	4	1	2	1	0	0	1	1	0
127603	436019	120	2	COL1A1	8	112	4	4	3	0	1	0	0	1	0	0	1	1	1	0	2	2	0	2	0	0	3	1	5	2	4	2	2	2	0	4	3	8	2	1	0	2	0	3	3	0	2	2	0
26088	334504	118	2	TNRC18	8	110	3	2	3	0	1	0	1	0	0	2	0	0	3	0	1	0	0	1	0	1	2	5	4	6	3	6	7	0	0	5	5	3	0	1	1	0	1	3	0	1	1	1	1
58479	366895	118	2		8	110	8	2	3	0	1	0	0	2	0	0	1	1	1	1	2	3	1	1	1	1	7	4	10	3	3	5	5	4	0	2	5	1	0	0	4	1	2	1	0	0	1	1	0
101759	410175	118	2	MGA	8	110	2	2	7	1	1	0	2	3	1	0	1	1	0	0	1	6	0	0	0	0	5	6	6	3	2	4	10	3	0	4	3	3	0	0	1	0	2	1	0	1	0	0	1
72204	380620	117	2	MGA	8	109	2	2	7	1	1	0	2	2	0	0	1	1	0	0	1	4	0	0	0	0	6	6	6	3	2	4	10	3	0	4	3	3	0	0	2	0	2	2	0	1	0	0	1
51856	360272	117	2	MGA	8	109	2	2	7	1	1	0	2	3	1	0	1	1	0	0	1	6	0	0	0	0	5	6	6	3	2	4	10	3	0	3	3	3	0	0	1	0	2	1	0	1	0	0	1
44261	352677	116	2	COL4A6	8	108	4	2	2	0	0	0	0	0	1	0	0	2	1	1	0	1	0	1	0	0	4	2	8	2	8	5	2	5	0	7	6	6	0	0	0	0	1	0	0	1	0	1	3
140817	449233	116	2	COL4A6	8	108	4	2	3	0	0	0	0	0	1	0	0	2	1	1	0	1	0	2	0	0	3	1	7	2	8	5	2	5	0	7	6	6	0	0	0	0	1	0	0	1	0	1	4
50811	359227	115	2	COL4A6	8	107	4	2	3	0	0	0	0	0	1	0	0	2	1	1	0	2	0	2	0	0	3	2	7	2	8	5	2	5	0	6	6	6	0	0	0	0	1	0	0	1	0	1	3
134583	442999	115	2	CMYA5	8	107	4	4	2	0	0	0	1	0	2	0	0	1	5	0	0	1	0	0	2	0	6	8	6	2	5	5	1	6	0	3	3	3	1	1	0	0	0	1	0	2	0	1	0
13156	321572	115	2	MGA	8	107	2	2	7	1	0	0	2	1	0	0	1	1	0	0	1	5	0	0	0	0	4	5	6	3	4	4	9	2	0	5	3	3	0	0	2	2	2	1	0	1	0	0	1
20000	328416	115	2	MGA	8	107	2	2	7	1	1	0	2	2	0	0	1	1	0	0	1	5	0	0	0	0	5	6	6	3	2	4	10	3	0	4	3	3	0	0	2	0	2	1	0	1	0	0	1
135914	444330	115	2	COL1A1	8	107	4	4	3	0	1	0	0	1	0	0	1	1	1	0	2	2	0	2	0	0	3	1	5	1	4	2	2	2	0	4	3	8	2	1	0	2	0	3	3	0	2	2	0
113573	421989	114	2	COL4A6	8	106	3	2	3	0	0	0	0	0	1	0	0	2	1	1	0	2	0	2	0	0	3	2	7	2	8	5	2	5	0	6	6	6	0	0	0	0	1	0	0	1	0	1	3
34105	342521	114	2	MGA	8	106	2	2	7	1	1	0	2	2	0	0	1	1	0	0	1	5	0	0	0	0	5	6	6	3	2	4	10	3	0	3	3	3	0	0	2	0	2	1	0	1	0	0	1
27217	335633	114	2	MGA	8	106	2	2	7	1	0	0	2	2	1	0	1	1	0	0	1	6	0	0	0	0	4	6	6	3	2	4	10	3	0	3	3	3	0	0	1	0	2	1	0	1	0	0	1
2241	310657	113	2	COL4A6	8	105	4	2	3	0	0	0	0	0	1	0	0	2	1	1	0	1	0	2	0	0	3	2	7	2	8	5	2	5	0	7	5	6	0	0	0	0	1	0	0	1	0	1	3
99965	408381	113	2	COL4A6	8	105	4	2	3	0	0	0	0	0	1	0	0	2	1	1	0	1	0	1	0	0	3	1	7	2	8	4	2	5	0	7	6	6	0	0	0	0	1	0	0	1	0	1	4
38392	346808	113	2	BSN	8	105	3	3	3	0	1	0	1	0	1	0	1	0	3	0	2	2	0	0	0	1	7	5	4	3	9	5	2	2	0	3	8	3	2	0	0	1	0	2	0	0	1	1	0
9814	318230	113	2	PRKDC	8	105	5	3	3	0	0	0	3	0	0	2	0	2	0	0	2	5	2	0	0	0	8	8	4	5	8	3	3	2	0	5	3	3	0	0	1	0	0	0	0	0	1	2	1
13721	322137	113	2	MGA	8	105	2	2	6	1	1	0	2	2	0	0	1	1	0	0	1	5	0	0	0	0	5	6	6	3	2	4	10	3	0	3	3	3	0	0	1	0	2	1	0	1	0	0	1
89356	397772	112	2	COL4A6	8	104	3	2	3	0	0	0	0	0	1	0	0	2	1	1	0	1	0	2	0	0	3	2	7	2	8	5	2	5	0	7	5	6	0	0	0	0	1	0	0	1	0	1	3
85370	393786	112	2	MGA	8	104	2	2	7	1	0	0	2	1	0	0	1	1	0	0	1	5	0	0	0	0	4	6	6	3	2	4	10	3	0	4	3	3	0	0	2	0	2	1	0	1	0	0	1
125829	434245	111	2	PCNT	8	103	7	0	2	0	1	1	0	1	1	1	1	0	1	0	1	1	0	0	1	0	3	1	5	4	2	2	4	4	0	12	2	4	0	0	0	0	0	2	0	1	0	0	0
140175	448591	109	2	PRKDC	8	101	5	3	3	0	0	0	2	0	0	2	0	2	0	0	2	5	2	0	0	0	8	8	3	5	7	3	3	2	0	5	3	3	0	0	1	0	0	0	0	0	1	2	1
108209	416625	109	2	PRKDC	8	101	5	3	4	0	0	0	2	0	0	2	0	2	0	0	2	5	2	0	0	0	8	7	3	5	7	3	4	2	0	4	3	3	0	0	1	0	0	0	0	0	1	2	1
82050	390466	109	2	COL6A3	8	101	3	5	1	1	0	1	1	0	1	0	1	0	0	1	2	2	0	0	0	0	4	5	3	3	6	1	2	2	0	4	1	3	1	0	0	1	1	1	1	0	1	0	0
111	308527	105	2	MKI67	8	97	3	7	3	0	0	0	1	1	2	0	0	1	1	0	0	3	0	0	0	0	7	5	2	7	3	4	1	1	0	2	5	5	0	2	1	0	0	1	2	0	0	0	1
38173	346589	105	2	COL1A1	8	97	4	4	3	0	1	0	0	1	0	0	1	1	1	0	2	2	0	2	0	0	3	0	5	1	4	2	2	2	0	3	3	7	2	1	0	2	0	2	2	0	2	2	0
94849	403265	104	2	COL1A1	8	96	4	3	3	0	1	0	0	1	0	0	1	1	1	0	2	2	0	2	0	0	3	0	5	1	4	2	2	2	0	3	3	7	2	1	0	2	0	2	2	0	2	2	0
28628	337044	103	2	HES6	8	95	0	1	1	0	0	0	0	1	1	0	0	0	0	0	0	0	0	0	0	0	0	1	5	13	2	2	2	2	0	1	4	5	0	0	1	1	6	3	0	0	0	0	0
18978	327394	103	2	LRP2	8	95	7	3	2	0	0	0	0	1	0	0	1	1	1	1	2	1	1	1	1	1	6	5	10	3	2	4	4	4	0	2	4	1	0	0	3	1	2	1	0	0	1	1	0
55947	364363	103	2	LRP2	8	95	7	2	2	0	0	0	1	1	0	0	1	1	1	1	2	1	1	1	2	1	6	5	10	3	2	4	4	3	0	2	4	1	0	0	3	1	2	1	0	0	1	1	0
21858	330274	103	2	COL6A3	8	95	3	5	1	1	0	1	1	0	1	0	1	0	0	1	2	2	0	0	0	0	4	4	3	3	6	1	2	1	0	4	1	3	1	0	0	1	1	1	1	0	1	0	0
68346	376762	100	2	BAHCC1	8	92	4	2	2	0	2	3	0	0	1	0	0	0	1	0	1	4	0	0	0	1	5	6	2	4	4	4	2	0	0	0	1	2	3	0	0	0	1	1	1	2	0	0	1
57947	366363	99	2	SPNB4	8	91	2	2	2	0	0	0	1	2	1	0	0	2	1	2	3	2	0	1	0	0	3	4	4	2	8	4	3	4	0	1	2	2	0	1	0	0	0	2	0	1	1	0	1
56394	364810	99	2	MGA	8	91	2	2	6	1	1	0	1	3	1	0	0	1	0	0	1	6	0	0	0	0	5	5	6	2	2	4	9	3	0	2	2	2	0	0	1	0	2	1	0	1	0	0	0
103956	412372	98	2	SPTBN4	8	90	2	2	2	0	0	0	1	2	1	0	0	2	1	2	3	2	0	1	0	0	3	4	4	2	8	4	3	4	0	1	2	2	0	1	0	0	0	2	0	1	1	0	1
101458	409874	97	2	REV3L	8	89	0	2	1	0	0	2	0	0	1	0	0	0	2	1	2	2	0	0	0	0	5	2	5	6	6	1	5	1	0	2	4	1	0	1	2	0	2	0	0	0	1	0	2
53778	362194	97	2	MGA	8	89	2	2	6	1	1	0	1	3	1	0	0	1	0	0	1	6	0	0	0	0	5	5	5	2	2	4	9	3	0	2	2	1	0	0	1	0	2	1	0	1	0	0	0
89420	397836	97	2	FRY	8	89	6	3	0	0	2	0	1	1	0	0	0	3	0	1	0	2	0	0	0	1	2	2	3	8	2	2	2	2	0	3	5	1	1	1	0	0	3	1	1	2	2	1	0
39745	348161	92	2	DIDO1	8	84	2	2	2	0	0	2	0	0	1	2	0	1	0	0	1	3	0	0	0	0	3	4	5	2	4	5	1	5	0	1	1	1	0	0	0	2	1	0	0	1	1	0	0
152955	461371	90	2	FRMPD3	8	82	0	2	1	0	0	0	2	0	0	0	0	0	2	1	1	2	0	0	0	0	2	5	8	3	7	3	8	4	0	3	2	1	1	0	2	0	0	1	0	0	2	2	0
89800	398216	89	2	COL18A1	8	81	2	1	0	0	1	0	1	2	0	0	0	0	0	0	1	1	0	0	0	0	3	3	3	5	4	6	3	2	0	5	2	2	1	2	0	1	0	0	0	0	3	1	1
62443	370859	89	2	MUC16	8	81	3	5	1	0	0	1	2	1	1	0	1	0	0	0	1	2	1	0	0	1	6	5	1	2	3	6	2	3	0	3	5	0	0	1	1	2	0	0	0	1	0	0	0
109619	418035	88	2	TNRC18	8	80	3	0	3	0	1	0	1	0	0	2	0	0	2	0	0	0	0	1	0	1	1	4	3	6	1	6	6	0	0	3	5	2	0	1	0	0	0	3	0	1	1	0	0
95243	403659	88	2	SPTBN4	8	80	2	2	2	0	0	0	1	1	0	0	0	2	1	2	3	2	0	1	0	0	3	3	4	1	8	3	3	4	0	1	2	2	0	0	0	0	0	2	0	1	1	0	1
9933	318349	85	2	FRMPD3	8	77	0	2	1	0	0	0	2	0	0	0	0	0	2	1	1	2	0	0	0	0	2	4	6	3	7	3	8	4	0	3	2	1	1	0	2	0	0	1	0	0	2	2	0
135618	444034	85	2	DOT1L	8	77	2	4	4	0	1	1	0	2	0	0	0	0	0	0	0	2	0	0	0	0	8	9	9	4	3	6	5	1	0	0	4	0	0	0	0	0	0	0	1	2	0	1	0
81345	389761	84	2	DOT1L	8	76	2	4	4	0	1	1	0	2	0	0	0	0	0	0	0	2	0	0	0	0	8	9	9	4	3	6	5	1	0	0	3	0	0	0	0	0	0	0	1	2	0	1	0
70191	378607	82	2	COL18A1	8	74	1	1	0	0	1	0	1	1	0	0	0	0	0	0	1	1	0	0	0	0	3	3	3	5	3	6	2	2	0	4	2	2	1	2	0	1	0	1	0	0	3	1	1
55079	363495	82	2	MUC5AC	8	74	5	1	1	0	1	1	0	2	4	0	0	0	1	1	1	2	0	0	0	0	5	1	5	7	5	2	4	5	0	1	3	2	0	1	1	0	0	1	0	0	1	1	0
21484	329900	80	2	COL1A2	8	72	3	2	2	0	0	0	2	1	0	1	0	1	2	0	0	1	0	2	0	0	4	1	8	6	4	1	1	2	0	2	3	1	0	0	1	1	0	2	0	0	0	0	0
6644	315060	79	2	COL18A1	8	71	1	1	0	0	1	0	1	1	0	0	0	0	0	0	0	1	0	0	0	0	3	3	3	4	3	6	2	2	0	4	2	2	1	2	0	1	0	1	0	0	3	1	1
31045	339461	79	2	DMD	8	71	0	4	0	0	1	0	2	3	0	0	0	0	0	0	0	2	0	1	0	1	4	3	6	1	5	3	1	4	0	0	1	1	0	0	0	0	0	0	2	0	2	2	1
105241	413657	78	2	DOT1L	8	70	1	4	4	0	1	0	0	2	0	0	0	0	0	0	0	2	0	0	0	0	7	9	9	4	3	6	4	1	0	0	4	0	0	0	0	0	0	0	1	2	0	1	0
19285	327701	78	2	DMD	8	70	0	4	0	0	1	0	2	3	0	0	0	0	0	0	0	2	0	1	0	1	4	3	6	1	5	3	1	4	0	0	1	1	0	0	0	0	0	0	2	0	2	2	1
66444	374860	78	2	CACNA1H	8	70	5	3	3	1	1	0	0	1	0	0	0	0	2	0	0	1	0	0	0	0	4	2	3	5	2	4	3	2	0	1	1	3	0	1	1	0	0	1	0	0	0	0	0
56633	365049	78	2	CACNA1H	8	70	5	3	3	1	1	0	0	1	0	0	0	0	2	0	0	1	0	0	0	0	4	2	3	5	2	4	3	2	0	1	1	3	0	1	1	0	0	1	0	0	0	0	0
86966	395382	78	2	CACNA1H	8	70	5	3	3	1	1	0	0	1	0	0	0	0	2	0	0	1	0	0	0	0	4	2	3	5	2	4	3	2	0	1	1	3	0	1	1	0	0	1	0	0	0	0	0
109952	418368	78	2	CACNA1H	8	70	5	3	3	1	1	0	0	1	0	0	0	0	2	0	0	1	0	0	0	0	4	2	3	5	2	4	3	2	0	1	1	3	0	1	1	0	0	1	0	0	0	0	0
116502	424918	78	2	CACNA1H	8	70	5	3	3	1	1	0	0	1	0	0	0	0	2	0	0	1	0	0	0	0	4	2	3	5	2	4	3	2	0	1	1	3	0	1	1	0	0	1	0	0	0	0	0
91987	400403	78	2	CACNA1H	8	70	5	3	3	1	1	0	0	1	0	0	0	0	2	0	0	1	0	0	0	0	4	2	3	5	2	4	3	2	0	1	1	3	0	1	1	0	0	1	0	0	0	0	0
115035	423451	77	2		8	69	2	1	2	0	0	0	1	1	0	0	0	2	0	2	3	1	0	1	0	0	2	1	4	1	8	3	1	4	0	1	2	2	0	0	0	0	0	2	0	1	1	0	1
90678	399094	77	2	KIAA1671	8	69	3	1	4	0	1	0	1	1	1	0	1	1	0	0	3	4	0	0	0	0	1	5	1	2	4	1	3	0	0	1	2	0	0	0	0	2	2	4	0	0	0	1	0
81885	390301	76	2	PPRC1	8	68	3	4	1	0	0	1	0	1	1	0	0	0	0	1	0	4	0	0	0	0	4	2	1	1	6	9	4	6	0	0	4	2	1	0	0	1	1	1	0	0	1	0	0
51786	360202	76	2	SPTBN4	8	68	2	1	2	0	0	0	1	1	0	0	0	2	0	2	3	1	0	1	0	0	2	1	4	1	8	3	1	4	0	1	2	2	0	0	0	0	0	2	0	1	1	0	1
98154	406570	75	2	AKAP13	8	67	7	0	1	0	0	1	2	0	0	0	0	1	0	1	0	3	0	0	1	0	4	1	4	0	5	2	3	5	0	3	1	1	0	0	0	1	0	0	1	1	0	1	1
71536	379952	75	2	AKAP13	8	67	7	0	1	0	0	1	2	0	0	0	0	1	0	1	1	3	0	0	1	0	4	1	4	0	4	2	3	5	0	2	1	1	0	0	0	1	0	0	1	1	0	1	1
73831	382247	75	2	AKAP13	8	67	7	0	1	0	0	1	2	0	0	0	0	1	0	1	1	3	0	0	1	0	4	1	4	0	4	2	3	5	0	2	1	1	0	0	0	1	0	0	1	1	0	1	1
109908	418324	75	2	AKAP13	8	67	7	0	1	0	0	1	2	0	0	0	0	1	0	1	1	3	0	0	1	0	4	1	4	0	4	2	3	5	0	2	1	1	0	0	0	1	0	0	1	1	0	1	1
20926	329342	74	2	AKAP13	8	66	7	0	1	1	0	1	2	0	0	0	0	1	0	1	0	3	0	0	1	0	4	1	4	0	4	2	3	5	0	2	1	1	0	0	0	1	0	0	1	1	0	1	1
70178	378594	74	2	AKAP13	8	66	7	0	1	1	0	1	2	0	0	0	0	1	0	1	0	3	0	0	1	0	4	1	4	0	4	2	3	5	0	2	1	1	0	0	0	1	0	0	1	1	0	1	1
57626	366042	74	2	AKAP13	8	66	7	0	1	1	0	1	2	0	0	0	0	1	0	1	0	3	0	0	1	0	4	1	4	0	4	2	3	5	0	2	1	1	0	0	0	1	0	0	1	1	0	1	1
54038	362454	73	2	TCOF1	8	65	4	2	1	0	1	0	0	0	0	0	0	2	0	0	0	1	0	1	0	0	0	3	8	3	3	2	5	2	0	3	3	5	1	0	0	0	0	0	0	1	0	2	0
28169	336585	73	2	AKAP13	8	65	7	0	1	0	0	1	2	0	0	0	0	1	0	1	0	3	0	0	1	0	4	1	4	0	4	2	3	5	0	2	1	1	0	0	0	1	0	0	1	1	0	1	1
58746	367162	73	2	AKAP13	8	65	7	0	1	0	0	1	2	0	0	0	0	1	0	1	0	3	0	0	1	0	4	1	4	0	4	2	3	5	0	2	1	1	0	0	0	1	0	0	1	1	0	1	1
67515	375931	73	2	AKAP13	8	65	7	0	1	0	0	1	2	0	0	0	0	1	0	1	0	3	0	0	1	0	4	1	4	0	4	2	3	5	0	2	1	1	0	0	0	1	0	0	1	1	0	1	1
82433	390849	73	2	AKAP13	8	65	7	0	1	0	0	1	2	0	0	0	0	1	0	1	0	3	0	0	1	0	4	1	4	0	4	2	3	5	0	2	1	1	0	0	0	1	0	0	1	1	0	1	1
138996	447412	73	2	AKAP13	8	65	7	0	1	0	0	1	2	0	0	0	0	1	0	1	0	3	0	0	1	0	4	1	4	0	4	2	3	5	0	2	1	1	0	0	0	1	0	0	1	1	0	1	1
133131	441547	73	2	AKAP13	8	65	7	0	1	0	0	1	2	0	0	0	0	1	0	1	0	3	0	0	1	0	4	1	4	0	4	2	3	5	0	2	1	1	0	0	0	1	0	0	1	1	0	1	1
117560	425976	73	2	AKAP13	8	65	7	0	1	0	0	1	2	0	0	0	0	1	0	1	0	3	0	0	1	0	4	1	4	0	4	2	3	5	0	2	1	1	0	0	0	1	0	0	1	1	0	1	1
129329	437745	73	2	AKAP13	8	65	7	0	1	0	0	1	2	0	0	0	0	1	0	1	0	3	0	0	1	0	4	1	4	0	4	2	3	5	0	2	1	1	0	0	0	1	0	0	1	1	0	1	1
151958	460374	73	2	MPDZ	8	65	2	4	0	0	0	0	1	1	2	0	0	1	0	2	0	0	0	0	1	0	2	5	0	2	1	3	3	0	0	4	7	0	0	0	1	0	0	0	1	3	0	2	2
9805	318221	73	2	CABIN1	8	65	2	3	3	0	1	2	2	0	0	0	2	1	1	0	0	1	1	0	0	1	3	1	4	4	4	1	3	1	0	2	2	1	0	0	1	0	0	2	0	0	0	1	2
58406	366822	73	2	MYH7B	8	65	0	7	1	0	0	1	0	0	0	0	0	0	1	1	0	2	0	0	0	0	1	1	3	2	1	2	2	2	0	2	5	2	1	0	3	1	0	1	0	0	0	2	0
121487	429903	72	2	MPDZ	8	64	2	4	0	0	0	0	1	1	2	0	0	1	0	2	0	0	0	0	1	0	2	5	0	2	1	3	3	0	0	4	7	0	0	0	1	0	0	0	1	3	0	2	2
21548	329964	72	2	CABIN1	8	64	2	3	3	0	1	2	2	0	0	0	2	1	1	0	0	1	1	0	0	1	3	1	4	4	4	1	3	1	0	2	2	1	0	0	0	0	0	2	0	0	0	1	2
76605	385021	72	2	CABIN1	8	64	2	3	3	0	1	2	2	0	0	0	2	1	1	0	0	1	1	0	0	1	3	1	4	4	4	1	3	1	0	2	2	1	0	0	0	0	0	2	0	0	0	1	2
12110	320526	72	2	MYH7B	8	64	0	6	1	0	0	1	0	0	0	0	0	0	1	1	0	2	0	0	0	0	1	1	3	2	1	2	2	2	0	2	5	2	1	0	3	1	0	1	0	0	0	2	0
44038	352454	71	2	PPRC1	8	63	3	4	1	0	0	1	0	0	1	0	0	0	0	1	0	3	0	0	0	0	3	2	1	1	6	9	4	6	0	0	4	2	0	0	0	1	1	1	0	0	1	0	0
22348	330764	71	2	CABIN1	8	63	2	2	3	0	1	2	1	0	0	0	2	1	1	0	0	1	1	0	0	1	3	1	4	4	4	1	3	1	0	2	2	1	0	0	1	0	0	2	0	0	0	1	2
148048	456464	71	2	CABIN1	8	63	2	2	3	0	1	2	1	0	0	0	2	1	1	0	0	1	1	0	0	1	3	1	4	4	4	1	3	1	0	2	2	1	0	0	1	0	0	2	0	0	0	1	2
93509	401925	71	2	MTCL1	8	63	2	1	1	0	0	2	1	1	1	0	2	1	1	1	0	1	0	0	0	0	3	0	3	0	4	3	0	1	0	4	0	2	0	0	2	1	0	2	0	1	1	0	1
144306	452722	70	2	CABIN1	8	62	2	2	3	0	1	2	1	0	0	0	2	1	1	0	0	1	1	0	0	1	3	1	4	4	4	1	3	1	0	1	2	1	0	0	1	0	0	2	0	0	0	1	2
136317	444733	70	2	CABIN1	8	62	2	2	3	0	1	2	1	0	0	0	2	1	1	0	0	1	1	0	0	1	3	1	4	4	4	1	3	1	0	2	2	1	0	0	0	0	0	2	0	0	0	1	2
135741	444157	70	2	CABIN1	8	62	2	2	3	0	1	2	1	0	0	0	2	1	1	0	0	1	1	0	0	1	3	1	4	4	4	1	3	1	0	2	2	1	0	0	0	0	0	2	0	0	0	1	2
26202	334618	70	2	FLJ00246	8	62	0	4	5	0	0	0	2	0	0	0	1	1	1	0	0	0	0	0	0	0	0	2	7	0	1	3	1	1	0	2	1	2	0	0	1	3	0	1	0	0	1	1	1
149420	457836	70	2	SOGA2	8	62	2	1	1	0	0	2	1	1	1	0	2	1	1	1	0	1	0	0	0	0	3	0	3	0	4	2	0	1	0	4	0	2	0	0	2	1	0	2	0	1	1	0	1
65041	373457	69	2	LIMCH1	8	61	0	0	2	0	1	0	0	0	0	0	0	0	1	0	0	3	0	0	0	1	3	5	2	1	4	2	4	4	0	2	0	1	2	2	0	2	1	0	0	0	1	1	1
1417	309833	69	2	TCOF1	8	61	3	2	1	0	1	0	0	0	0	0	0	2	0	0	0	1	0	1	0	0	0	3	7	3	3	2	4	1	0	3	3	5	1	0	0	0	0	0	0	1	0	2	0
85092	393508	69	2	TCOF1	8	61	4	2	1	1	1	0	0	0	0	0	0	1	0	0	0	2	0	1	0	0	2	3	5	3	3	2	4	1	0	3	2	4	1	0	0	0	0	0	0	1	0	2	0
129428	437844	69	2	PHLPP1	8	61	2	1	2	0	0	0	1	0	2	0	0	1	1	0	0	1	0	0	0	1	2	3	4	4	1	2	1	3	0	2	3	0	0	0	1	2	1	2	0	1	0	1	0
3853	312269	69	2	ARHGEF17	8	61	0	2	3	0	1	0	1	0	0	0	0	2	0	0	2	1	0	0	0	0	4	2	5	3	2	0	2	3	0	3	0	0	0	0	0	1	0	1	0	0	2	0	0
18656	327072	68	2	LIMCH1	8	60	0	0	2	0	1	0	0	0	0	0	0	0	1	0	0	3	0	0	0	1	3	5	2	1	4	1	4	4	0	2	0	1	2	2	0	2	1	0	0	0	1	1	1
3582	311998	68	2	LIMCH1	8	60	0	0	2	0	1	0	0	0	0	0	0	0	1	0	0	3	0	0	0	1	3	5	2	1	4	1	4	4	0	2	0	1	2	2	0	2	1	0	0	0	1	1	1
127857	436273	68	2	TCOF1	8	60	3	2	1	1	1	0	0	0	0	0	0	1	0	0	0	1	0	1	0	0	2	3	5	3	3	2	5	2	0	3	2	4	1	0	0	0	0	0	0	1	0	2	0
122468	430884	68	2	TCOF1	8	60	3	2	1	0	1	0	0	0	0	0	0	2	0	0	0	1	0	1	0	0	0	3	7	3	2	2	4	1	0	3	3	5	1	0	0	0	0	0	0	1	0	2	0
139012	447428	68	2	CABIN1	8	60	2	3	3	0	1	1	2	0	0	0	2	1	1	0	0	1	1	0	0	1	3	1	4	3	4	1	3	1	0	2	2	1	0	0	0	0	0	2	0	0	0	1	2
89347	397763	68	2	CABIN1	8	60	2	3	3	0	1	2	2	0	0	0	2	1	1	0	0	1	1	0	0	1	3	1	4	3	4	1	3	1	0	2	2	1	0	0	0	0	0	2	0	0	0	1	2
129314	437730	68	2	AIM1L	8	60	3	2	2	0	0	0	1	1	1	1	1	0	0	0	0	1	0	2	0	0	3	3	0	2	2	1	1	0	0	2	3	2	0	1	0	1	2	0	1	0	0	0	1
67130	375546	67	2	LIMCH1	8	59	0	0	2	0	1	0	0	0	0	0	0	0	1	0	0	3	0	0	0	1	3	5	2	1	4	1	4	4	0	2	0	1	2	2	0	2	1	0	0	0	1	1	1
147538	455954	67	2	LIMCH1	8	59	0	0	2	0	1	0	0	0	0	0	0	0	1	0	0	3	0	0	0	1	3	5	2	1	4	1	4	4	0	2	0	1	2	2	0	2	1	0	0	0	1	1	1
46401	354817	67	2	TCOF1	8	59	3	2	1	1	1	0	0	0	0	0	0	1	0	0	0	1	0	1	0	0	2	3	5	3	2	2	5	2	0	3	2	4	1	0	0	0	0	0	0	1	0	2	0
57347	365763	67	2	CABIN1	8	59	2	2	3	0	1	1	1	0	0	0	2	1	1	0	0	1	1	0	0	1	3	1	4	3	4	1	3	1	0	2	2	1	0	0	1	0	0	2	0	0	0	1	2
92781	401197	67	2	AKAP13	8	59	7	0	1	0	0	1	2	0	0	0	0	1	0	1	0	3	0	1	1	0	4	0	3	0	4	2	3	4	0	2	0	1	0	0	0	1	0	0	1	1	0	1	1
13963	322379	66	2	CHTF18	8	58	0	1	2	0	0	0	1	0	1	1	0	0	0	0	0	1	0	0	1	0	3	1	4	3	13	1	1	1	0	0	2	1	0	0	1	0	0	1	3	0	0	0	0
143523	451939	66	2	CHTF18	8	58	0	1	2	0	0	0	1	0	1	1	0	0	0	0	0	1	0	0	1	0	3	1	4	3	13	1	1	1	0	0	2	1	0	0	1	0	0	1	3	0	0	0	0
104296	412712	66	2	TCOF1	8	58	3	2	1	0	1	0	0	0	0	0	0	2	0	0	0	1	0	1	0	0	0	3	6	3	2	2	4	1	0	3	3	5	1	0	0	0	0	0	0	1	0	2	0
38441	346857	66	2	TSC2	8	58	1	3	0	0	1	0	1	0	3	0	0	0	0	0	1	2	0	0	0	0	2	3	2	3	0	1	3	2	0	3	2	1	0	1	0	0	2	1	0	0	2	1	1
137801	446217	65	2	PHIP	8	57	1	1	2	1	0	1	3	0	0	0	0	1	1	0	0	3	0	0	0	1	4	1	7	0	3	4	2	3	0	0	2	2	0	0	0	1	1	1	0	0	2	1	0
152163	460579	65	2	RIMS1	8	57	3	1	3	0	0	0	1	1	1	0	0	0	1	1	0	2	0	0	0	0	6	2	3	3	3	2	1	2	0	0	0	1	0	0	1	0	1	0	3	0	0	0	1
143403	451819	65	2	ASXL1	8	57	3	2	1	0	0	0	1	2	1	0	0	0	1	1	0	1	0	0	0	0	0	2	3	3	2	3	2	1	0	2	0	1	0	0	0	3	4	0	0	0	0	2	1
93458	401874	65	2	AKAP13	8	57	7	0	1	0	0	1	2	0	0	0	0	1	0	1	0	3	0	0	1	0	4	0	2	0	4	2	3	4	0	2	0	1	0	0	0	1	0	0	1	1	0	1	1
81116	389532	65	2	ASXH1	8	57	3	2	1	0	0	0	2	2	1	0	0	0	1	1	0	2	0	0	0	0	0	2	2	2	2	3	2	1	0	2	0	1	0	0	0	3	4	0	0	0	0	2	1
48652	357068	64	2	LIMCH1	8	56	0	0	2	0	1	0	0	0	0	0	0	0	1	0	0	2	0	0	0	1	3	6	2	1	4	1	4	3	0	2	0	0	2	2	0	2	1	0	0	0	1	1	1
98119	406535	64	2	TCOF1	8	56	2	2	1	1	1	0	0	0	0	0	0	1	0	0	0	1	0	1	0	0	2	3	4	3	3	2	4	1	0	3	2	4	1	0	0	0	0	0	0	1	0	2	0
58353	366769	64	2	PHIP	8	56	1	1	2	1	0	1	3	0	0	0	0	1	1	0	0	3	0	0	0	1	4	1	7	0	3	4	2	3	0	0	2	2	0	0	0	1	1	1	0	0	2	0	0
45555	353971	64	2	PTPRF	8	56	2	3	2	3	0	0	0	1	1	0	1	1	1	0	0	1	1	0	1	0	2	3	3	2	3	1	5	1	0	2	1	0	1	0	0	1	1	2	0	1	0	1	0
57961	366377	64	2	PTPRF	8	56	2	3	2	3	0	0	0	1	1	0	1	1	1	0	0	1	1	0	1	0	2	3	3	2	3	1	5	1	0	2	1	0	1	0	0	1	1	2	0	1	0	1	0
103257	411673	64	2	PTPRF	8	56	2	3	2	3	0	0	0	1	1	0	1	1	1	0	0	1	1	0	1	0	2	3	3	2	3	1	5	1	0	2	1	0	1	0	0	1	1	2	0	1	0	1	0
99140	407556	64	2	PTPRF	8	56	2	3	2	3	0	0	0	1	1	0	1	1	1	0	0	1	1	0	1	0	2	3	3	2	3	1	5	1	0	2	1	0	1	0	0	1	1	2	0	1	0	1	0
72714	381130	64	2	ASXL1	8	56	3	2	1	0	0	0	1	2	1	0	0	0	1	1	0	1	0	0	0	0	0	2	2	3	2	3	2	1	0	2	0	1	0	0	0	3	4	0	0	0	0	2	1
8449	316865	64	2	ASXL1	8	56	3	2	1	0	0	0	2	2	1	0	0	0	1	1	0	1	0	0	0	0	0	2	3	2	2	3	2	1	0	2	0	1	0	0	0	3	4	0	0	0	0	2	1
73416	381832	64	2	ASXL1	8	56	3	2	1	0	0	0	3	2	1	0	0	0	1	1	0	1	0	0	0	0	0	2	2	2	2	3	2	1	0	2	0	1	0	0	0	3	4	0	0	0	0	2	1
137786	446202	64	2	ASXL1	8	56	3	2	1	0	0	0	2	2	1	0	0	0	1	1	0	2	0	0	0	0	0	2	2	2	2	3	2	1	0	2	0	1	0	0	0	3	4	0	0	0	0	2	1
43630	352046	63	2	LOC102723995	8	55	4	1	2	0	0	0	0	0	1	0	0	0	0	0	0	0	0	0	0	0	2	1	3	17	1	3	1	2	0	2	0	0	0	0	1	1	0	0	0	0	0	0	0
126028	434444	63	2	TCOF1	8	55	3	2	1	1	1	0	0	0	0	0	0	1	0	0	0	1	0	1	0	0	2	3	5	3	3	2	5	2	0	3	1	4	1	0	0	0	0	0	0	1	0	2	0
36632	345048	63	2	TCOF1	8	55	2	2	1	1	1	0	0	0	0	0	0	1	0	0	0	1	0	1	0	0	2	3	4	3	2	2	4	1	0	3	2	4	1	0	0	0	0	0	0	1	0	2	0
42187	350603	63	2	PTPRF	8	55	2	3	2	3	0	0	0	0	1	0	1	1	1	0	0	1	1	0	1	0	2	3	3	2	3	1	5	1	0	2	1	0	1	0	0	1	1	2	0	1	0	1	0
10301	318717	63	2	PTPRF	8	55	2	3	2	3	0	0	0	0	1	0	1	1	1	0	0	1	1	0	1	0	2	3	3	2	3	1	5	1	0	2	1	0	1	0	0	1	1	2	0	1	0	1	0
99834	408250	63	2	PTPRF	8	55	2	3	2	3	0	0	0	0	1	0	1	1	1	0	0	1	1	0	1	0	2	3	3	2	3	1	5	1	0	2	1	0	1	0	0	1	1	2	0	1	0	1	0
133480	441896	63	2	PTPRF	8	55	2	3	2	3	0	0	0	0	1	0	1	1	1	0	0	1	1	0	1	0	2	3	3	2	3	1	5	1	0	2	1	0	1	0	0	1	1	2	0	1	0	1	0
1793	310209	63	2	ASXL1	8	55	3	2	1	0	0	0	1	2	1	0	0	0	1	1	0	1	0	0	0	0	0	2	2	3	2	3	2	1	0	2	0	1	0	0	0	3	4	0	0	0	0	2	1
141000	449416	63	2	ASXL1	8	55	3	2	1	0	0	0	2	2	1	0	0	0	1	1	0	1	0	0	0	0	0	2	2	2	2	3	2	1	0	2	0	1	0	0	0	3	4	0	0	0	0	2	1
2208	310624	62	2	CAMSAP3	8	54	2	1	2	0	0	0	1	0	0	1	0	0	0	0	0	2	0	0	0	0	3	5	2	3	2	2	0	1	0	1	1	2	0	0	1	1	1	1	1	0	1	1	1
4744	313160	62	2	CASZ1	8	54	1	0	0	1	0	1	2	0	1	1	0	0	1	0	0	4	0	1	0	0	2	3	4	3	1	3	1	4	0	0	2	1	0	0	3	0	0	1	0	0	0	1	0
152945	461361	62	2	NYNRIN	8	54	3	1	6	0	0	3	2	0	0	0	0	0	0	0	0	2	0	0	1	2	4	4	4	3	1	0	2	2	0	0	0	0	0	0	1	0	0	1	0	1	1	0	1
71805	380221	62	2	ASXL1	8	54	3	2	1	0	0	0	2	2	1	0	0	0	1	1	0	1	0	0	0	0	0	2	2	2	2	3	2	1	0	2	0	1	0	0	0	3	4	0	0	0	0	2	1
39635	348051	61	2	ACIN1	8	53	2	1	3	1	1	0	0	0	0	0	0	0	0	0	0	0	0	0	0	0	2	5	2	2	7	3	2	0	0	2	1	5	1	0	0	1	1	0	1	0	1	0	0
107269	415685	61	2	ACIN1	8	53	2	1	3	1	1	0	0	0	0	0	0	0	0	0	0	0	0	0	0	0	2	5	2	2	7	3	2	0	0	2	1	5	1	0	0	1	1	0	1	0	1	0	0
57767	366183	61	2	NOTCH2	8	53	4	1	0	2	2	0	0	0	0	1	1	0	0	0	0	2	0	0	0	1	7	1	3	2	4	3	0	3	0	1	2	0	1	0	1	0	0	1	0	0	0	0	0
50264	358680	61	2	NOTCH2	8	53	4	1	0	2	2	0	0	0	0	1	1	0	0	0	0	2	0	0	0	1	7	1	3	2	4	3	0	3	0	1	2	0	1	0	1	0	0	1	0	0	0	0	0
32566	340982	61	2	CAMSAP3	8	53	3	1	2	0	0	0	1	0	0	1	0	0	0	0	0	2	0	0	0	0	3	5	2	3	2	2	0	1	0	1	2	2	0	0	1	1	0	1	1	0	1	2	0
143286	451702	61	2	COL9A1	8	53	2	1	3	0	0	1	1	0	0	0	0	2	0	0	0	0	0	2	0	0	1	2	1	3	2	2	1	1	0	3	4	2	1	0	2	0	0	0	0	1	2	0	0
153569	461985	61	2	ASXL1	8	53	3	2	1	0	0	0	1	2	1	0	0	0	1	1	0	1	0	0	0	0	0	2	2	2	2	3	2	1	0	2	0	1	0	0	0	3	4	0	0	0	0	1	1
15390	323806	60	2		8	52	0	1	1	0	2	0	0	0	1	0	0	0	0	1	0	3	0	0	0	0	2	3	5	0	2	2	1	1	0	1	2	3	0	1	0	2	0	1	1	0	0	0	2
89323	397739	59	2	LIMCH1	8	51	0	0	2	0	1	0	0	0	0	0	0	0	0	0	0	3	0	0	0	1	3	5	2	1	3	1	4	3	0	2	0	1	1	2	0	2	1	0	0	0	1	1	1
87301	395717	59	2	ACIN1	8	51	2	1	2	1	1	0	0	0	0	0	0	0	0	0	0	0	0	0	0	0	2	5	2	2	7	3	2	0	0	2	1	4	1	0	0	1	1	0	1	0	1	0	0
84295	392711	59	2	ACIN1	8	51	2	1	2	1	1	0	0	0	0	0	0	0	0	0	0	0	0	0	0	0	2	5	2	2	7	3	2	0	0	2	1	4	1	0	0	1	1	0	1	0	1	0	0
128818	437234	59	2	TCOF1	8	51	2	2	1	1	1	0	0	0	0	0	0	1	0	0	0	1	0	1	0	0	2	3	4	3	3	2	4	1	0	3	1	4	1	0	0	0	0	0	0	1	0	2	0
71941	380357	59	2	PHIP	8	51	1	0	2	1	0	1	2	0	0	0	0	0	1	0	0	3	0	0	0	1	3	0	8	0	4	4	2	3	0	0	2	2	0	0	0	1	0	1	0	0	2	0	0
10875	319291	59	2	ANKRD17	8	51	1	1	0	0	0	0	2	1	0	0	0	0	0	0	0	4	0	1	0	0	3	2	2	3	2	0	3	2	0	2	0	0	0	0	1	2	1	1	1	0	1	0	0
152598	461014	59	2	ANKRD17	8	51	1	1	0	0	0	0	2	1	0	0	0	0	0	0	0	4	0	1	0	0	3	2	2	3	2	0	3	2	0	2	0	0	0	0	1	2	1	1	1	0	1	0	0
26785	335201	59	2	hCG_2004001	8	51	3	1	2	0	0	0	1	0	0	1	0	0	0	0	0	2	0	0	0	0	3	5	2	3	2	2	0	1	0	1	1	2	0	0	1	1	0	1	1	0	1	1	0
61891	370307	59	2	CAMSAP3	8	51	2	1	3	0	0	0	1	0	0	1	0	0	0	0	0	2	0	0	0	0	3	5	2	3	2	2	0	1	0	1	1	2	0	0	1	1	0	1	1	0	1	1	0
24962	333378	59	2	ZSWIM8	8	51	1	1	3	0	0	0	0	1	1	0	0	1	0	0	2	4	0	0	0	1	4	3	2	3	3	2	0	1	0	1	2	2	0	0	1	0	0	1	0	0	0	0	0
7958	316374	59	2	ZSWIM8	8	51	1	1	3	0	0	0	0	1	1	0	0	1	0	0	2	4	0	0	0	1	4	3	2	3	3	2	0	1	0	1	2	2	0	0	1	0	0	1	0	0	0	0	0
662	309078	59	2	ZSWIM8	8	51	1	1	3	0	0	0	0	1	1	0	0	1	0	0	2	4	0	0	0	1	4	3	2	3	3	2	0	1	0	1	2	2	0	0	1	0	0	1	0	0	0	0	0
53855	362271	59	2	ZSWIM8	8	51	1	1	3	0	0	0	0	1	1	0	0	1	0	0	2	4	0	0	0	1	4	3	2	3	3	2	0	1	0	1	2	2	0	0	1	0	0	1	0	0	0	0	0
70936	379352	59	2	ZSWIM8	8	51	1	1	3	0	0	0	0	1	1	0	0	1	0	0	2	4	0	1	0	1	4	2	2	3	3	2	0	1	0	1	2	2	0	0	1	0	0	1	0	0	0	0	0
66607	375023	59	2	ZSWIM8	8	51	1	1	3	0	0	0	0	1	1	0	0	1	0	0	2	4	0	1	0	1	4	2	2	3	3	2	0	1	0	1	2	2	0	0	1	0	0	1	0	0	0	0	0
123942	432358	59	2	ZSWIM8	8	51	1	1	3	0	0	0	0	1	1	0	0	1	0	0	2	4	0	1	0	1	4	2	2	3	3	2	0	1	0	1	2	2	0	0	1	0	0	1	0	0	0	0	0
27604	336020	59	2	PTPRF	8	51	2	3	2	3	0	0	0	1	1	0	1	1	1	0	0	1	1	0	1	0	1	3	3	2	3	1	4	0	0	2	1	0	1	0	0	0	0	2	0	1	0	1	0
11761	320177	58	2	LIMCH1	8	50	0	0	2	0	1	0	0	0	0	0	0	0	1	0	0	3	0	0	0	0	3	5	2	1	4	1	4	3	0	2	0	1	1	1	0	1	1	0	0	0	1	0	1
138278	446694	58	2	ACIN1	8	50	2	1	3	1	1	0	0	0	0	0	0	0	0	0	0	0	0	0	0	0	1	5	1	2	7	3	2	0	0	2	1	4	1	0	0	1	1	0	1	0	1	0	0
84393	392809	58	2	TCOF1	8	50	2	2	1	1	1	0	0	0	0	0	0	1	0	0	0	1	0	1	0	0	2	3	4	3	2	2	4	1	0	3	1	4	1	0	0	0	0	0	0	1	0	2	0
127642	436058	58	2	COL21A1	8	50	0	3	0	0	1	0	2	1	1	0	0	0	0	0	0	3	0	0	0	0	4	3	1	1	3	2	3	1	0	0	3	0	0	1	0	2	1	0	0	0	1	0	0
131162	439578	58	2	COL21A1	8	50	0	3	0	0	1	0	2	1	1	0	0	0	0	0	0	3	0	0	0	0	3	3	0	1	3	2	3	1	0	0	4	0	0	1	0	2	1	0	0	0	1	0	0
76914	385330	57	2	PRDM15	8	49	2	1	1	0	0	1	0	1	1	0	0	0	1	0	0	1	0	1	1	0	5	4	1	2	1	3	1	2	0	3	2	0	0	0	0	1	1	0	0	0	0	0	0
131931	440347	57	2	ZNF592	8	49	2	1	3	0	0	0	0	0	0	0	0	0	0	1	2	3	0	0	0	0	6	1	4	2	2	4	1	0	0	0	2	0	0	0	0	1	1	1	1	0	0	0	0
59422	367838	57	2	SLTM	8	49	2	4	1	0	0	1	0	1	0	0	1	0	0	2	0	5	0	1	0	0	1	1	3	1	2	2	2	1	0	0	1	1	0	0	1	0	0	1	0	1	0	1	0
88330	396746	56	2	COL21A1	8	48	0	3	0	0	1	0	2	1	1	0	0	0	0	0	0	3	0	0	0	0	3	3	0	1	3	2	3	1	0	0	3	0	0	1	0	2	1	0	0	0	1	0	0
62365	370781	56	2	MGA	8	48	2	2	1	0	1	0	0	1	0	0	0	1	0	0	1	4	0	0	0	0	3	2	2	3	0	2	4	1	0	2	2	0	0	0	0	0	0	1	0	1	0	0	0
21662	330078	56	2	CRAMP1L	8	48	1	1	1	0	0	1	3	2	0	0	0	1	0	1	1	2	0	0	0	0	1	0	2	0	3	2	4	1	0	2	2	3	1	0	0	0	1	0	0	0	0	2	0
60970	369386	56	2	SLTM	8	48	2	3	1	0	0	1	0	1	0	0	1	0	0	2	0	5	0	1	0	0	1	1	3	1	2	2	2	1	0	0	1	1	0	0	1	0	0	1	0	1	0	1	0
142852	451268	56	2	SLTM	8	48	2	3	1	0	0	1	0	1	0	0	1	0	0	2	0	5	0	1	0	0	1	1	3	1	2	2	2	1	0	0	1	1	0	0	1	0	0	1	0	1	0	1	0
119792	428208	56	2	SLTM	8	48	2	3	1	0	0	1	0	1	0	0	1	0	0	2	0	5	0	1	0	0	1	1	3	1	2	2	2	1	0	0	1	1	0	0	1	0	0	1	0	1	0	1	0
53909	362325	55	2	DIDO1	8	47	1	0	1	0	0	1	0	0	0	0	0	0	1	0	1	2	0	0	0	0	2	4	2	2	3	2	1	3	0	0	1	1	0	1	0	2	1	0	0	0	1	0	0
52790	361206	55	2	AGRN	8	47	2	3	3	0	0	0	1	0	0	0	1	1	1	0	0	3	0	0	0	0	2	1	1	0	3	3	1	2	0	0	1	1	0	1	0	0	1	2	0	1	0	1	0
113337	421753	54	2	CEP290	8	46	1	1	0	0	0	0	0	0	2	0	0	0	0	0	0	1	0	0	0	0	3	3	1	2	4	0	2	2	0	5	1	0	0	1	0	0	0	2	0	0	0	0	0
148225	456641	54	2	SRCIN1	8	46	1	0	1	0	0	0	0	1	0	0	0	2	1	0	1	3	0	0	0	0	5	0	7	1	3	6	1	0	0	1	1	2	0	0	0	0	0	0	0	0	0	1	2
91666	400082	54	2	SRCIN1	8	46	1	0	1	0	0	0	0	1	0	0	0	2	1	0	1	3	0	0	0	0	5	0	7	1	3	6	1	0	0	1	1	2	0	0	0	0	0	0	0	0	0	1	2
99607	408023	54	2	AGTPBP1	8	46	1	0	1	0	0	0	0	0	1	0	0	2	0	0	0	3	0	0	0	0	3	7	1	2	1	1	1	0	0	0	1	1	0	0	1	1	0	0	0	0	0	2	0
101249	409665	54	2	MYO15B	8	46	2	1	1	0	1	1	0	2	0	0	0	0	0	0	1	1	0	0	0	0	2	2	3	2	2	2	0	4	0	0	3	0	0	2	0	1	2	2	0	1	0	0	0
91809	400225	54	2	PRG4	8	46	1	1	1	0	0	1	2	0	0	0	1	0	0	2	1	0	1	1	0	0	1	3	4	1	2	3	1	2	0	0	0	0	0	0	1	0	0	0	0	0	1	0	2
118122	426538	54	2	WRN	8	46	0	1	1	2	1	0	0	0	1	0	0	0	0	0	0	3	0	0	0	0	3	4	2	1	2	1	1	0	0	3	2	0	1	1	0	0	0	0	0	1	0	0	1
49201	357617	54	2	COL21A1	8	46	0	3	0	0	1	0	2	1	1	0	0	0	0	0	0	3	0	0	0	0	1	3	0	1	3	2	3	1	0	0	3	0	0	1	0	2	1	0	0	0	1	0	0
124476	432892	54	2	COL9A1	8	46	1	1	2	0	1	1	1	0	0	0	0	2	0	0	0	0	0	2	0	0	1	2	0	3	3	1	1	0	0	3	3	2	1	0	1	0	0	0	0	0	1	0	0
123833	432249	54	2	COL9A1	8	46	2	1	2	0	0	1	1	0	0	0	0	2	0	0	0	0	0	2	0	0	1	2	0	3	2	1	1	0	0	4	3	2	1	0	1	0	0	0	0	0	1	0	0
97923	406339	53	2	LIMCH1	8	45	0	0	1	0	1	0	0	0	0	0	0	0	1	0	0	3	0	0	0	0	4	4	1	1	4	1	3	3	0	0	0	1	1	1	0	0	1	0	0	0	1	0	1
32002	340418	53	2	AGAP2	8	45	2	0	0	0	0	2	1	0	1	1	1	1	0	0	0	3	0	0	0	0	2	2	4	3	6	2	2	0	0	1	3	0	1	0	0	0	0	1	0	1	1	0	0
76165	384581	53	2	PTPRF	8	45	1	3	1	2	0	0	0	1	1	0	1	1	0	0	0	0	1	0	1	0	2	4	3	2	2	1	4	1	0	2	1	0	1	0	0	1	1	2	0	1	0	1	0
17221	325637	53	2	PTPRF	8	45	1	3	1	2	0	0	0	1	1	0	1	1	0	0	0	0	1	0	1	0	2	4	3	2	2	1	4	1	0	2	1	0	1	0	0	1	1	2	0	1	0	1	0
10206	318622	53	2	PRG4	8	45	1	1	1	0	0	1	2	0	0	0	1	1	0	2	1	0	1	1	0	0	1	3	4	1	2	3	1	2	0	0	0	0	0	0	1	0	0	0	0	0	1	0	2
24752	333168	52	2	LIMCH1	8	44	0	0	1	0	1	0	0	0	0	0	0	0	1	0	0	3	0	0	0	0	2	5	1	1	4	1	4	2	0	2	0	1	1	1	0	1	1	0	0	0	1	0	1
136137	444553	52	2	ACIN1	8	44	2	1	2	1	0	0	0	0	0	0	0	0	0	0	0	0	0	0	0	0	2	5	1	2	6	3	1	0	0	2	1	4	0	0	0	1	1	0	1	0	1	0	0
144004	452420	52	2	DIDO1	8	44	1	0	1	0	0	1	0	0	0	0	0	0	0	0	1	2	0	0	0	0	2	4	2	2	3	2	1	3	0	0	1	1	0	0	0	2	1	0	0	0	1	0	0
36789	345205	52	2	PTPRF	8	44	1	3	1	2	0	0	0	0	1	0	1	1	0	0	0	0	1	0	1	0	2	4	3	2	2	1	4	1	0	2	1	0	1	0	0	1	1	2	0	1	0	1	0
40433	348849	52	2	PRG4	8	44	1	1	1	0	0	1	2	0	0	0	1	0	0	2	1	0	1	1	0	0	1	2	4	1	2	3	1	2	0	0	0	0	0	0	1	0	0	0	0	0	1	0	2
26348	334764	52	2	PRG4	8	44	1	1	1	0	0	1	2	0	0	0	1	1	0	2	1	0	1	1	0	0	1	3	4	1	2	3	1	2	0	0	0	0	0	0	1	0	0	0	0	0	1	0	2
74820	383236	52	2	PARD3	8	44	3	1	3	0	0	0	0	0	0	1	0	1	1	0	0	0	0	0	0	0	2	0	2	4	2	2	1	1	0	0	2	4	0	1	0	2	0	0	0	1	3	0	0
104026	412442	51	2	AGTPBP1	8	43	1	0	1	0	0	0	0	0	1	0	0	2	0	0	0	2	0	0	0	0	3	7	1	2	1	1	1	0	0	0	1	1	0	0	1	1	0	0	0	0	0	2	0
102219	410635	51	2	MCF2L	8	43	3	1	0	0	0	0	0	1	0	0	0	0	1	0	0	2	0	1	0	0	1	1	2	6	2	0	3	0	0	0	2	1	0	0	0	0	0	1	0	0	1	1	0
118103	426519	51	2	PRG4	8	43	1	1	1	0	0	1	2	0	0	0	1	0	0	2	1	0	1	1	0	0	1	2	4	1	2	3	1	2	0	0	0	0	0	0	1	0	0	0	0	0	1	0	2
26243	334659	51	2	PARD3	8	43	3	1	3	0	0	0	0	0	0	1	0	1	0	0	0	0	0	0	0	0	2	0	2	4	1	2	1	1	0	0	2	4	0	1	0	2	0	0	0	1	3	0	0
109391	417807	51	2	PARD3	8	43	3	1	3	0	0	0	0	0	0	1	0	1	0	0	0	0	0	0	0	0	2	0	2	4	1	2	1	1	0	0	2	4	0	1	0	2	0	0	0	1	3	0	0
81776	390192	51	2	RAB11FIP1	8	43	1	0	4	0	1	0	1	0	1	1	0	0	1	0	0	3	0	1	0	0	4	1	3	1	2	2	1	1	0	0	1	2	0	0	0	0	0	0	0	1	0	0	0
134453	442869	51	2	ATG2A	8	43	4	2	1	0	0	0	0	0	0	0	0	1	0	0	1	3	0	0	0	1	1	1	2	2	2	1	0	0	0	2	2	1	0	0	0	0	0	1	0	0	0	0	0
144311	452727	51	2	ATG2A	8	43	4	2	1	0	0	0	0	0	0	0	0	1	0	0	1	3	0	0	0	1	1	1	2	2	2	1	0	0	0	2	2	1	0	0	0	0	0	1	0	0	0	0	0
56785	365201	50	2	ADAMTSL1	8	42	2	1	0	0	0	0	0	0	0	0	1	0	0	0	0	2	0	0	0	0	3	1	1	4	2	1	2	0	0	0	1	2	0	1	1	1	0	0	0	1	1	0	0
1907	310323	50	2	FMN2	8	42	1	2	1	0	0	0	0	1	0	0	1	0	0	1	0	1	0	0	0	0	3	4	2	2	2	1	1	1	0	0	1	3	0	0	0	0	0	1	0	0	1	0	1
14753	323169	50	2	PARD3	8	42	3	1	3	0	0	0	0	0	0	1	0	1	0	0	0	0	0	0	0	0	2	0	2	4	1	2	1	1	0	0	2	4	0	1	0	1	0	0	0	1	3	0	0
119642	428058	50	2	PARD3	8	42	3	1	3	0	0	0	0	0	0	1	0	1	0	0	0	0	0	0	0	0	2	0	2	4	1	2	1	1	0	0	2	4	0	1	0	1	0	0	0	1	3	0	0
109240	417656	50	2	ATG2A	8	42	4	2	1	0	0	0	0	0	0	0	0	1	0	0	1	3	0	0	0	1	1	1	2	2	2	1	0	0	0	2	2	1	0	0	0	0	0	1	0	0	0	0	0
10892	319308	49	2	EPHA10	8	41	2	2	2	1	1	0	0	0	0	0	0	0	0	0	0	1	1	0	0	0	3	0	3	2	0	1	2	2	0	1	1	0	0	2	0	0	0	1	0	1	0	0	0
94350	402766	49	2	PARD3	8	41	3	1	3	0	0	0	0	0	0	1	0	1	0	0	0	0	0	0	0	0	2	0	1	4	1	2	1	1	0	0	2	4	0	1	0	2	0	0	0	1	2	0	0
127380	435796	49	2	FAM98B	8	41	2	1	0	0	0	0	0	0	1	1	0	1	1	0	0	3	0	0	0	0	3	2	1	4	1	1	0	1	0	4	1	2	0	0	0	0	0	1	0	0	0	1	0
91477	399893	48	2		8	40	2	0	2	1	0	0	0	0	0	0	0	0	0	0	0	0	0	0	0	0	2	3	1	2	6	3	1	0	0	2	1	3	0	0	0	1	1	0	1	0	1	0	0
53657	362073	48	2	PARD3	8	40	1	1	3	0	1	0	0	0	0	0	0	0	0	0	0	0	0	0	0	0	2	0	2	5	1	2	1	1	0	0	2	4	0	2	0	2	0	0	0	1	2	0	0
87236	395652	48	2	MTMR4	8	40	0	1	0	0	1	0	0	0	1	0	0	0	0	0	1	1	0	1	0	0	1	2	4	0	1	2	2	0	0	0	0	0	0	2	0	1	0	0	0	0	0	0	0
118632	427048	48	2	FMN2	8	40	1	2	0	0	0	0	0	1	0	0	1	0	0	1	0	1	0	0	0	0	3	4	1	2	2	1	1	1	0	0	1	3	0	0	0	0	0	1	0	0	1	0	1
128290	436706	48	2	TANC2	8	40	1	2	1	0	0	0	0	0	2	0	0	1	0	0	1	2	0	0	1	0	2	1	2	2	5	2	1	3	0	1	1	1	0	0	0	2	0	1	0	0	1	1	0
59843	368259	48	2	PARD3	8	40	3	1	3	0	0	0	0	0	0	1	0	1	0	0	0	0	0	0	0	0	2	0	1	4	1	2	1	1	0	0	2	4	0	1	0	2	0	0	0	1	2	0	0
16757	325173	48	2	PARD3	8	40	3	1	3	0	0	0	0	0	0	1	0	1	0	0	0	0	0	0	0	0	2	0	1	4	1	2	1	1	0	0	2	4	0	1	0	2	0	0	0	1	2	0	0
26680	335096	48	2	ZSWIM8	8	40	1	1	3	0	0	0	0	1	0	0	0	1	0	0	2	4	0	1	0	1	4	2	1	3	2	2	0	1	0	1	2	2	0	0	1	0	0	0	0	0	0	0	0
105099	413515	47	2	EPHA10	8	39	2	2	2	1	1	0	0	0	0	0	0	0	0	0	0	1	1	0	0	0	3	0	3	2	0	1	2	2	0	1	1	0	0	2	0	0	0	1	0	1	0	0	0
63232	371648	47	2	ATG2A	8	39	4	1	1	0	0	0	0	0	0	0	0	1	0	0	1	3	0	0	0	1	1	1	2	2	2	1	0	0	0	2	2	1	0	0	0	0	0	1	0	0	0	0	0
151737	460153	46	2	MTMR4	8	38	0	1	0	0	1	0	0	0	1	0	0	0	0	0	1	1	0	1	0	0	1	2	4	0	1	2	2	0	0	0	0	0	0	2	0	0	0	0	0	0	0	0	0
109752	418168	46	2	MTMR4	8	38	0	1	0	0	1	0	0	0	1	0	0	0	0	0	1	1	0	1	0	0	1	2	4	0	1	2	2	0	0	0	0	0	0	2	0	0	0	0	0	0	0	0	0
152516	460932	46	2	PARD3	8	38	1	1	3	0	1	0	0	0	0	0	0	0	0	0	0	0	0	0	0	0	2	0	1	5	1	2	1	1	0	0	2	4	0	2	0	2	0	0	0	1	1	0	0
36473	344889	46	2	TANC2	8	38	1	2	0	0	0	0	0	0	2	0	0	1	0	0	1	2	0	0	1	0	2	1	2	2	4	2	2	2	0	1	1	1	0	0	0	2	0	1	0	0	1	1	0
103561	411977	46	2	AGAP2	8	38	1	0	0	1	0	2	0	0	0	0	1	1	1	0	0	3	0	0	0	0	2	3	3	3	5	0	1	0	0	1	3	0	0	0	0	0	0	0	0	1	1	0	0
102007	410423	45	2	MTMR4	8	37	0	1	0	0	1	0	0	0	1	0	0	0	0	0	1	1	0	0	0	0	1	2	4	0	1	2	2	0	0	0	0	0	0	2	0	0	0	0	0	0	0	0	0
39696	348112	45	2	PARD3	8	37	1	1	3	0	1	0	0	0	0	0	0	0	0	0	0	0	0	0	0	0	2	0	1	5	1	2	1	1	0	0	2	4	0	2	0	2	0	0	0	1	1	0	0
96960	405376	45	2	PARD3	8	37	1	1	3	0	1	0	0	0	0	0	0	0	0	0	0	0	0	0	0	0	2	0	1	5	1	2	1	1	0	0	2	4	0	2	0	2	0	0	0	1	1	0	0
14805	323221	45	2	AGAP2	8	37	1	0	0	1	0	2	0	0	0	0	1	1	1	0	0	2	0	0	0	0	2	3	3	3	5	0	1	0	0	1	3	0	0	0	0	0	0	0	0	1	1	0	0
148006	456422	44	2	POLRMT	8	36	2	0	1	0	0	1	0	1	0	0	0	0	0	0	0	0	0	0	0	0	2	1	1	1	3	2	2	3	0	3	3	0	0	0	1	1	1	1	0	0	0	0	0
55269	363685	44	2	PRG4	8	36	1	1	1	0	0	1	0	0	0	0	1	0	0	2	1	0	1	1	0	0	1	1	3	1	2	3	1	2	0	0	0	0	0	0	1	0	0	0	0	0	1	0	2
20191	328607	44	2	PTCH1	8	36	1	0	1	1	1	0	0	0	1	1	0	0	1	0	2	0	0	0	0	0	2	0	2	1	1	1	4	4	0	1	0	1	0	0	0	0	1	0	0	0	1	1	0
137249	445665	44	2	PARD3	8	36	2	0	3	0	1	0	0	0	0	0	0	1	0	0	0	0	0	0	0	0	2	2	1	3	1	1	1	1	0	0	1	3	0	2	0	2	0	0	0	1	2	0	0
21082	329498	43	2	KANSL1	8	35	1	1	0	0	1	0	0	0	0	0	0	0	0	0	0	1	0	0	0	0	0	3	3	2	1	1	0	1	0	2	0	0	1	0	0	0	1	0	0	0	2	0	1
82719	391135	43	2		8	35	2	0	0	0	1	0	0	0	0	0	0	2	0	0	1	2	0	0	0	0	0	2	4	3	0	1	4	1	0	2	2	4	1	0	0	0	0	0	0	0	0	2	0
104510	412926	43	2	PARD3	8	35	2	0	3	0	1	0	0	0	0	0	0	1	0	0	0	0	0	0	0	0	2	2	1	3	1	1	1	1	0	0	1	3	0	2	0	2	0	0	0	1	2	0	0
149824	458240	43	2		8	35	1	1	1	0	0	1	0	0	0	0	1	1	0	2	1	0	1	1	0	0	1	2	3	1	1	3	1	2	0	0	0	0	0	0	1	0	0	0	0	0	1	0	1
151187	459603	43	2		8	35	1	1	1	0	0	1	0	0	0	0	1	0	0	2	1	0	1	1	0	0	1	1	2	1	1	3	1	2	0	0	0	0	0	0	1	0	0	0	0	0	1	0	1
12057	320473	43	2	COL21A1	8	35	0	3	0	0	1	0	2	1	0	0	0	0	0	0	0	1	0	0	0	0	1	2	0	1	2	1	3	1	0	0	3	0	0	1	0	2	0	0	0	0	1	0	0
59617	368033	43	2	MCM9	8	35	0	2	0	1	0	1	1	1	0	1	0	1	0	0	0	2	0	0	0	0	0	2	3	5	1	0	1	0	0	2	1	2	0	0	1	0	0	1	1	0	0	0	0
65327	373743	43	2	SLTM	8	35	1	2	1	0	0	0	0	1	0	0	1	0	0	2	0	5	0	1	0	0	1	2	2	1	2	1	1	1	0	1	1	0	0	0	0	0	0	1	0	1	0	1	0
40084	348500	42	2	PHKA2	8	34	0	0	1	0	0	0	0	0	0	0	1	0	1	0	0	0	0	0	0	0	2	5	0	5	0	1	1	1	0	0	1	2	0	0	0	0	0	1	1	0	1	0	0
74814	383230	42	2	ZNF298	8	34	1	1	1	0	0	0	0	0	1	0	0	0	0	0	0	0	0	0	1	0	4	4	1	2	1	1	1	2	0	1	2	0	0	0	0	0	0	0	0	0	1	0	0
139328	447744	42	2	PRDM15	8	34	1	1	1	0	0	0	0	0	1	0	0	0	0	0	0	0	0	0	1	0	4	4	1	2	1	1	1	2	0	1	2	0	0	0	0	0	0	0	0	0	1	0	0
96451	404867	42	2	PRDM15	8	34	1	1	1	0	0	0	0	0	1	0	0	0	0	0	0	0	0	0	1	0	4	4	1	2	1	1	1	2	0	1	2	0	0	0	0	0	0	0	0	0	1	0	0
85702	394118	42	2	POTEJ	8	34	0	2	1	1	0	0	0	0	0	1	0	0	0	0	0	2	0	0	0	1	0	1	2	3	2	1	4	3	0	1	0	0	1	0	1	1	1	2	0	0	1	0	0
93384	401800	42	2		8	34	2	0	1	0	0	0	0	0	0	0	0	0	0	0	1	3	0	0	1	0	4	3	2	0	2	2	1	1	0	0	0	3	0	0	0	0	0	0	0	0	0	0	0
64408	372824	42	2		8	34	1	2	0	0	0	0	0	0	2	0	0	0	0	0	0	1	0	0	0	0	3	2	0	2	3	0	1	1	0	3	1	0	0	0	0	0	0	2	0	0	0	0	0
98844	407260	42	2	LOC100129520	8	34	2	4	0	0	0	0	0	0	0	0	0	0	0	0	0	3	0	0	1	0	2	1	4	2	2	1	1	3	0	1	2	1	0	0	0	2	0	0	0	0	1	0	0
76759	385175	42	2	SORBS2	8	34	2	2	1	0	1	0	0	1	0	0	1	0	1	0	1	1	0	0	0	0	1	1	2	1	3	2	3	1	0	0	0	0	0	0	0	0	0	0	1	0	0	0	0
80169	388585	42	2	WIZ	8	34	1	1	1	1	0	0	2	0	0	0	0	0	1	0	0	1	0	1	2	1	0	3	0	1	0	2	2	1	0	0	0	1	0	0	0	2	0	0	0	1	1	1	0
9681	318097	42	2	ANKS1A	8	34	1	3	1	0	0	1	0	1	0	0	1	0	2	0	1	1	1	0	1	0	0	0	4	3	4	1	1	0	0	2	1	0	0	0	1	0	0	0	0	1	1	0	0
90721	399137	41	2	LOC101929573	8	33	0	0	0	2	1	1	1	0	0	0	1	1	1	0	0	0	0	1	0	0	1	0	2	4	4	2	3	3	0	0	1	1	1	0	0	2	0	0	0	0	0	0	0
64221	372637	41	2	AGAP2	8	33	1	0	0	1	0	2	0	0	0	0	1	1	1	0	0	1	0	0	0	0	2	2	3	3	5	0	1	0	0	1	3	0	0	0	0	0	0	0	0	1	1	0	0
7380	315796	41	2	CAST	8	33	2	0	1	0	0	0	0	0	0	0	0	0	0	0	1	4	0	0	1	0	4	2	2	0	3	2	1	1	0	0	0	2	0	0	0	0	0	0	0	0	0	0	0
90365	398781	41	2	ABL2	8	33	1	1	1	0	0	1	0	0	0	0	0	0	0	0	1	2	0	0	0	0	2	0	1	1	2	2	2	1	0	1	3	0	0	0	0	0	0	0	0	0	0	0	0
79610	388026	41	2	ANKS1A	8	33	1	3	1	0	0	1	0	0	0	0	2	0	2	0	1	1	1	0	1	0	0	0	4	3	4	1	1	0	0	2	1	0	0	0	0	0	0	0	0	1	1	0	0
80432	388848	41	2	ANKS1A	8	33	1	3	1	0	0	1	0	0	0	0	2	0	2	0	1	1	1	0	1	0	0	0	4	3	4	1	1	0	0	2	1	0	0	0	0	0	0	0	0	1	1	0	0
131348	439764	41	2	BTBD7	8	33	2	1	2	1	0	0	0	0	2	0	0	0	1	0	1	1	0	0	0	0	2	0	3	0	1	0	2	0	0	1	2	3	1	0	0	0	0	0	0	0	0	0	0
57132	365548	40	2	PRDM15	8	32	1	1	1	0	0	0	0	0	1	0	0	0	0	0	0	0	0	0	1	0	4	4	1	2	1	1	1	2	0	1	2	0	0	0	0	0	0	0	0	0	0	0	0
57142	365558	40	2	PRDM15	8	32	1	1	1	0	0	0	0	0	1	0	0	0	0	0	0	0	0	0	1	0	4	4	1	2	1	1	1	2	0	1	2	0	0	0	0	0	0	0	0	0	0	0	0
343	308759	40	2	ZNF298	8	32	1	1	1	0	0	0	0	0	1	0	0	0	0	0	0	0	0	0	1	0	4	4	1	2	1	1	1	2	0	1	2	0	0	0	0	0	0	0	0	0	0	0	0
91821	400237	40	2	PRDM15	8	32	1	1	1	0	0	0	0	0	1	0	0	0	0	0	0	0	0	0	1	0	4	4	1	2	1	1	1	2	0	1	2	0	0	0	0	0	0	0	0	0	0	0	0
20409	328825	40	2	ZC3H4	8	32	1	1	0	0	0	0	0	0	0	0	0	0	0	0	0	0	0	0	0	1	2	1	1	0	1	1	0	1	0	1	0	0	0	0	0	1	1	0	1	0	1	0	0
91890	400306	40	2	POLRMT	8	32	2	0	1	0	0	1	0	0	0	0	0	0	0	0	0	0	0	0	0	0	2	1	1	1	2	1	0	2	0	3	3	0	0	0	1	2	2	1	0	0	0	0	0
130977	439393	40	2	CAST	8	32	2	0	1	0	0	0	0	0	0	0	0	0	0	0	1	4	0	0	1	0	4	2	2	0	3	1	1	1	0	0	0	2	0	0	0	0	0	0	0	0	0	0	0
13111	321527	40	2	ANKS1A	8	32	1	3	1	0	0	1	0	0	0	0	1	0	2	0	1	1	1	0	1	0	0	0	4	3	4	1	1	0	0	2	1	0	0	0	1	0	0	0	0	1	1	0	0
132971	441387	40	2	ANKS1A	8	32	1	3	1	0	0	1	0	0	0	0	1	0	2	0	1	1	1	0	1	0	0	0	4	3	4	1	1	0	0	2	1	0	0	0	1	0	0	0	0	1	1	0	0
97500	405916	40	2		8	32	0	1	0	2	1	0	0	0	1	0	0	0	0	0	0	2	0	0	0	0	1	2	2	0	2	0	1	0	0	2	2	0	1	1	0	0	0	0	0	1	0	0	1
8303	316719	39	2	EPS15L1	8	31	0	1	1	0	0	0	1	0	0	0	0	1	1	0	0	0	0	1	0	0	2	4	3	1	1	2	0	2	0	0	1	1	0	0	0	0	0	0	1	0	0	0	0
4706	313122	39	2	SCAF11	8	31	2	1	3	0	0	0	2	1	0	0	1	0	0	0	0	0	0	0	0	0	3	2	1	1	2	1	2	2	0	0	1	0	0	0	0	1	0	0	0	0	0	1	0
6731	315147	39	2	AKAP13	8	31	4	0	1	0	0	0	0	0	1	0	0	1	0	1	0	3	0	0	0	0	3	0	2	0	1	0	1	2	0	1	0	1	0	0	0	0	0	1	1	1	0	1	1
98197	406613	39	2	AKAP13	8	31	4	0	1	0	0	0	0	0	1	0	0	1	0	1	0	3	0	0	0	0	3	0	2	0	1	0	1	2	0	1	0	1	0	0	0	0	0	1	1	1	0	1	1
150698	459114	38	2		8	30	0	1	1	0	0	0	1	0	0	0	0	1	1	0	0	0	0	1	0	0	1	3	3	1	2	2	0	2	0	0	1	1	0	0	0	0	0	0	1	0	0	0	0
105013	413429	38	2	POLRMT	8	30	2	0	1	0	0	1	0	0	0	0	0	0	0	0	0	0	0	0	0	0	2	1	1	1	3	1	0	2	0	3	3	0	0	0	1	1	1	1	0	0	0	0	0
27120	335536	38	2	EPS15L1	8	30	0	2	1	0	0	0	1	0	0	0	0	0	2	0	0	0	0	1	0	0	2	4	3	1	1	3	0	1	0	0	1	1	0	0	0	0	0	0	1	0	0	0	0
37470	345886	38	2	ABL2	8	30	1	1	1	0	0	1	0	0	0	0	0	0	0	0	1	0	0	0	0	0	2	0	1	1	2	2	2	1	0	1	3	0	0	0	0	0	0	0	0	0	0	0	0
108041	416457	38	2	GIGYF1	8	30	1	2	1	0	0	0	0	1	0	0	0	1	1	0	0	0	0	0	0	0	1	2	3	1	1	0	3	0	0	1	2	2	0	0	0	0	0	0	0	0	1	0	0
143462	451878	38	2		8	30	4	1	0	0	1	0	1	0	0	0	0	0	1	2	0	0	0	0	0	0	2	2	2	3	1	0	2	3	0	0	0	0	0	0	0	0	0	1	1	0	0	1	0
17287	325703	38	2		8	30	4	2	1	0	0	0	0	0	0	1	0	0	0	0	0	2	0	0	0	0	2	2	3	0	2	2	0	1	0	0	1	2	0	0	0	0	0	1	0	0	1	0	0
40088	348504	38	2	SART1	8	30	3	1	0	0	0	1	0	0	0	0	1	0	1	1	1	1	0	0	0	0	2	3	1	2	2	0	1	0	0	1	1	1	0	0	1	0	0	0	0	0	0	0	2
76094	384510	38	2	AKAP13	8	30	3	0	1	0	0	0	1	0	1	0	0	1	0	1	0	3	0	0	0	0	3	0	2	0	1	0	1	2	0	1	0	1	0	0	0	0	0	1	1	1	0	1	1
63665	372081	38	2	AKAP13	8	30	3	0	1	0	0	0	1	0	1	0	0	1	0	1	0	3	0	0	0	0	3	0	2	0	1	0	1	2	0	1	0	1	0	0	0	0	0	1	1	1	0	1	1
125191	433607	37	2	ACIN1	8	29	0	1	1	1	1	0	0	0	0	0	0	0	0	0	0	0	0	0	0	0	1	3	1	1	5	3	2	0	0	1	0	1	1	0	0	1	0	0	1	0	0	0	0
127950	436366	37	2	FBLN2	8	29	1	0	0	0	0	0	0	0	0	1	0	0	1	0	0	2	0	0	0	0	3	3	3	2	1	1	1	0	0	1	1	0	0	0	0	0	0	0	0	0	0	0	0
6341	314757	37	2	EPS15L1	8	29	0	2	1	0	0	0	1	0	0	0	0	0	2	0	0	0	0	1	0	0	1	3	3	1	2	3	0	1	0	0	1	1	0	0	0	0	0	0	1	0	0	0	0
65424	373840	37	2	ATL1-delta	8	29	0	1	0	0	1	0	0	1	0	0	0	2	2	0	1	0	0	0	0	0	0	1	3	0	1	1	0	0	0	1	0	0	0	2	1	0	1	0	0	0	1	1	0
141200	449616	37	2	ATL1-gamma	8	29	0	1	0	0	1	0	0	1	0	0	0	2	2	0	1	0	0	0	0	0	0	1	3	0	1	1	0	0	0	1	0	0	0	2	1	0	1	0	0	0	1	1	0
30921	339337	36	2	DISC1	8	28	0	0	1	0	0	0	0	0	0	0	1	1	0	0	0	1	0	1	0	0	1	2	3	1	1	2	2	1	0	0	2	0	0	0	0	0	1	0	0	0	0	1	0
7244	315660	36	2	EPS15L1	8	28	0	1	1	0	0	0	1	0	0	0	0	1	1	0	0	0	0	1	0	0	2	4	3	1	1	2	0	1	0	0	1	1	0	0	0	0	0	0	1	0	0	0	0
56916	365332	36	2		8	28	1	0	0	0	0	0	0	0	0	1	0	0	1	0	0	2	0	0	0	0	3	2	2	2	1	1	1	0	0	1	1	0	0	0	0	0	0	0	0	0	0	0	0
151422	459838	36	2	CACNG8	8	28	2	0	0	0	0	1	1	0	0	0	0	0	0	0	1	0	0	0	0	1	0	2	3	0	0	5	0	1	0	4	0	0	0	1	2	0	0	0	1	0	0	0	0
52674	361090	36	2	MAP3K11	8	28	1	1	1	0	0	0	0	0	0	0	0	0	1	0	0	0	0	1	0	0	1	1	2	0	0	1	3	1	0	0	2	0	0	0	0	1	1	0	0	0	0	0	0
149514	457930	36	2	MPRIP	8	28	3	1	1	0	0	0	1	0	0	0	0	0	1	0	0	0	0	0	0	0	0	0	0	3	4	1	1	3	0	2	1	1	0	0	0	0	2	1	0	0	0	0	0
44808	353224	36	2	BCL11B	8	28	0	1	0	0	1	0	0	1	0	0	0	2	2	0	1	0	0	0	0	0	0	0	3	0	1	1	0	0	0	1	0	0	0	2	1	0	1	0	0	0	1	1	0
81084	389500	36	2	ATL1	8	28	0	1	0	0	1	0	0	1	0	0	0	2	2	0	1	0	0	0	0	0	0	0	3	0	1	1	0	0	0	1	0	0	0	2	1	0	1	0	0	0	1	1	0
52248	360664	36	2	BCL11B	8	28	0	1	0	0	1	0	0	1	0	0	0	2	2	0	1	0	0	0	0	0	0	0	3	0	1	1	0	0	0	1	0	0	0	2	1	0	1	0	0	0	1	1	0
140768	449184	35	2		8	27	0	0	0	1	1	0	1	0	0	0	1	1	0	0	0	0	0	1	0	0	1	0	2	3	3	1	2	3	0	0	1	1	1	0	0	2	0	1	0	0	0	0	0
131326	439742	35	2		8	27	2	0	1	0	0	1	0	0	0	0	0	0	0	0	1	0	0	0	0	0	2	0	0	1	3	1	0	1	0	2	2	0	0	0	1	2	0	0	0	0	0	0	0
139687	448103	35	2	MARCO	8	27	1	2	0	0	1	0	1	0	1	0	0	0	0	0	0	0	0	0	0	0	1	0	0	0	3	3	0	2	0	2	2	2	0	0	0	1	0	1	0	1	1	0	1
54779	363195	35	2	ANKS1A	8	27	1	2	1	0	0	1	0	0	0	0	2	0	2	0	1	0	1	0	1	0	0	0	3	2	4	1	1	0	0	1	1	0	0	0	0	0	0	0	0	1	1	0	0
59817	368233	35	2	STRCP1	8	27	1	1	1	0	0	1	0	0	1	0	1	0	0	0	0	0	0	0	0	0	1	1	0	0	1	0	2	2	0	1	0	3	0	0	0	1	0	0	0	0	1	0	1
40038	348454	34	2	EPS15L1	8	26	0	1	1	0	0	0	1	0	0	0	0	0	1	0	0	0	0	1	0	0	2	4	3	1	1	2	0	1	0	0	1	1	0	0	0	0	0	0	1	0	0	0	0
80667	389083	34	2	EPS15L1	8	26	0	1	1	0	0	0	1	0	0	0	0	0	1	0	0	0	0	1	0	0	2	4	3	1	1	2	0	1	0	0	1	1	0	0	0	0	0	0	1	0	0	0	0
38770	347186	34	2	EPS15L1	8	26	0	1	1	0	0	0	1	0	0	0	0	0	1	0	0	0	0	1	0	0	2	4	3	1	1	2	0	1	0	0	1	1	0	0	0	0	0	0	1	0	0	0	0
102081	410497	34	2	EPS15L1	8	26	0	1	1	0	0	0	1	0	0	0	0	0	1	0	0	0	0	1	0	0	2	4	3	1	1	2	0	1	0	0	1	1	0	0	0	0	0	0	1	0	0	0	0
182	308598	34	2	FGB	8	26	0	1	1	0	0	0	0	0	0	0	0	0	0	0	2	0	0	0	0	0	1	1	0	8	1	1	0	1	0	1	0	3	0	0	1	0	0	0	0	0	0	0	0
133165	441581	34	2	ABCC10	8	26	1	0	1	1	0	0	0	0	0	0	0	1	1	0	1	0	0	0	0	0	2	1	4	0	2	2	2	1	0	1	2	2	0	0	0	0	0	1	0	0	0	0	0
46276	354692	34	2		8	26	1	1	1	0	0	0	0	0	0	0	0	0	1	0	0	0	0	1	0	0	1	1	2	0	0	1	3	1	0	0	2	0	0	0	0	0	1	0	0	0	0	0	0
6366	314782	34	2	MPRIP	8	26	2	1	1	0	0	0	1	0	0	0	0	0	0	1	0	0	0	0	0	0	0	0	0	2	4	1	1	3	0	1	1	1	0	0	0	0	2	0	0	0	0	0	0
127159	435575	34	2		8	26	1	2	0	0	1	0	1	0	1	0	0	0	0	0	0	0	0	0	0	0	1	0	0	0	3	3	0	2	0	2	2	2	0	0	0	1	0	1	0	0	1	0	1
9033	317449	34	2	ANKS1A	8	26	1	2	1	0	0	1	0	0	0	0	1	0	2	0	1	0	1	0	1	0	0	0	3	2	4	1	1	0	0	1	1	0	0	0	1	0	0	0	0	1	1	0	0
93779	402195	34	2	ANKS1A	8	26	1	2	1	0	0	1	0	0	0	0	1	0	2	0	1	0	1	0	1	0	0	0	3	2	4	1	1	0	0	1	1	0	0	0	1	0	0	0	0	1	1	0	0
42796	351212	33	2	FGB	8	25	0	1	1	0	0	0	0	0	0	0	0	0	0	0	2	0	0	0	0	0	1	1	0	8	1	0	0	1	0	1	0	3	0	0	1	0	0	0	0	0	0	0	0
87066	395482	33	2		8	25	0	1	1	0	0	0	1	0	0	0	0	0	1	0	0	0	0	1	0	0	1	3	3	1	1	2	0	1	0	0	1	1	0	0	0	0	0	0	1	0	0	0	0
17064	325480	33	2	MPRIP	8	25	2	1	1	0	0	0	1	0	0	0	0	0	0	0	0	0	0	0	0	0	0	0	0	2	4	1	1	3	0	1	1	1	0	0	0	0	2	0	0	0	0	0	0
79935	388351	33	2	ABL2	8	25	1	1	1	0	0	1	0	0	0	0	0	0	0	0	1	2	0	0	0	0	1	0	1	1	0	1	1	0	0	1	3	0	0	0	0	0	0	0	0	0	0	0	0
77180	385596	32	2	ELN	8	24	0	0	0	0	0	0	0	0	0	0	0	0	0	0	0	0	0	0	0	1	0	0	5	1	1	1	0	1	0	1	1	0	1	0	0	0	0	1	0	1	1	0	0
20582	328998	32	2		8	24	0	0	1	0	1	0	0	0	0	0	0	0	0	0	0	1	0	0	0	0	0	0	1	1	2	2	6	1	0	1	0	1	0	0	0	0	0	1	1	0	0	0	1
12629	321045	32	2	ZNF282	8	24	0	0	1	0	1	0	0	0	0	0	0	0	0	0	0	1	0	0	0	0	0	0	1	1	2	2	6	1	0	1	0	1	0	0	0	0	0	1	0	0	0	0	1
109819	418235	32	2	ZNF282	8	24	0	0	1	0	1	0	0	0	0	0	0	0	0	0	0	1	0	0	0	0	0	0	1	1	2	2	6	1	0	1	0	1	0	0	0	0	0	1	1	0	0	0	1
124747	433163	32	2	ZNF282	8	24	0	0	1	0	1	0	0	0	0	0	0	0	0	0	0	1	0	0	0	0	0	0	1	1	2	2	6	1	0	1	0	1	0	0	0	0	0	1	1	0	0	0	1
23491	331907	32	2	HIG-1	8	24	0	0	0	0	1	0	1	1	0	0	0	1	0	1	0	1	0	0	0	0	0	0	3	1	0	2	1	0	0	1	0	0	0	1	0	0	2	0	0	0	0	1	0
47353	355769	31	2	SORBS2	8	23	1	0	1	0	1	0	0	0	0	0	1	0	1	0	1	1	0	0	0	0	0	1	2	0	3	2	3	1	0	0	0	0	0	0	0	0	0	0	1	0	0	0	0
105508	413924	31	2	MARCO	8	23	1	2	0	0	0	0	1	0	1	0	0	0	0	0	0	0	0	0	0	0	1	0	0	0	2	3	0	2	0	2	2	2	0	0	0	1	0	0	0	0	1	0	1
41792	350208	31	2	MPRIP	8	23	3	1	1	0	0	0	1	0	0	0	0	0	0	0	0	0	0	0	0	0	0	0	0	2	3	1	1	2	0	2	1	1	0	0	0	0	2	1	0	0	0	0	0
223	308639	31	2	LONRF1	8	23	1	1	1	1	0	0	0	0	0	0	1	0	0	0	0	3	0	0	0	0	1	1	3	1	1	1	0	1	0	1	3	1	1	0	0	0	0	0	0	0	0	0	0
109480	417896	31	2	LONRF1	8	23	1	1	1	1	0	0	0	0	0	0	1	0	0	0	0	3	0	0	0	0	1	1	3	1	1	1	0	1	0	1	3	1	1	0	0	0	0	0	0	0	0	0	0
106544	414960	30	2		8	22	0	0	0	0	0	0	0	0	0	0	0	0	0	0	0	0	0	0	0	1	0	0	5	1	1	1	0	1	0	0	1	1	1	0	0	0	0	1	0	1	1	0	0
51255	359671	30	2	SORBS2	8	22	0	0	1	0	1	0	0	0	0	0	0	0	1	0	1	1	0	0	0	0	1	1	2	0	2	2	3	1	0	0	0	0	0	0	0	0	0	0	1	0	0	0	0
92470	400886	30	2	MPRIP	8	22	1	1	1	0	0	0	1	0	0	0	0	0	0	0	0	0	0	0	0	0	0	0	0	1	3	1	1	3	0	1	1	1	0	0	0	0	2	0	0	0	0	0	0
1062	309478	30	2	HNRNPM	8	22	0	1	2	0	0	0	1	0	0	0	0	0	1	0	0	0	0	0	0	0	0	2	2	1	1	0	2	0	0	2	1	1	0	0	0	1	0	1	0	0	0	0	1
52460	360876	30	2		8	22	0	1	2	0	0	0	1	0	0	0	0	0	1	0	0	0	0	0	0	0	0	2	2	1	1	0	2	0	0	2	1	1	0	0	0	1	0	1	0	0	0	0	1
109707	418123	30	2	ABL2	8	22	1	1	1	0	0	1	0	0	0	0	0	0	0	0	1	0	0	0	0	0	1	0	1	1	0	1	1	0	0	1	3	0	0	0	0	0	0	0	0	0	0	0	0
30785	339201	29	2	FAM117A	8	21	1	2	0	0	0	0	0	1	0	0	0	0	0	0	0	1	0	0	0	0	1	1	0	3	3	0	2	0	0	1	1	0	0	0	0	1	0	0	0	0	0	0	0
64030	372446	29	2		8	21	2	0	0	0	0	0	0	0	1	0	0	0	0	0	1	2	0	0	1	0	1	1	3	0	1	1	0	0	0	0	0	1	0	0	0	0	0	1	0	0	0	0	0
10989	319405	28	2	SORBS2	8	20	0	0	0	0	1	0	0	0	0	0	0	0	1	0	1	1	0	0	0	0	1	1	2	0	2	2	3	1	0	0	0	0	0	0	0	0	0	0	0	0	0	0	0
99278	407694	28	2	H2AFV	8	20	0	0	1	0	0	0	0	0	1	0	0	0	1	0	0	1	0	0	0	0	1	1	0	0	1	1	1	1	0	0	1	3	0	0	0	0	0	0	0	0	0	0	0
11203	319619	28	2	EIF2B4	8	20	0	1	2	0	1	0	0	1	0	0	0	1	0	0	0	2	0	0	0	0	3	1	0	2	1	0	1	2	0	2	0	1	0	0	0	0	1	0	0	0	0	0	0
95672	404088	28	2	NRG1	8	20	3	1	0	0	0	0	0	0	0	1	0	0	0	0	1	0	0	0	0	1	0	3	0	0	1	0	0	0	0	1	2	0	0	0	0	0	0	0	0	0	0	0	0
118727	427143	28	2	NRG1	8	20	3	1	0	0	0	1	0	0	0	1	0	0	0	0	0	0	0	0	0	1	0	2	0	0	1	0	0	0	0	1	2	0	0	0	0	0	0	0	0	0	0	0	0
124161	432577	27	2	ELN	8	19	0	0	0	0	0	0	0	0	0	0	0	0	0	0	0	0	0	0	0	1	0	0	3	1	1	1	0	0	0	1	0	0	1	0	0	0	0	1	0	0	1	0	0
84999	393415	27	2	A4GALT	8	19	0	1	0	0	0	0	0	0	0	0	0	0	0	0	0	2	0	0	0	0	1	0	1	1	1	2	0	3	0	0	1	1	0	0	0	0	0	0	0	0	0	0	0
1152	309568	27	2	ELN	8	19	0	0	0	0	0	0	0	0	0	0	0	0	0	0	0	2	0	0	0	1	0	0	3	1	1	1	0	0	0	1	0	0	0	0	0	0	0	1	0	0	0	0	0
26063	334479	27	2	ELN	8	19	0	0	0	0	0	0	0	0	0	0	0	0	0	0	0	2	0	0	0	1	0	0	3	1	1	1	0	0	0	1	0	0	0	0	0	0	0	1	0	0	0	0	0
108629	417045	27	2	ELN	8	19	0	0	0	0	0	0	0	0	0	0	0	0	0	0	0	2	0	0	0	1	0	0	3	1	1	1	0	0	0	1	0	0	0	0	0	0	0	1	0	0	0	0	0
141405	449821	27	2	ELN	8	19	0	0	0	0	0	0	0	0	0	0	0	0	0	0	0	2	0	0	0	1	0	0	3	1	1	1	0	0	0	1	0	0	0	0	0	0	0	1	0	0	0	0	0
140866	449282	27	2	ELN	8	19	0	0	0	0	0	0	0	0	0	0	0	0	0	0	0	2	0	0	0	1	0	0	3	1	1	1	0	0	0	1	0	0	0	0	0	0	0	1	0	0	0	0	0
99928	408344	27	2	ELN	8	19	0	0	0	0	0	0	0	0	0	0	0	0	0	0	0	2	0	0	0	1	0	0	3	2	0	1	0	0	0	1	0	0	0	0	0	0	0	1	0	0	0	0	0
47898	356314	27	2	gdf7	8	19	2	1	2	0	0	0	0	0	0	0	0	0	0	0	0	1	0	0	0	0	1	1	1	2	1	0	1	0	0	1	2	2	1	0	0	0	0	0	0	0	0	0	0
128696	437112	27	2	NRG1	8	19	2	1	0	0	0	0	0	0	0	1	0	0	0	0	0	0	0	1	0	1	0	2	0	0	1	0	0	0	0	1	2	0	0	0	0	0	0	0	0	0	0	0	0
111085	419501	26	2	RAVER2	8	18	0	1	1	0	0	0	0	0	0	0	0	0	0	0	0	0	0	0	0	0	0	1	5	4	0	0	2	0	0	0	0	2	1	0	0	0	0	0	0	0	0	0	1
19794	328210	26	2	PDZD3	8	18	0	0	1	0	0	0	0	0	0	0	0	0	0	1	0	1	0	0	1	0	4	2	1	0	0	1	0	2	0	0	0	1	0	0	0	1	0	0	0	0	0	0	1
105187	413603	26	2		8	18	0	0	0	0	0	0	0	0	0	0	0	0	0	0	0	1	0	0	0	1	0	0	3	1	0	1	0	0	0	1	0	0	0	0	0	0	0	1	0	0	0	0	0
118496	426912	26	2	ELN	8	18	0	0	0	0	0	0	0	0	0	0	0	0	0	0	0	2	0	0	0	1	0	0	3	1	1	1	0	0	0	1	0	0	0	0	0	0	0	1	0	0	0	0	0
141745	450161	26	2	ELN	8	18	0	0	0	0	0	0	0	0	0	0	0	0	0	0	0	2	0	0	0	1	0	0	3	1	1	1	0	0	0	1	0	0	0	0	0	0	0	1	0	0	0	0	0
18246	326662	26	2		8	18	0	1	0	1	0	0	0	0	1	0	0	2	0	0	0	1	0	0	0	0	0	1	3	2	0	0	1	1	0	1	1	1	0	0	0	1	0	1	0	0	0	0	0
5529	313945	26	2	RNGTT	8	18	1	0	0	0	1	0	0	0	1	0	0	2	0	0	0	1	0	0	0	0	1	3	1	1	0	1	1	0	0	0	0	0	0	1	0	0	0	1	0	0	0	0	0
119984	428400	26	2	EIF2B4	8	18	0	1	2	0	1	0	0	1	0	0	0	0	0	0	0	2	0	0	0	0	3	1	0	1	1	0	0	1	0	2	0	1	0	0	0	0	1	0	0	0	0	0	0
137242	445658	26	2	HNRNPM	8	18	0	1	3	0	0	0	0	0	0	0	0	2	1	0	0	0	0	0	0	0	0	1	1	0	1	0	1	0	0	0	1	1	0	0	0	0	0	0	0	0	2	0	0
34003	342419	25	2	RAVER2	8	17	0	1	1	0	0	0	0	0	0	0	0	0	0	0	0	0	0	0	0	0	0	1	5	4	0	0	2	0	0	0	0	2	0	0	0	0	0	0	0	0	0	0	1
116499	424915	25	2	SORBS2	8	17	0	0	1	0	1	0	0	0	0	0	0	0	1	0	1	1	0	0	0	0	0	1	1	0	3	2	3	1	0	0	0	0	0	0	0	0	0	0	1	0	0	0	0
131043	439459	25	2	ELN	8	17	0	0	0	0	0	0	0	0	0	0	0	0	0	0	0	2	0	0	0	1	0	0	3	1	0	1	0	0	0	1	0	0	0	0	0	0	0	1	0	0	0	0	0
8099	316515	25	2	ATAT1	8	17	1	0	0	2	0	0	1	0	0	0	0	0	1	0	0	0	0	0	0	0	2	1	2	0	4	0	0	0	0	0	1	0	0	0	0	2	1	0	0	0	0	0	0
152187	460603	25	2	ATAT1	8	17	1	0	0	2	0	0	1	0	0	0	0	0	1	0	0	0	0	0	0	0	2	1	2	0	4	0	0	0	0	0	1	0	0	0	0	2	1	0	0	0	0	0	0
129928	438344	25	2	H2AFV	8	17	0	0	1	0	0	0	0	0	0	0	0	0	0	0	0	1	0	0	0	0	0	1	0	0	0	1	1	1	0	0	2	3	0	0	0	0	0	0	0	0	0	0	0
7835	316251	25	2	GSPT2	8	17	1	0	0	1	0	1	1	0	0	0	0	1	0	0	0	0	0	0	0	0	1	0	2	1	1	1	0	0	0	0	1	1	1	0	0	0	0	0	0	0	0	1	0
136382	444798	25	2	RNGTT	8	17	2	0	0	0	1	0	0	0	0	0	0	2	0	0	0	1	0	0	0	0	1	3	0	1	0	1	1	0	0	0	0	0	0	1	0	0	0	1	0	0	0	0	0
146212	454628	25	2	MPEG1	8	17	1	1	0	0	0	1	0	1	0	0	0	1	0	0	0	0	0	0	0	0	1	1	1	0	2	1	0	0	0	0	1	0	0	0	1	0	0	0	0	0	0	0	0
122243	430659	25	2		8	17	2	0	0	0	1	0	0	0	0	0	0	2	0	0	0	1	0	0	0	0	1	3	0	1	0	1	1	0	0	0	0	0	0	1	0	0	0	1	0	0	0	0	0
14213	322629	25	2		8	17	3	1	1	1	0	0	0	0	0	0	0	0	2	1	0	1	0	0	0	0	1	1	0	0	1	2	1	0	0	1	2	0	0	0	0	1	0	0	0	0	0	1	1
64780	373196	25	2	NRG1	8	17	3	1	0	0	0	1	0	0	0	0	0	0	0	0	0	0	0	0	0	1	0	2	0	0	1	0	0	0	0	0	2	0	0	0	0	0	0	0	0	0	0	0	0
62318	370734	25	2	NRG1	8	17	3	1	0	0	0	1	0	0	0	0	0	0	0	0	0	0	0	0	0	1	0	2	0	0	1	0	0	0	0	0	2	0	0	0	0	0	0	0	0	0	0	0	0
101240	409656	25	2	NRG1	8	17	3	1	0	0	0	1	0	0	0	0	0	0	0	0	0	0	0	0	0	1	0	2	0	0	1	0	0	0	0	0	2	0	0	0	0	0	0	0	0	0	0	0	0
148770	457186	24	2	ELN	8	16	0	0	0	0	0	0	0	0	0	0	0	0	0	0	0	2	0	0	0	1	0	0	3	1	0	1	0	0	0	1	0	0	0	0	0	0	0	1	0	0	0	0	0
137204	445620	24	2	CYP4B1	8	16	0	0	0	1	0	0	0	0	1	0	0	1	0	1	0	0	0	0	0	0	1	1	2	0	0	4	0	0	0	0	0	0	0	0	0	0	0	0	0	1	1	0	0
3211	311627	24	2	RNGTT	8	16	1	0	0	0	1	0	0	0	0	0	0	2	0	0	0	1	0	0	0	0	1	3	0	1	0	1	1	0	0	0	0	0	0	1	0	0	0	1	0	0	0	0	0
106577	414993	24	2	RNGTT	8	16	1	0	0	0	1	0	0	0	0	0	0	2	0	0	0	1	0	0	0	0	1	3	0	1	0	1	1	0	0	0	0	0	0	1	0	0	0	1	0	0	0	0	0
54984	363400	24	2		8	16	1	1	0	0	0	1	0	1	0	0	0	1	0	0	0	0	0	0	0	0	1	0	1	0	2	2	0	0	0	0	1	0	0	0	1	0	0	0	0	0	0	0	0
110440	418856	24	2	RNGTT	8	16	2	0	0	0	1	0	0	0	0	0	0	2	0	0	0	1	0	0	0	0	1	3	0	1	0	0	1	0	0	0	0	0	0	1	0	0	0	1	0	0	0	0	0
123703	432119	24	2	NRG1	8	16	2	1	0	0	0	0	0	0	0	0	0	0	0	0	0	0	0	1	0	1	0	2	0	0	1	0	0	0	0	0	2	0	0	0	0	0	0	0	0	0	0	0	0
53650	362066	24	2	NRG1	8	16	3	1	0	0	0	0	0	0	0	1	0	0	0	0	0	0	0	0	0	1	0	2	0	0	1	0	0	0	0	1	2	0	0	0	0	0	0	0	0	0	0	0	0
143723	452139	23	2	PDZD3	8	15	0	0	1	0	0	0	0	0	0	0	0	0	0	1	0	1	0	0	1	0	2	2	1	0	0	1	0	1	0	0	0	1	0	0	0	1	0	0	0	0	0	0	1
45483	353899	23	2	NRG1	8	15	2	1	0	0	0	0	0	0	0	1	0	0	0	0	0	0	0	1	0	1	0	2	0	0	1	0	0	0	0	1	2	0	0	0	0	0	0	0	0	0	0	0	0
88232	396648	23	2	TRIOBP	8	15	0	1	0	0	0	0	0	1	0	1	0	0	0	0	0	3	0	0	0	0	1	0	1	0	0	2	0	0	0	1	1	0	0	0	0	0	0	0	1	0	0	0	0
124682	433098	22	2	ELN	8	14	0	0	0	0	0	0	0	0	0	0	0	0	0	0	0	0	0	0	0	1	0	0	3	1	0	1	0	0	0	1	0	0	1	0	0	0	0	1	0	0	1	0	0
102470	410886	22	2	FGB	8	14	0	1	0	0	0	0	0	0	0	0	0	0	0	0	1	0	0	0	0	0	1	0	0	8	0	0	0	0	0	0	0	2	0	0	1	0	0	0	0	0	0	0	0
101122	409538	22	2	ELN	8	14	0	0	0	0	0	0	0	0	0	0	0	0	0	0	0	2	0	0	0	1	0	0	3	1	1	1	0	0	0	0	0	0	0	0	0	0	0	1	0	0	0	0	0
44731	353147	22	2		8	14	0	1	2	0	0	0	0	0	0	0	0	0	1	0	0	0	0	0	0	0	0	3	3	0	0	2	1	0	0	0	0	1	0	0	0	0	0	0	0	0	0	0	0
45513	353929	22	2	CCDC74B	8	14	1	0	0	0	1	0	0	0	0	0	1	0	0	0	0	0	0	0	0	0	1	2	0	0	0	2	2	0	0	0	1	0	0	0	0	1	1	0	0	0	0	0	0
136697	445113	22	2		8	14	1	0	0	0	1	0	0	0	0	0	1	0	0	0	0	0	0	0	0	0	1	2	0	0	0	2	2	0	0	0	1	0	0	0	0	1	1	0	0	0	0	0	0
154189	462605	22	2		8	14	1	0	0	0	0	0	0	0	0	0	0	0	0	0	0	2	0	0	0	1	0	0	3	1	1	1	0	0	0	2	0	0	0	0	0	0	0	1	0	0	0	0	0
37259	345675	22	2	TUSC1	8	14	0	0	0	0	1	0	0	0	0	0	0	0	1	0	0	2	0	0	0	0	1	1	1	0	1	0	1	0	0	0	0	0	0	0	0	0	0	0	0	0	0	0	0
46502	354918	22	2	GLUL	8	14	2	1	0	0	0	0	1	0	0	1	0	0	0	0	0	0	0	0	0	0	1	0	1	1	2	0	0	0	0	3	0	0	0	0	0	1	0	0	0	0	0	0	0
8881	317297	21	2	SKIL	8	13	1	0	0	0	0	0	0	0	0	0	0	0	1	0	0	0	0	0	0	0	0	2	1	1	0	1	0	1	0	0	1	0	0	0	0	0	0	0	0	0	0	0	0
59381	367797	21	2	HOXB3	8	13	0	0	0	0	0	0	0	0	0	2	0	0	0	0	0	0	0	0	0	0	0	0	2	1	1	1	1	0	0	1	0	0	1	0	0	0	1	0	0	0	0	0	0
149544	457960	21	2	UBE2Q1	8	13	0	2	0	0	0	0	1	1	0	1	0	0	0	0	0	0	0	0	0	0	2	0	1	1	0	0	0	0	0	0	1	0	0	0	0	1	1	0	0	0	0	0	0
128107	436523	21	2	UBE2Q1	8	13	0	2	0	0	0	0	1	1	0	1	0	0	0	0	0	0	0	0	0	0	1	0	1	1	0	0	0	0	0	0	1	0	0	0	0	1	1	0	0	0	0	0	0
76818	385234	20	2	EPHA10	8	12	0	0	1	0	1	0	0	0	0	0	0	0	0	0	0	0	1	0	0	0	1	0	0	2	1	0	0	1	0	0	1	0	0	2	0	0	0	1	0	0	0	0	0
35860	344276	20	2	STAC	8	12	1	1	2	0	0	0	0	0	0	0	0	0	1	0	0	0	0	0	0	0	0	3	2	0	0	2	1	0	0	0	0	1	0	0	0	0	0	0	0	0	0	0	0
51788	360204	20	2	H2AFZ	8	12	0	0	1	0	0	0	0	0	1	0	0	0	1	0	0	1	0	0	0	0	1	1	0	0	0	1	1	1	0	0	0	1	0	0	0	0	0	0	0	0	0	0	0
75554	383970	20	2	ZNF503	8	12	0	0	1	0	0	0	1	0	0	1	0	0	2	1	0	0	0	0	0	0	2	1	1	1	1	0	0	0	0	0	0	0	0	0	0	0	0	0	0	0	0	1	1
150066	458482	20	2		8	12	0	0	1	0	0	0	1	0	0	1	0	0	2	1	0	0	0	0	0	0	2	1	1	1	1	0	0	0	0	0	0	0	0	0	0	0	0	0	0	0	0	1	1
43206	351622	20	2	TRIOBP	8	12	0	1	0	0	0	0	0	1	0	1	0	0	0	0	0	2	0	0	0	0	1	0	1	0	0	2	0	0	0	1	1	0	0	0	0	0	0	0	1	0	0	0	0
32111	340527	20	2	FCRLB	8	12	2	2	1	0	0	0	0	0	0	0	0	0	0	0	0	2	0	0	0	0	1	1	0	1	1	1	0	0	0	1	0	0	0	0	0	0	0	0	1	0	0	0	0
89857	398273	19	2	LOC541467	8	11	0	1	0	0	0	0	0	0	0	0	0	0	1	0	0	1	0	0	0	0	1	3	0	1	0	1	0	0	0	0	1	2	0	0	0	0	0	0	0	0	0	1	0
39212	347628	19	2	STAC	8	11	0	1	2	0	0	0	0	0	0	0	0	0	1	0	0	0	0	0	0	0	0	3	3	0	0	0	0	0	0	0	0	2	0	0	0	0	0	0	0	0	0	0	0
9083	317499	19	2	ATPAF1	8	11	0	0	2	0	0	0	1	0	0	0	0	0	1	0	1	0	0	0	0	0	1	0	0	1	1	0	1	0	0	0	1	1	0	0	0	1	0	0	0	0	0	0	0
70586	379002	18	2	MYD88	8	10	1	1	1	0	0	0	0	0	0	0	0	0	0	0	1	0	0	0	0	0	0	0	0	2	1	2	2	2	0	1	0	0	0	0	0	0	0	0	0	0	0	0	0
27011	335427	18	2	CYP4B1	8	10	0	0	0	0	0	0	0	0	1	0	0	1	0	1	0	0	0	0	0	0	1	1	1	0	0	3	0	0	0	0	0	0	0	0	0	0	0	0	0	1	1	0	0
101419	409835	18	2		8	10	0	1	0	0	0	0	0	0	0	0	0	0	1	0	0	1	0	0	0	0	1	3	0	1	0	1	0	0	0	0	1	2	0	0	0	0	0	0	0	0	0	1	0
78879	387295	18	2	ELN	8	10	0	1	0	0	0	0	0	0	0	0	0	0	0	0	0	1	0	0	0	1	0	0	2	1	0	1	0	0	0	0	0	0	0	0	0	0	0	1	0	0	0	0	0
81269	389685	18	2	FAM117A	8	10	0	2	0	0	0	0	0	1	0	0	0	0	0	0	0	0	0	0	0	0	1	0	0	1	1	0	2	0	0	0	1	0	0	0	0	0	0	0	0	0	0	0	0
152146	460562	18	2		8	10	1	1	0	0	0	0	0	0	0	1	0	0	0	0	0	2	0	0	0	0	1	0	0	0	0	1	1	1	0	0	2	0	0	0	0	1	0	0	1	0	0	0	0
118665	427081	17	2	SART1	8	9	0	0	0	0	0	1	0	0	0	0	0	0	0	1	0	0	0	0	0	0	2	1	0	2	2	1	0	0	0	0	1	0	0	0	1	0	0	0	0	0	0	0	2
148739	457155	17	2	ACTR3C	8	9	0	1	0	0	0	0	0	0	1	0	0	0	0	0	0	0	0	0	0	0	1	1	3	2	0	0	0	0	0	0	1	0	0	0	0	0	0	1	0	0	0	0	0
112899	421315	17	2		8	9	0	0	0	0	0	1	0	0	0	0	1	0	0	0	0	1	0	0	0	0	2	1	0	3	2	0	0	0	0	0	0	0	0	0	2	0	0	0	0	0	0	0	0
61427	369843	17	2		8	9	0	1	0	0	0	0	0	0	0	1	0	0	0	0	0	2	0	0	0	0	1	0	0	0	0	1	1	1	0	0	2	0	0	0	0	1	0	0	1	0	0	0	0
52917	361333	16	2	SLC22A11	8	8	1	0	0	0	0	1	0	0	0	0	0	0	0	0	0	0	0	0	0	0	0	0	0	0	0	0	2	2	0	1	0	0	0	0	1	0	0	1	0	0	1	0	0
77510	385926	16	2	SLC22A11	8	8	1	0	0	0	0	1	0	0	0	0	0	0	0	0	0	0	0	0	0	0	0	0	0	0	0	0	2	2	0	1	0	0	0	0	1	0	0	1	0	0	1	0	0
63463	371879	16	2		8	8	0	1	0	0	0	0	0	0	0	0	0	0	0	0	1	2	0	0	0	0	0	0	0	0	3	0	2	1	0	0	0	0	0	0	0	0	0	0	0	0	0	0	0
76634	385050	16	2	EIF2B4	8	8	0	0	2	0	0	0	0	1	0	0	0	0	0	0	0	1	0	0	0	0	1	1	0	1	0	0	0	0	0	1	0	1	0	0	0	0	1	0	0	0	0	0	0
25678	334094	16	2	EPHA10	8	8	0	1	0	0	1	0	0	0	0	0	0	1	0	0	0	1	1	0	0	0	0	0	0	1	0	0	0	2	0	0	0	0	0	1	0	0	0	0	0	0	0	0	0
72071	380487	15	2	IP6K2	8	7	0	0	0	1	0	0	0	0	0	0	0	0	0	0	0	1	0	0	0	0	0	0	0	1	0	0	1	4	0	0	0	0	0	0	0	0	0	0	0	0	0	0	0
110861	419277	15	2	ACTR3C	8	7	0	1	0	0	0	0	0	0	1	0	0	0	0	0	0	0	0	0	0	0	1	1	2	2	0	0	0	0	0	0	0	0	0	0	0	0	0	1	0	0	0	0	0
116264	424680	15	2	SPON2	8	7	0	2	0	0	1	0	0	0	0	0	0	0	0	0	0	0	0	0	0	0	0	0	0	1	1	1	0	0	0	1	1	0	0	1	0	0	0	0	0	0	0	0	0
97347	405763	15	2	BRSK2	8	7	0	0	0	0	0	0	0	0	0	0	0	0	1	2	1	0	0	0	0	1	0	0	0	0	0	2	1	0	0	0	0	0	0	0	0	0	0	0	0	1	0	0	2
153447	461863	15	2	GRASP	8	7	0	1	1	0	0	0	0	0	0	0	0	0	0	1	0	0	1	0	0	0	1	0	0	0	1	0	0	0	0	1	0	1	0	0	1	0	0	0	0	0	0	0	0
48110	356526	14	2	C12orf57	8	6	0	2	2	0	0	0	0	0	0	0	0	0	0	0	0	1	0	0	0	0	0	0	0	0	0	0	0	0	0	1	1	3	0	0	0	0	0	0	0	0	0	0	0
61093	369509	14	2	NEUROD2	8	6	0	0	1	1	0	0	0	0	1	0	0	0	0	0	0	0	0	0	0	0	0	0	0	1	0	0	1	1	0	0	0	2	1	0	1	0	0	2	0	0	0	0	0
20134	328550	14	2	COL11A1	8	6	0	0	0	0	0	2	0	0	0	0	0	0	0	0	0	2	0	0	0	1	1	0	0	0	0	0	0	0	0	0	0	0	0	0	2	0	0	0	0	0	0	0	0
46781	355197	13	2	KCNC3	8	5	0	0	0	0	0	0	0	0	0	0	0	0	0	0	0	0	0	0	0	0	0	0	0	3	1	0	1	0	0	0	0	1	0	0	0	0	0	0	0	0	0	1	0
42389	350805	13	2	MED4	8	5	0	1	0	0	0	0	0	0	0	0	0	0	0	0	0	2	0	0	0	0	0	2	0	0	0	1	0	0	0	0	0	0	0	0	0	0	0	0	0	0	0	0	0
19408	327824	13	2	MED4	8	5	0	1	0	0	0	0	0	0	0	0	0	0	0	0	0	2	0	0	0	0	0	2	0	0	0	1	0	0	0	0	0	0	0	0	0	0	0	0	0	0	0	0	0
83405	391821	13	2	SPON2	8	5	0	2	0	0	1	0	0	0	0	0	0	0	0	0	0	0	0	0	0	0	0	0	0	1	0	1	0	0	0	1	1	0	0	1	0	0	0	0	0	0	0	0	0
135836	444252	13	2	MYOZ3	8	5	1	0	0	0	0	0	0	0	0	0	0	0	0	0	0	3	0	0	0	0	0	0	0	1	0	1	0	0	0	1	0	0	0	0	0	0	0	0	0	0	1	0	0
28834	337250	12	2	ANKRD33B	8	4	0	0	0	0	0	0	0	1	2	0	0	0	0	0	0	0	0	0	0	0	0	0	0	2	0	2	0	0	0	0	0	0	0	0	0	0	0	2	0	0	0	0	0
77692	386108	11	2	C12orf57	8	3	0	2	2	0	0	0	0	0	0	0	0	0	0	0	0	1	0	0	0	0	0	0	0	0	0	0	0	0	0	1	1	2	0	0	0	0	0	0	0	0	0	0	0
133884	442300	11	2	EIF4E3	8	3	0	0	0	0	0	0	1	0	0	0	0	0	0	0	0	0	0	0	0	0	1	0	1	0	1	0	1	0	0	0	0	0	0	0	0	0	0	0	0	0	0	0	0
63379	371795	11	2	EBP	8	3	0	0	0	0	0	0	0	0	1	0	0	0	0	0	0	1	0	0	0	0	1	3	0	1	0	0	0	0	0	0	0	0	0	0	0	0	0	0	0	0	0	0	0
52438	360854	11	2	C12orf57	8	3	0	1	2	0	0	0	0	0	0	0	0	0	0	0	0	1	0	0	0	0	0	0	0	1	0	0	0	0	0	1	1	2	0	0	0	0	0	0	0	0	0	0	0
101785	410201	10	2	IP6K2	8	2	0	0	0	0	0	0	0	0	0	0	0	0	0	0	0	0	0	0	0	0	0	0	0	0	0	0	1	4	0	0	0	0	0	0	0	0	0	0	0	0	0	0	0
30412	338828	10	2	EBP	8	2	0	0	0	0	0	0	0	0	1	0	0	0	0	0	0	0	0	0	0	0	1	3	0	1	0	0	0	0	0	0	0	0	0	0	0	0	0	0	0	0	0	0	0
133163	441579	10	2	EBP	8	2	0	0	0	0	0	0	0	0	1	0	0	0	0	0	0	0	0	0	0	0	1	3	0	1	0	0	0	0	0	0	0	0	0	0	0	0	0	0	0	0	0	0	0
94806	403222	9	2	IP6K2	8	1	0	0	0	0	0	0	0	0	0	0	0	0	0	0	0	0	0	0	0	0	0	0	0	0	0	0	1	4	0	0	0	0	0	0	0	0	0	0	0	0	0	0	0
150515	458931	9	2	IP6K2	8	1	0	0	0	0	0	0	0	0	0	0	0	0	0	0	0	0	0	0	0	0	0	0	0	0	0	0	0	5	0	0	0	0	0	0	0	0	0	0	0	0	0	0	0
135848	444264	9	2		8	1	0	0	0	0	0	0	0	0	0	0	0	0	0	0	0	0	0	0	0	0	0	0	0	0	0	0	1	4	0	0	0	0	0	0	0	0	0	0	0	0	0	0	0
33456	341872	9	2	DISC1	8	1	0	0	0	0	0	0	0	0	0	0	0	0	0	0	0	0	0	0	0	0	0	0	1	0	0	1	2	0	0	0	0	0	0	0	0	0	0	0	0	0	0	0	0
85068	393484	9	2	SORBS2	8	1	0	0	0	0	0	0	0	0	0	0	0	0	0	0	0	1	0	0	0	0	0	0	0	0	2	1	1	0	0	0	0	0	0	0	0	0	0	0	0	0	0	0	0
151241	459657	9	2	EPS15L1	8	1	0	1	0	0	0	0	0	0	0	0	0	0	0	0	0	0	0	1	0	0	0	0	1	0	0	1	0	0	0	0	1	0	0	0	0	0	0	0	0	0	0	0	0
80727	389143	8	2	DEFB105B	8	0	1	0	0	0	0	0	0	0	0	0	0	0	0	0	0	1	0	0	0	0	0	2	0	0	0	0	0	0	0	1	0	0	0	0	0	0	0	0	0	0	0	0	0
47185	355601	8	2	HLA-DQB1	8	0	0	0	0	0	0	0	0	1	0	0	0	0	1	0	0	0	0	0	0	0	0	0	1	0	0	0	0	1	0	0	0	0	0	0	0	0	1	0	0	0	0	1	0
138456	446872	8	2	DEFB105A	8	0	1	0	0	0	0	0	0	0	0	0	0	0	0	0	0	1	0	0	0	0	0	2	0	0	0	0	0	0	0	1	0	0	0	0	0	0	0	0	0	0	0	0	0
140599	449015	149	2	MDN1	7	142	5	0	2	1	1	0	0	3	0	1	0	4	1	0	1	2	0	0	0	1	5	3	6	5	12	7	6	6	0	4	5	2	0	1	0	4	1	4	0	0	1	2	1
99772	408188	145	2	MDN1	7	138	4	0	2	1	1	0	0	3	0	1	0	3	1	0	1	2	0	0	0	1	5	3	6	4	11	7	6	6	0	4	5	2	0	1	0	4	1	4	0	0	1	2	1
57801	366217	140	2	UBR4	7	133	4	1	2	0	1	1	3	1	1	1	1	2	3	0	2	4	0	2	0	0	2	6	8	6	8	4	3	4	0	3	3	3	0	2	1	0	2	2	0	0	0	1	1
149003	457419	140	2	UBR4	7	133	4	1	2	0	1	1	3	1	1	1	1	2	3	0	2	4	0	2	0	0	2	6	8	6	8	4	3	4	0	3	3	3	0	2	1	0	2	2	0	0	0	1	1
48746	357162	138	2	UBR4	7	131	5	1	2	0	1	0	3	1	1	1	1	2	3	0	2	4	0	2	0	0	2	6	8	6	8	4	3	4	0	3	3	3	0	2	1	0	2	2	0	0	0	1	1
127721	436137	137	2	UBR4	7	130	4	1	2	0	1	0	3	1	1	1	1	2	3	0	2	4	0	2	0	0	2	6	8	6	8	4	3	4	0	3	3	3	0	2	1	0	2	2	0	0	0	1	1
77061	385477	136	2	UBR4	7	129	4	1	2	0	1	0	3	1	1	1	1	2	3	0	2	4	0	2	0	0	1	6	8	6	8	4	3	4	0	3	3	3	0	2	1	0	2	2	0	0	0	1	1
67609	376025	136	2	UBR4	7	129	4	1	2	0	1	0	3	1	1	1	1	2	3	0	2	4	0	2	0	0	1	6	8	6	8	4	3	4	0	3	3	3	0	2	1	0	2	2	0	0	0	1	1
38213	346629	136	2	UBR4	7	129	4	1	2	0	1	0	3	1	1	1	1	2	3	0	2	4	0	2	0	0	1	6	8	6	8	4	3	4	0	3	3	3	0	2	1	0	2	2	0	0	0	1	1
61682	370098	136	2	UBR4	7	129	4	1	2	0	1	0	3	1	1	1	1	2	3	0	2	4	0	2	0	0	1	6	8	6	8	4	3	4	0	3	3	3	0	2	1	0	2	2	0	0	0	1	1
97137	405553	136	2	UBR4	7	129	4	1	2	0	1	0	3	1	1	1	1	2	3	0	2	4	0	2	0	0	1	6	8	6	8	4	3	4	0	3	3	3	0	2	1	0	2	2	0	0	0	1	1
142248	450664	136	2	UBR4	7	129	4	1	2	0	1	0	3	1	1	1	1	2	3	0	2	4	0	2	0	0	1	6	8	6	8	4	3	4	0	3	3	3	0	2	1	0	2	2	0	0	0	1	1
114351	422767	122	2	AKAP9	7	115	2	4	2	0	0	1	3	1	1	0	1	0	1	0	3	3	1	0	0	0	2	3	3	1	7	5	7	3	0	3	6	4	0	2	0	2	2	1	1	0	0	3	0
22770	331186	118	2	AKAP9	7	111	2	4	2	0	0	1	3	1	1	0	1	0	1	0	3	4	1	0	0	0	2	4	3	1	7	6	6	3	0	3	6	4	0	1	0	1	2	1	1	0	0	2	0
69913	378329	118	2	AKAP9	7	111	2	4	2	0	0	1	3	1	1	0	1	0	1	0	3	4	1	0	0	0	2	4	3	1	7	6	6	3	0	3	6	4	0	1	0	1	2	1	1	0	0	2	0
120716	429132	118	2	AKAP9	7	111	2	4	2	0	0	1	3	1	1	0	1	0	1	0	3	4	1	0	0	0	2	4	3	1	7	6	6	3	0	3	6	4	0	1	0	1	2	1	1	0	0	2	0
71525	379941	117	2	AKAP9	7	110	2	4	2	0	0	1	3	1	1	0	1	0	1	0	3	4	1	0	0	0	2	3	3	1	7	5	6	3	0	3	6	4	0	1	0	1	2	1	1	0	0	2	0
142251	450667	111	2	AKAP9	7	104	2	4	2	0	0	1	2	1	1	0	0	0	1	0	3	5	1	0	0	0	2	4	3	1	7	6	6	2	0	2	5	4	0	1	0	1	2	1	1	0	0	2	0
107312	415728	106	2	ARMCX4	7	99	4	0	2	0	1	1	2	1	1	1	0	1	0	1	2	2	0	0	1	1	6	3	2	1	7	5	2	1	0	1	2	5	0	0	0	3	2	1	0	0	0	1	2
98133	406549	102	2	FLNA	7	95	8	1	0	0	3	0	1	2	0	1	0	2	2	1	0	4	0	1	0	1	5	4	3	6	6	5	1	5	0	2	0	3	0	1	0	1	0	1	0	1	1	0	2
75223	383639	101	2	FLNA	7	94	7	1	0	0	3	0	1	2	0	1	0	2	2	0	0	5	0	1	0	0	6	4	3	6	6	5	1	5	0	2	0	3	0	1	0	1	0	1	0	1	1	0	2
30278	338694	61	2	CACNA1H	7	54	3	3	2	1	0	0	0	1	0	0	0	0	2	0	0	1	0	0	0	0	3	1	1	5	1	4	3	1	0	1	2	3	0	1	1	0	1	1	0	0	0	0	0
32421	340837	59	2	CACNA1H	7	52	3	3	1	1	0	0	0	1	0	0	0	0	2	0	0	1	0	0	0	0	3	1	1	5	1	4	3	1	0	1	2	2	0	1	1	0	0	1	0	0	0	0	0
147221	455637	57	2	CACNA1H	7	50	3	3	1	1	0	0	0	1	0	0	0	0	2	0	0	1	0	0	0	0	3	1	1	5	1	4	3	1	0	1	2	2	0	1	1	0	0	1	0	0	0	0	0
139321	447737	54	2		7	47	0	0	1	1	1	0	1	1	2	0	0	0	0	0	1	2	0	1	0	0	2	4	3	0	2	0	2	2	0	3	1	1	0	0	0	1	0	0	0	1	1	0	1
86106	394522	42	2	ADAMTS12	7	35	1	0	0	0	0	0	0	1	0	0	1	1	0	0	0	2	0	0	0	1	0	1	1	0	4	4	3	0	0	2	1	0	0	0	1	0	1	0	0	1	0	1	0
109188	417604	35	2	PTK2	7	28	1	3	0	0	0	0	0	0	0	0	0	2	1	0	0	2	0	0	0	0	2	3	1	0	1	0	1	1	0	1	0	1	0	0	0	1	0	0	0	0	1	0	0
15968	324384	35	2	PTK2	7	28	1	4	1	0	0	0	0	0	0	0	0	2	1	0	0	1	0	0	0	0	1	3	1	0	1	0	1	1	0	1	1	1	0	0	0	1	0	0	0	0	1	0	0
99010	407426	33	2	BCL9L	7	26	1	0	0	0	0	0	0	0	0	0	0	0	0	1	0	1	1	0	1	0	3	1	2	2	2	0	1	1	0	1	1	1	0	0	0	0	0	0	0	0	0	0	0
118526	426942	33	2	PTK2	7	26	1	3	0	0	0	0	0	0	0	0	0	2	1	0	0	2	0	0	0	0	1	3	1	0	1	0	1	1	0	1	0	1	0	0	0	1	0	0	0	0	1	0	0
153405	461821	32	2	BCL9L	7	25	1	0	0	0	0	0	0	0	0	0	0	0	0	1	0	1	1	0	1	0	3	1	2	2	1	0	1	1	0	1	1	1	0	0	0	0	0	0	0	0	0	0	0
27774	336190	32	2	PTK2	7	25	1	3	0	0	0	0	0	0	0	0	0	2	1	0	0	1	0	0	0	0	1	3	1	0	1	0	1	1	0	1	0	1	0	0	0	1	0	0	0	0	1	0	0
111014	419430	32	2	PTK2	7	25	1	3	0	0	0	0	0	0	0	0	0	2	1	0	0	1	0	0	0	0	1	3	1	0	1	0	1	1	0	1	0	1	0	0	0	1	0	0	0	0	1	0	0
151700	460116	29	2	ANO1	7	22	1	0	0	0	0	0	0	1	0	0	2	0	0	2	0	1	0	0	0	0	1	1	0	1	1	0	0	1	0	0	0	0	0	0	0	2	0	1	0	1	0	0	0
111108	419524	29	2	ANO1	7	22	1	0	0	0	0	0	0	1	0	0	2	0	0	2	0	1	0	0	0	0	1	1	0	1	1	0	0	1	0	0	0	0	0	0	0	2	0	1	0	1	0	0	0
115410	423826	28	2	ANKH	7	21	0	1	1	0	0	0	2	0	0	0	0	0	1	0	0	0	0	0	0	0	2	0	2	2	3	0	0	1	0	1	1	1	0	0	0	1	0	0	0	0	0	0	0
29967	338383	28	2	ANO1	7	21	1	0	0	0	0	0	0	1	0	0	2	0	0	2	0	0	0	0	0	0	1	1	0	1	1	0	0	1	0	0	0	0	0	0	0	2	0	1	0	1	0	0	0
59187	367603	28	2	ANO1	7	21	1	0	0	0	0	0	0	1	0	0	2	0	0	2	0	0	0	0	0	0	1	1	0	1	1	0	0	1	0	0	0	0	0	0	0	2	0	1	0	1	0	0	0
18753	327169	28	2	ANO1	7	21	1	0	0	0	0	0	0	1	0	0	2	0	0	2	0	0	0	0	0	0	1	1	0	1	1	0	0	1	0	0	0	0	0	0	0	2	0	1	0	1	0	0	0
7472	315888	28	2	ANO1	7	21	1	0	0	0	0	0	0	1	0	0	2	0	0	2	0	1	0	0	0	0	1	1	0	1	1	0	0	1	0	0	0	0	0	0	0	2	0	1	0	1	0	0	0
16546	324962	27	2	ANO1	7	20	1	0	0	0	0	0	0	1	0	0	2	0	0	2	0	0	0	0	0	0	1	1	0	1	1	0	0	1	0	0	0	0	0	0	0	2	0	1	0	1	0	0	0
32299	340715	27	2	ANO1	7	20	1	0	0	0	0	0	0	1	0	0	2	0	0	2	0	0	0	0	0	0	1	1	0	1	1	0	0	1	0	0	0	0	0	0	0	2	0	1	0	1	0	0	0
11084	319500	27	2	ANO1	7	20	1	0	0	0	0	0	0	1	0	0	2	0	0	2	0	0	0	0	0	0	1	1	0	1	1	0	0	1	0	0	0	0	0	0	0	2	0	1	0	1	0	0	0
34511	342927	24	2	CNTN1	7	17	1	0	1	0	0	0	0	0	0	0	0	0	1	0	0	2	0	0	0	0	0	0	0	1	2	1	0	1	0	2	0	1	0	0	0	0	0	0	0	0	0	0	1
43898	352314	16	2	RBFOX2	7	9	0	1	3	0	0	0	0	0	1	0	0	0	0	1	0	1	0	0	0	0	0	1	2	0	0	0	0	0	0	0	0	4	0	0	0	0	0	0	0	0	0	0	0
151135	459551	15	2	RBFOX2	7	8	0	1	3	0	0	0	0	0	0	0	0	0	0	1	0	1	0	0	0	0	0	1	1	0	0	1	0	0	0	0	0	4	0	0	0	0	0	0	0	0	0	0	0
95974	404390	13	2	IFFO2	7	6	1	1	0	0	0	0	0	1	0	0	1	0	0	0	0	1	0	0	0	0	1	0	0	1	1	0	0	0	0	1	0	0	0	0	0	0	1	0	0	0	0	0	0
65102	373518	12	2	RBFOX2	7	5	0	1	3	0	0	0	0	0	0	0	0	0	0	1	0	1	0	0	0	0	0	1	0	0	0	1	0	0	0	0	0	4	0	0	0	0	0	0	0	0	0	0	0
87231	395647	12	2	RBFOX2	7	5	0	1	3	0	0	0	0	0	0	0	0	0	0	1	0	1	0	0	0	0	0	1	0	0	0	1	0	0	0	0	0	4	0	0	0	0	0	0	0	0	0	0	0
82004	390420	12	2	RBFOX2	7	5	0	1	3	0	0	0	0	0	1	0	0	0	0	1	0	1	0	0	0	0	0	0	1	0	0	0	0	0	0	0	0	4	0	0	0	0	0	0	0	0	0	0	0
64637	373053	12	2	RBFOX2	7	5	0	1	3	0	0	0	0	0	1	0	0	0	0	1	0	1	0	0	0	0	0	0	1	0	0	0	0	0	0	0	0	4	0	0	0	0	0	0	0	0	0	0	0
29998	338414	12	2	RBFOX2	7	5	0	1	3	0	0	0	0	0	1	0	0	0	0	1	0	1	0	0	0	0	0	0	1	0	0	0	0	0	0	0	0	4	0	0	0	0	0	0	0	0	0	0	0
107978	416394	12	2	RBFOX2	7	5	0	1	3	0	0	0	0	0	1	0	0	0	0	1	0	1	0	0	0	0	0	0	1	0	0	0	0	0	0	0	0	4	0	0	0	0	0	0	0	0	0	0	0
30195	338611	11	2	RBFOX2	7	4	0	1	3	0	0	0	0	0	0	0	0	0	0	1	0	1	0	0	0	0	0	0	0	0	0	1	0	0	0	0	0	4	0	0	0	0	0	0	0	0	0	0	0
134635	443051	11	2	RBFOX2	7	4	0	1	3	0	0	0	0	0	0	0	0	0	0	1	0	1	0	0	0	0	0	0	0	0	0	1	0	0	0	0	0	4	0	0	0	0	0	0	0	0	0	0	0
127252	435668	11	2	RBFOX2	7	4	0	1	3	0	0	0	0	0	0	0	0	0	0	1	0	1	0	0	0	0	0	0	0	0	0	1	0	0	0	0	0	4	0	0	0	0	0	0	0	0	0	0	0
76785	385201	184	2	MACF1	6	178	3	3	2	2	3	0	1	5	0	0	1	5	1	2	0	6	0	2	0	0	6	7	7	6	12	5	8	7	0	2	4	5	0	1	2	3	2	3	0	2	0	1	0
123305	431721	182	2	MACF1	6	176	3	3	2	2	3	0	1	4	0	0	1	5	1	2	0	6	0	2	0	0	6	8	8	6	12	5	7	7	0	2	4	5	0	1	2	3	2	3	0	2	0	1	0
75747	384163	176	2	MACF1	6	170	3	3	2	2	2	0	1	4	0	0	1	5	1	2	0	6	0	2	0	0	6	8	7	6	12	5	6	7	0	2	4	5	0	1	2	3	2	3	0	2	0	1	0
91955	400371	176	2	MACF1	6	170	3	3	2	2	2	0	1	4	0	0	1	5	1	2	0	8	0	2	0	0	6	7	6	6	13	5	6	7	0	2	3	5	0	1	2	3	2	3	0	2	0	1	0
54705	363121	174	2	MACF1	6	168	4	3	2	2	2	0	1	5	0	0	1	5	1	1	0	5	0	2	0	0	6	9	7	6	12	5	7	7	0	1	3	5	0	1	2	3	2	3	0	2	0	1	0
88044	396460	155	2	DNAH9	6	149	3	1	4	0	1	2	5	1	1	0	1	1	2	1	0	7	0	0	0	0	5	7	12	5	6	5	5	4	0	4	2	2	0	0	2	3	2	0	0	0	2	1	2
139060	447476	153	2	DNAH9	6	147	3	1	4	0	1	2	5	1	1	0	1	1	2	1	0	7	0	0	0	0	5	7	12	5	6	5	5	4	0	4	2	2	0	0	2	3	2	0	0	0	2	1	2
57995	366411	146	2	AHNAK	6	140	7	1	2	0	1	1	2	1	1	0	0	0	1	0	3	1	0	1	0	1	6	3	6	7	5	4	4	7	0	3	9	8	1	1	2	2	1	2	0	0	0	0	0
130112	438528	146	2	MACF1	6	140	3	2	2	2	2	0	1	5	0	0	0	5	1	1	0	3	0	2	0	0	5	6	5	6	11	5	5	6	0	1	2	4	0	1	2	3	2	3	0	2	0	0	0
3107	311523	137	2	PCNT	6	131	6	0	2	0	1	1	0	2	1	1	1	0	1	0	1	1	0	0	1	0	3	4	5	5	4	3	8	4	0	12	2	5	0	0	0	0	0	2	0	1	1	0	0
45835	354251	136	2	DNAH9	6	130	2	1	4	0	0	2	5	1	1	0	1	1	1	1	0	7	0	0	0	0	3	6	9	5	5	4	4	3	0	4	1	2	0	0	2	3	2	0	0	0	2	1	2
59733	368149	136	2	SPTA1	6	130	2	3	1	0	2	0	3	1	1	3	0	0	0	0	0	1	0	0	0	1	3	3	3	2	3	2	2	0	0	5	2	2	0	1	1	1	2	3	0	1	2	0	0
57191	365607	129	2		6	123	3	2	3	0	1	1	5	1	0	0	1	1	2	1	0	6	0	0	0	0	4	6	9	5	6	4	3	2	0	4	2	1	0	0	1	2	2	0	0	0	2	1	1
142659	451075	128	2	TRRAP	6	122	6	6	3	2	2	0	1	1	3	0	0	1	0	2	1	2	0	0	0	0	7	2	4	1	4	6	3	3	0	4	5	2	0	0	0	0	4	3	0	0	1	0	3
151660	460076	127	2	DNAH3	6	121	7	3	2	0	0	1	2	0	0	0	1	0	0	0	1	1	1	1	0	1	4	7	6	6	3	6	4	5	0	2	4	2	0	0	0	1	2	2	0	1	0	0	1
109750	418166	126	2	DNAH3	6	120	7	4	2	0	0	1	2	0	0	0	1	0	0	0	1	1	1	1	0	1	4	7	5	6	3	6	4	5	0	2	4	2	0	0	0	1	2	2	0	1	0	0	1
144651	453067	122	2	DNAH6	6	116	2	7	3	1	1	2	2	3	0	0	0	0	3	1	0	4	0	2	0	1	3	3	6	4	7	6	4	2	0	2	3	1	0	0	0	1	2	3	0	0	0	1	0
38170	346586	119	2	DNAH14	6	113	1	2	3	0	3	0	0	1	1	0	1	2	0	4	0	3	0	1	0	0	6	3	2	7	7	6	6	6	0	6	4	1	1	0	1	2	1	0	0	1	1	0	2
91872	400288	119	2	C12orf55	6	113	8	2	6	0	0	3	0	0	0	0	0	0	1	0	0	1	0	0	0	0	4	4	3	4	8	4	3	1	0	4	3	2	1	1	0	1	1	1	0	0	1	1	0
26340	334756	118	2	USH2A	6	112	4	0	2	0	2	0	1	0	1	1	0	1	2	0	1	2	1	0	0	0	8	7	5	9	9	6	5	5	0	9	0	3	0	0	2	1	4	0	0	0	0	1	0
28092	336508	118	2	USH2A	6	112	4	0	2	0	2	0	1	0	1	1	0	1	2	0	1	2	1	0	0	0	8	7	5	9	9	6	5	5	0	9	0	3	0	0	2	1	4	0	0	0	0	1	0
40350	348766	116	2		6	110	8	2	3	0	1	0	0	2	0	0	1	1	1	1	2	3	1	1	1	1	7	3	9	3	3	5	6	4	0	2	5	1	0	0	4	1	2	1	0	0	1	1	0
96511	404927	116	2	TACC2	6	110	1	9	3	1	3	0	6	4	1	1	0	3	0	0	0	1	0	1	1	0	4	3	6	7	4	7	5	1	0	3	4	1	0	0	1	2	1	0	0	0	2	0	0
33395	341811	114	2	RESDA1	6	108	1	5	2	0	1	0	1	1	2	0	0	2	3	0	0	0	1	0	0	0	7	3	4	6	5	5	5	3	0	3	3	3	0	0	1	1	1	0	0	0	1	1	0
59666	368082	111	2	ATM	6	105	2	1	2	0	1	0	0	3	0	0	0	1	1	2	0	1	0	0	0	0	7	3	2	7	2	5	0	5	0	2	7	1	0	2	1	0	0	1	0	0	0	1	2
3188	311604	111	2	ATM	6	105	2	1	2	0	1	0	0	3	0	0	0	1	1	2	0	1	0	0	0	0	7	3	2	7	2	5	0	5	0	2	7	1	0	2	1	0	0	1	0	0	0	1	2
81490	389906	109	2	TACC2	6	103	1	9	3	0	3	0	6	4	1	2	0	3	0	0	0	1	0	1	1	0	4	3	6	7	3	7	5	1	0	3	4	1	0	0	1	2	1	0	0	0	2	0	0
44332	352748	108	2	MUC19	6	102	4	2	2	2	1	2	0	0	0	0	0	2	2	0	0	6	0	2	0	0	8	8	5	2	6	5	6	5	0	2	3	1	1	1	0	0	1	0	0	0	2	1	0
19569	327985	108	2	TACC2	6	102	1	9	3	0	3	0	6	4	1	1	0	3	0	0	0	1	0	1	1	0	4	3	6	7	3	7	5	1	0	3	4	1	0	0	1	2	1	0	0	0	2	0	0
141624	450040	107	2	BSN	6	101	3	3	3	0	1	0	1	0	1	0	0	0	3	0	2	3	0	0	0	0	7	4	3	3	9	4	1	2	0	3	8	4	2	0	0	1	0	2	0	0	1	1	0
99787	408203	106	2	CEP350	6	100	2	2	2	0	1	2	1	2	4	0	0	0	0	0	0	3	1	0	0	0	5	3	6	8	6	2	1	4	0	5	7	1	0	1	0	1	2	1	0	0	0	1	0
57295	365711	106	2	DNAH9	6	100	3	2	3	0	1	1	4	1	0	0	1	1	1	1	0	5	0	0	0	0	4	5	7	4	5	2	3	2	0	4	2	1	0	0	1	1	2	0	0	0	2	0	1
62980	371396	105	2	GCN1L1	6	99	1	3	3	0	1	0	0	0	1	1	0	0	1	0	0	0	0	0	0	1	6	3	4	7	3	5	6	3	0	0	3	5	1	1	0	0	1	1	1	0	1	0	0
11940	320356	105	2	PRIC295	6	99	1	3	3	0	1	0	0	0	1	1	0	0	1	0	0	0	0	0	0	1	6	3	4	7	3	5	6	2	0	0	3	5	1	1	0	0	1	1	1	0	1	0	0
150193	458609	105	2	GCN1L1	6	99	1	3	3	0	1	0	0	0	1	1	0	0	1	0	0	0	0	0	0	1	6	3	4	7	3	5	6	2	0	0	3	5	1	1	0	0	1	1	1	0	1	0	0
58541	366957	105	2	CEP350	6	99	2	2	2	0	1	2	0	2	3	1	0	0	0	0	0	3	1	0	0	0	5	3	6	8	6	2	1	4	0	5	7	1	0	1	0	1	2	1	0	0	0	1	0
9732	318148	105	2	CEP350	6	99	2	2	2	0	1	2	0	2	3	1	0	0	0	0	0	3	1	0	0	0	5	3	6	8	6	2	1	4	0	5	7	1	0	1	0	1	2	1	0	0	0	1	0
88520	396936	105	2	DNAH2	6	99	2	3	0	0	3	1	1	0	1	0	0	0	1	0	2	4	1	0	0	0	8	2	4	6	2	4	3	3	0	4	2	5	1	1	1	1	0	3	1	0	0	2	0
149337	457753	104	2	COL6A3	6	98	3	5	1	1	0	1	1	0	1	0	1	0	0	1	2	2	0	0	0	0	4	5	3	2	6	1	2	2	0	3	1	3	1	0	0	1	1	1	1	0	1	0	0
77281	385697	104	2	COL6A3	6	98	3	4	1	1	0	1	1	0	1	0	1	0	0	1	2	2	0	0	0	0	4	4	3	3	5	1	1	2	0	4	1	3	1	0	0	1	1	1	1	0	1	0	0
75913	384329	103	2	CEP350	6	97	2	2	2	0	1	1	0	2	3	0	0	0	0	0	0	3	1	0	0	0	4	3	6	8	6	2	1	4	0	5	7	1	0	1	0	1	2	1	0	0	0	1	0
46772	355188	102	2	CEP350	6	96	2	2	2	0	1	1	0	2	3	0	0	0	0	0	0	3	1	0	0	0	4	3	6	8	6	2	1	4	0	5	7	1	0	1	0	1	2	1	0	0	0	1	0
87070	395486	102	2	DST	6	96	4	3	2	2	1	0	1	3	1	1	1	1	1	1	0	4	0	0	0	0	2	3	3	3	5	5	1	2	0	1	2	1	1	0	3	0	2	1	0	1	0	0	0
12331	320747	101	2	GOLGB1	6	95	1	1	1	1	0	0	0	0	1	0	1	0	1	0	0	3	0	0	1	0	1	4	8	5	5	2	6	4	0	2	4	2	1	3	0	0	1	2	0	0	1	2	1
119234	427650	101	2	CELSR3	6	95	1	4	3	0	1	0	1	1	2	0	0	1	1	0	0	0	1	0	0	0	6	3	4	5	5	4	6	3	0	3	3	2	0	0	1	1	1	0	0	0	1	1	0
153153	461569	101	2	COL6A3	6	95	3	5	1	1	0	1	0	0	1	0	1	0	0	1	2	2	0	0	0	0	3	4	3	3	6	1	2	1	0	4	1	3	1	0	0	0	1	1	1	0	1	0	0
84810	393226	100	2	GOLGB1	6	94	0	1	1	1	0	0	0	0	1	0	1	0	1	0	0	3	0	0	1	0	2	4	7	5	5	2	6	4	0	3	3	2	1	2	0	0	1	2	0	0	1	2	1
129228	437644	100	2	KMT2C	6	94	3	2	1	0	0	1	1	1	0	1	1	0	1	1	1	4	0	0	0	0	6	3	4	6	4	4	0	4	0	5	6	4	0	0	1	2	0	2	0	1	2	0	1
102022	410438	100	2	COL22A1	6	94	3	1	1	1	0	1	1	0	1	0	0	1	2	0	1	2	0	1	0	0	4	5	5	5	4	2	1	0	0	1	2	2	0	0	0	2	1	0	1	0	0	1	1
71102	379518	100	2	KMT2C	6	94	3	2	2	0	0	1	1	1	0	1	1	0	1	1	1	4	0	0	0	0	6	3	4	6	4	3	0	4	0	5	6	4	0	0	1	2	0	2	0	1	2	0	1
75199	383615	100	2	KMT2C	6	94	3	2	2	0	0	1	1	1	0	1	1	0	1	1	1	4	0	0	0	0	6	3	4	6	4	3	0	4	0	5	6	4	0	0	1	2	0	2	0	1	2	0	1
88511	396927	100	2	KMT2C	6	94	3	2	2	0	0	1	1	1	0	1	1	0	1	1	1	4	0	0	0	0	6	3	3	6	5	3	0	4	0	5	6	4	0	0	1	2	0	2	0	1	2	0	1
100224	408640	100	2	KMT2C	6	94	3	2	2	0	0	1	1	1	0	1	1	0	1	1	1	4	0	0	0	0	6	3	4	6	4	3	0	4	0	5	6	4	0	0	1	2	0	2	0	1	2	0	1
97213	405629	100	2	COL6A3	6	94	4	5	1	1	0	1	0	0	1	0	1	0	0	1	3	2	0	0	0	0	3	3	3	3	6	1	2	1	0	5	1	3	1	0	0	0	1	1	1	0	1	0	0
58172	366588	99	2	GOLGB1	6	93	0	1	1	1	0	0	0	0	1	0	1	0	1	0	0	3	0	0	1	0	2	4	7	5	5	2	6	4	0	2	3	2	1	3	0	0	1	2	0	0	1	2	1
94732	403148	99	2	GOLGB1	6	93	0	2	1	1	0	0	0	0	1	0	1	0	1	0	0	3	0	0	1	0	1	4	7	5	5	2	6	4	0	2	3	2	1	3	0	0	1	2	0	0	1	2	1
63618	372034	99	2	KMT2C	6	93	3	2	2	0	0	1	1	1	0	1	1	0	1	1	1	4	0	0	0	0	6	3	3	6	4	3	0	4	0	5	6	4	0	0	1	2	0	2	0	1	2	0	1
140482	448898	99	2	KMT2C	6	93	3	2	2	0	0	1	1	1	0	1	1	0	1	1	1	4	0	0	0	0	6	3	3	6	4	3	0	4	0	5	6	4	0	0	1	2	0	2	0	1	2	0	1
117770	426186	98	2	GOLGB1	6	92	0	1	1	1	0	0	0	0	1	0	1	0	1	0	0	3	0	0	1	0	1	4	7	5	5	2	6	4	0	2	3	2	1	3	0	0	1	2	0	0	1	2	1
78391	386807	98	2	KMT2C	6	92	3	2	2	0	0	1	1	1	0	1	1	0	1	1	1	4	0	0	0	0	6	3	2	5	5	3	0	4	0	5	6	4	0	0	1	2	0	2	0	1	2	0	1
109722	418138	98	2	KMT2C	6	92	3	2	2	0	0	1	1	1	0	1	1	0	1	1	1	4	0	0	0	0	6	3	3	5	4	3	0	4	0	5	6	4	0	0	1	2	0	2	0	1	2	0	1
28245	336661	98	2	BAHCC1	6	92	5	2	2	0	2	3	0	0	1	0	0	0	1	0	1	3	0	0	0	1	5	6	2	4	4	3	2	0	0	0	1	2	3	0	0	0	1	1	1	2	0	0	1
84779	393195	98	2	BAHCC1	6	92	5	2	2	0	2	3	0	0	1	0	0	0	1	0	1	3	0	0	0	1	5	6	2	4	4	3	2	0	0	0	1	2	3	0	0	0	1	1	1	2	0	0	1
37549	345965	97	2	GOLGB1	6	91	0	1	1	1	0	0	0	0	1	0	1	0	1	0	0	3	0	0	1	0	1	4	7	5	5	2	6	4	0	2	3	2	1	2	0	0	1	2	0	0	1	2	1
132157	440573	96	2	ORF	6	90	1	4	1	0	0	0	0	0	0	0	0	0	0	1	0	1	0	1	0	0	5	6	3	4	3	4	4	4	0	1	4	1	0	0	0	0	1	2	1	0	0	0	1
127662	436078	96	2	DNAH9	6	90	1	1	4	0	0	2	3	1	1	0	1	1	1	0	0	5	0	0	0	0	2	5	8	2	1	4	2	3	0	2	0	1	1	0	1	3	1	0	0	0	2	1	2
132808	441224	96	2	FRY	6	90	5	3	0	1	2	0	1	1	0	0	0	3	0	1	0	2	0	0	0	1	2	2	3	8	2	2	2	2	0	2	6	1	1	1	0	0	3	1	1	2	2	0	0
24336	332752	95	2	BAHCC1	6	89	5	1	2	0	2	3	0	0	1	0	0	0	0	0	1	3	0	0	0	1	5	6	2	4	4	2	2	0	0	0	1	2	3	0	0	0	1	1	1	2	0	0	1
98555	406971	95	2	BAHCC1	6	89	5	2	2	0	2	3	0	0	1	0	0	0	1	0	1	2	0	0	0	1	5	6	2	4	4	2	2	0	0	0	1	2	3	0	0	0	1	1	1	2	0	0	1
129936	438352	95	2	DNAH9	6	89	1	1	4	0	0	2	3	1	1	0	1	1	1	0	0	5	0	0	0	0	2	5	8	2	1	4	2	3	0	2	0	1	0	0	1	3	1	0	0	0	2	1	2
10468	318884	94	2	GOLGB1	6	88	0	1	1	1	0	0	0	0	1	0	1	0	1	0	0	3	0	0	1	0	2	4	7	5	3	2	4	4	0	2	3	2	1	3	0	0	1	2	0	0	1	2	1
23427	331843	94	2	GOLGB1	6	88	0	2	1	1	0	0	0	0	1	0	1	0	1	0	0	3	0	0	1	0	1	4	7	5	3	2	4	4	0	2	3	2	1	3	0	0	1	2	0	0	1	2	1
24366	332782	94	2	LAMA2	6	88	3	2	2	0	0	0	0	1	5	0	0	2	1	2	0	3	0	0	0	0	6	2	2	6	4	4	5	5	0	1	2	1	0	1	0	0	2	0	0	0	0	0	3
47940	356356	93	2	GOLGB1	6	87	0	1	1	1	0	0	0	0	1	0	1	0	1	0	0	3	0	0	1	0	1	4	7	5	3	2	4	4	0	2	3	2	1	3	0	0	1	2	0	0	1	2	1
80965	389381	93	2	GOLGB1	6	87	0	2	1	1	0	0	0	0	1	0	1	0	1	0	0	3	0	0	1	0	1	4	7	5	3	2	4	4	0	2	3	2	1	2	0	0	1	2	0	0	1	2	1
4336	312752	93	2	SMG1	6	87	5	3	1	0	0	0	1	0	0	0	0	1	0	1	2	0	0	0	0	1	3	5	5	4	2	2	2	5	0	2	3	1	0	2	0	2	0	0	0	0	1	2	1
151925	460341	93	2	LAMA2	6	87	3	2	2	0	0	0	0	1	5	0	0	2	1	2	0	3	0	0	0	0	6	1	2	6	4	4	5	5	0	1	2	1	0	1	0	0	2	0	0	0	0	0	3
153805	462221	93	2	UBR5	6	87	5	0	2	1	1	0	1	1	1	0	0	1	0	0	1	6	0	1	0	0	6	2	3	4	3	6	5	1	0	4	2	3	0	0	2	0	1	2	0	0	1	1	1
54149	362565	92	2	GOLGB1	6	86	0	1	1	1	0	0	0	0	1	0	1	0	1	0	0	3	0	0	1	0	1	4	7	5	3	2	4	4	0	2	3	2	1	2	0	0	1	2	0	0	1	2	1
134822	443238	92	2	SMG1	6	86	5	3	1	0	0	0	1	0	0	0	0	1	0	1	2	0	0	0	0	1	3	5	5	4	2	2	2	5	0	3	3	1	0	2	0	1	0	0	0	0	1	2	1
22066	330482	92	2	UBR5	6	86	5	0	2	1	1	0	1	1	1	0	0	1	0	0	1	6	0	1	0	0	6	2	3	4	3	5	5	1	0	4	2	3	0	0	2	0	1	2	0	0	1	1	1
142810	451226	92	2	COL4A5	6	86	3	3	1	0	1	2	1	1	0	0	0	0	1	1	2	6	0	1	0	0	4	1	4	4	5	1	4	1	0	3	2	1	0	0	1	0	0	1	0	1	1	0	1
52400	360816	92	2	COL4A5	6	86	3	3	1	0	1	2	1	1	0	0	0	0	1	1	2	6	0	1	0	0	4	1	4	4	5	1	4	0	0	3	2	1	0	0	2	0	0	1	0	1	1	0	1
72031	380447	91	2	SMG1	6	85	5	3	1	0	0	0	1	0	0	0	0	1	0	1	2	0	0	0	0	1	3	5	5	4	2	1	2	4	0	2	3	1	0	2	0	2	0	0	0	0	1	2	1
58598	367014	91	2	SMG1	6	85	5	3	1	0	0	0	1	0	0	0	0	1	0	1	2	0	0	0	0	1	3	5	5	4	2	1	2	4	0	2	3	1	0	2	0	2	0	0	0	0	1	2	1
72867	381283	91	2	UBR5	6	85	5	0	2	1	1	0	1	1	1	0	0	1	0	0	1	5	0	1	0	0	5	2	3	4	3	7	5	1	0	4	2	3	0	0	2	0	1	2	0	0	1	1	1
87486	395902	91	2	UBR5	6	85	5	0	2	1	1	0	1	1	1	0	0	1	0	0	1	5	0	1	0	0	6	2	3	4	3	5	5	1	0	4	2	3	0	0	2	0	1	2	0	0	1	1	1
50809	359225	91	2	UBR5	6	85	5	0	2	1	1	0	1	1	1	0	0	1	0	0	1	6	0	1	0	0	5	2	3	4	3	6	5	1	0	4	2	3	0	0	2	0	1	2	0	0	1	1	1
85149	393565	91	2	COL4A5	6	85	3	3	1	0	1	2	1	1	0	0	0	0	1	1	2	6	0	1	0	0	4	1	4	4	5	1	4	0	0	3	2	1	0	0	1	0	0	1	0	1	1	0	1
77878	386294	90	2	UBR5	6	84	5	0	2	1	1	0	1	1	1	0	0	1	0	0	1	5	0	1	0	0	5	2	3	4	3	6	5	1	0	4	2	3	0	0	2	0	1	2	0	0	1	1	1
22191	330607	90	2	BAHCC1	6	84	4	2	2	0	2	3	0	0	1	0	0	0	1	0	1	3	0	0	0	1	4	6	2	3	4	3	2	0	0	0	1	2	3	0	0	0	1	1	1	2	0	0	1
139303	447719	89	2	SMG1	6	83	5	3	0	0	0	0	1	1	0	0	0	1	0	1	2	0	0	0	0	1	2	5	5	4	2	2	2	5	0	2	3	1	0	2	0	2	0	0	0	0	1	2	1
143799	452215	89	2	LAMA2	6	83	3	2	1	0	0	0	0	2	4	0	0	2	1	2	0	3	0	0	0	0	6	2	2	5	4	5	5	4	0	1	2	2	0	1	0	0	2	0	0	0	0	0	2
68106	376522	88	2	LAMA2	6	82	3	2	1	0	0	0	0	2	4	0	0	2	1	2	0	3	0	0	0	0	6	2	2	5	4	4	5	4	0	1	2	2	0	1	0	0	2	0	0	0	0	0	2
86779	395195	88	2	LAMA2	6	82	3	2	1	0	0	0	0	2	4	0	0	2	1	2	0	3	0	0	0	0	6	1	2	5	4	5	5	4	0	1	2	2	0	1	0	0	2	0	0	0	0	0	2
53932	362348	88	2	NAV2	6	82	8	3	2	0	0	0	1	0	1	0	0	0	1	0	2	2	0	0	1	0	3	1	5	5	1	3	3	3	0	2	3	4	1	0	2	0	1	1	1	0	3	1	0
142573	450989	88	2	NAV2	6	82	8	3	2	0	0	0	1	0	1	0	0	0	1	0	2	2	0	0	1	0	3	1	5	5	1	3	3	3	0	2	3	4	1	0	2	0	1	1	1	0	3	1	0
137062	445478	88	2	NAV2	6	82	8	3	2	0	0	0	1	0	1	0	0	0	1	0	2	2	0	0	1	0	3	1	5	5	1	3	3	3	0	2	3	4	1	0	2	0	1	1	1	0	3	1	0
144854	453270	87	2	SMG1	6	81	5	3	0	0	0	0	1	1	0	0	0	1	0	1	2	0	0	0	0	1	2	5	5	4	2	1	2	4	0	2	3	1	0	2	0	2	0	0	0	0	1	2	1
107928	416344	87	2	NAV2	6	81	8	3	2	0	0	0	0	0	1	0	0	0	1	0	2	2	0	0	1	0	3	1	5	5	1	2	3	3	0	2	3	4	1	0	2	0	1	1	1	0	3	1	0
143377	451793	87	2	NAV2	6	81	8	3	2	0	0	0	0	0	1	0	0	0	1	0	2	2	0	0	1	0	3	1	5	5	1	2	3	3	0	2	3	4	1	0	2	0	1	1	1	0	3	1	0
57896	366312	86	2	IGF2R	6	80	2	1	0	0	0	0	0	1	1	0	0	0	0	0	0	3	0	0	0	0	3	4	4	2	12	1	3	3	0	2	2	1	0	0	3	1	1	3	0	0	0	0	0
27701	336117	86	2	IGF2R	6	80	2	1	0	0	0	0	0	1	1	0	0	0	0	0	0	3	0	0	0	0	3	4	4	2	12	1	3	3	0	2	2	1	0	0	3	1	1	3	0	0	0	0	0
59849	368265	86	2	NAV2	6	80	6	3	2	0	0	0	1	0	1	0	0	0	1	0	2	2	0	0	1	0	3	1	5	5	1	3	3	3	0	2	3	4	1	0	2	0	1	1	1	0	3	1	0
77663	386079	85	2		6	79	2	1	0	0	0	0	0	1	1	0	0	0	0	0	0	2	0	0	0	0	3	4	4	2	11	2	3	3	0	2	2	1	0	0	3	1	1	3	0	0	0	0	0
110164	418580	85	2	SMG1	6	79	5	3	0	0	0	0	1	1	0	0	0	1	0	1	2	0	0	0	0	1	2	5	5	4	2	1	2	4	0	2	3	1	0	2	0	1	0	0	0	0	1	2	1
74172	382588	85	2	CELSR1	6	79	2	4	1	0	1	0	0	0	1	0	0	0	1	1	0	4	0	1	0	2	2	6	3	2	3	2	3	4	0	2	3	1	0	0	0	2	1	0	0	0	1	1	1
117628	426044	85	2	CELSR1	6	79	2	4	1	0	1	0	0	0	1	0	0	0	1	1	0	4	0	1	0	2	2	6	3	2	3	2	3	4	0	2	3	1	0	0	0	2	1	0	0	0	1	1	1
90553	398969	85	2	NAV2	6	79	6	3	2	0	0	0	0	0	1	0	0	0	1	0	2	2	0	0	1	0	3	1	5	5	1	2	3	3	0	2	3	4	1	0	2	0	1	1	1	0	3	1	0
125555	433971	84	2	SPTBN2	6	78	5	0	3	0	0	0	3	0	0	1	0	1	1	0	0	2	0	0	0	1	4	1	4	0	4	6	3	2	0	4	2	0	0	0	0	0	0	0	0	0	0	0	0
91941	400357	84	2	DST	6	78	4	3	2	2	1	0	1	3	1	1	1	1	1	1	0	2	0	0	0	0	2	3	2	3	5	3	1	2	0	1	2	1	1	0	2	0	1	0	0	1	0	0	0
75193	383609	83	2	SPEG	6	77	2	1	4	0	0	2	1	1	1	1	1	0	0	0	0	2	0	0	0	0	5	3	1	11	7	2	3	1	0	1	2	1	0	0	0	0	1	2	0	0	0	1	0
96174	404590	83	2	SPEG	6	77	2	1	4	0	0	2	1	1	1	1	1	0	0	0	0	2	0	0	0	0	5	3	1	11	7	2	3	1	0	1	2	1	0	0	0	0	1	2	0	0	0	1	0
110205	418621	83	2	SPEG	6	77	2	1	4	0	0	2	1	1	1	1	1	0	0	0	0	2	0	0	0	0	5	3	1	11	7	2	3	1	0	1	2	1	0	0	0	0	1	2	0	0	0	1	0
1705	310121	83	2	WDFY4	6	77	5	0	0	0	0	0	0	0	1	0	0	1	1	1	1	1	0	0	0	0	4	1	4	7	2	0	1	2	0	2	2	2	0	0	0	0	1	0	1	0	2	0	0
145293	453709	83	2	hCG_1745555	6	77	5	0	0	0	0	0	0	0	1	0	0	1	1	1	1	1	0	0	0	0	4	1	4	7	2	0	1	2	0	2	2	2	0	0	0	0	1	0	1	0	2	0	0
63658	372074	83	2	SPTBN2	6	77	4	0	3	0	0	0	3	0	0	1	0	1	1	0	0	2	0	0	0	1	4	1	4	0	4	7	3	2	0	3	2	0	0	0	0	0	0	0	0	0	0	0	0
79806	388222	83	2	SPTBN2	6	77	5	0	3	0	0	0	3	0	0	1	0	1	1	0	0	2	0	0	0	1	4	1	4	0	4	6	3	2	0	3	2	0	0	0	0	0	0	0	0	0	0	0	0
110357	418773	83	2	FAT2	6	77	5	5	1	0	2	2	0	0	2	0	1	0	0	1	1	0	1	0	0	0	8	1	5	5	4	1	5	0	0	4	0	1	0	1	0	1	2	1	0	0	1	1	0
16027	324443	83	2	HIVEP3	6	77	1	1	3	1	0	2	2	1	0	0	2	0	3	0	1	6	1	0	0	0	5	2	5	3	2	3	4	2	0	1	0	1	2	0	0	0	0	0	0	1	1	0	0
62938	371354	81	2	FREM2	6	75	2	1	1	0	3	0	0	0	1	0	0	1	1	1	1	0	0	0	0	1	4	2	4	5	1	1	4	4	0	3	5	0	0	2	0	1	0	1	0	0	0	0	1
93503	401919	81	2	ZFHX4	6	75	2	0	4	1	1	0	2	1	1	0	0	0	0	0	1	2	1	0	0	0	2	3	4	3	7	6	2	2	0	4	1	0	1	0	0	1	0	2	0	1	2	1	0
14384	322800	81	2	HIVEP3	6	75	1	1	3	1	0	2	2	1	0	0	2	0	3	0	1	6	1	0	0	0	5	2	5	3	2	3	4	2	0	1	0	1	2	0	0	0	0	0	0	1	1	0	0
32153	340569	80	2	REV3L	6	74	0	2	1	0	0	2	0	0	1	0	0	0	1	1	2	2	0	0	0	0	5	2	6	4	4	1	5	1	0	2	4	0	0	0	2	0	0	0	0	0	1	0	1
90778	399194	80	2	ZFHX4	6	74	2	0	4	1	1	0	2	1	1	0	0	0	0	0	1	2	1	0	0	0	2	3	4	3	7	6	2	2	0	4	1	0	1	0	0	1	0	1	0	1	2	1	0
22544	330960	79	2	REV3L	6	73	0	2	1	0	0	2	0	0	1	0	0	0	1	1	2	2	0	0	0	0	5	2	5	4	4	1	5	1	0	2	4	0	0	0	2	0	0	0	0	0	1	0	1
8533	316949	79	2	ZFHX4	6	73	1	0	4	1	1	0	2	1	1	0	0	0	0	0	1	2	0	0	0	0	2	3	4	4	8	6	2	2	0	3	1	0	1	0	0	1	0	1	0	1	2	1	0
97459	405875	79	2	ZFHX4	6	73	1	0	4	1	1	0	2	1	1	0	0	0	0	0	1	2	0	0	0	0	2	3	4	4	8	6	2	2	0	3	1	0	1	0	0	1	0	1	0	1	2	1	0
50910	359326	79	2	COL1A1	6	73	3	1	2	0	1	0	0	1	0	0	0	0	1	0	2	1	0	2	0	0	4	1	4	1	3	2	3	2	0	3	3	5	1	1	0	2	0	1	0	0	0	2	0
68530	376946	79	2	MAP4	6	73	4	4	3	1	0	1	1	0	0	1	0	1	3	1	0	2	0	0	0	0	4	1	3	3	5	2	2	1	0	1	2	2	0	0	2	1	0	0	0	0	0	2	0
102633	411049	79	2	MAP4	6	73	4	4	3	1	0	1	1	0	0	1	0	1	3	1	0	2	0	0	0	0	4	1	3	3	5	2	2	1	0	1	2	2	0	0	2	1	0	0	0	0	0	2	0
136981	445397	79	2	MAP4	6	73	4	4	3	1	0	1	2	0	0	1	0	1	3	1	0	2	0	0	0	0	4	1	3	2	5	2	2	1	0	1	2	2	0	0	2	1	0	0	0	0	0	2	0
86550	394966	79	2	MAP4	6	73	4	4	3	1	0	1	2	0	0	1	0	1	3	1	0	2	0	0	0	0	4	1	3	2	5	2	2	1	0	1	2	2	0	0	2	1	0	0	0	0	0	2	0
32420	340836	78	2	LRRK2	6	72	1	2	1	1	0	0	0	1	1	0	0	2	0	0	0	3	0	2	0	1	5	4	6	3	3	4	3	1	0	1	3	1	0	0	1	0	1	1	0	1	0	0	1
48543	356959	78	2	SHANK1	6	72	3	5	3	0	2	0	1	1	1	0	0	1	0	1	1	2	0	1	0	0	1	2	3	7	4	1	0	4	0	3	0	5	0	1	0	2	1	0	0	0	0	1	1
77797	386213	78	2	MAP4	6	72	4	4	3	1	0	1	1	0	0	1	0	1	3	1	0	2	0	0	0	0	4	1	3	3	5	2	2	1	0	1	2	2	0	0	2	1	0	0	0	0	0	2	0
8914	317330	78	2	MAP4	6	72	4	4	3	1	0	1	1	0	0	1	0	1	3	1	0	2	0	0	0	0	4	1	3	2	5	2	2	1	0	1	2	2	0	0	2	1	0	0	0	0	0	2	0
58067	366483	78	2	MAP4	6	72	4	4	3	1	0	1	1	0	0	1	0	1	3	1	0	2	0	0	0	0	4	1	3	2	5	2	2	1	0	1	2	2	0	0	2	1	0	0	0	0	0	2	0
20558	328974	78	2	MAP4	6	72	4	4	3	1	0	1	1	0	0	1	0	1	3	1	0	2	0	0	0	0	4	1	3	2	5	2	2	1	0	1	2	2	0	0	2	1	0	0	0	0	0	2	0
22608	331024	78	2	MAP4	6	72	4	4	3	1	0	1	1	0	0	1	0	1	3	1	0	2	0	0	0	0	4	1	3	2	5	2	2	1	0	1	2	2	0	0	2	1	0	0	0	0	0	2	0
150853	459269	78	2	MAP4	6	72	4	4	3	1	0	1	1	0	0	1	0	1	3	1	0	2	0	0	0	0	4	1	3	2	5	2	2	1	0	1	2	2	0	0	2	1	0	0	0	0	0	2	0
84435	392851	78	2	MAP4	6	72	4	4	3	1	0	1	1	0	0	1	0	1	3	1	0	2	0	0	0	0	4	1	3	2	5	2	2	1	0	1	2	2	0	0	2	1	0	0	0	0	0	2	0
150566	458982	78	2	MAP4	6	72	4	4	3	1	0	1	1	0	0	1	0	1	3	1	0	2	0	0	0	0	4	1	3	2	5	2	2	1	0	1	2	2	0	0	2	1	0	0	0	0	0	2	0
26786	335202	78	2	MAP4	6	72	4	4	3	1	0	1	2	0	0	1	0	1	3	1	0	2	0	0	0	0	4	1	3	2	5	2	2	1	0	1	2	2	0	0	2	1	0	0	0	0	0	2	0
19177	327593	77	2	LRRK2	6	71	1	2	1	1	0	0	0	1	1	0	0	2	0	0	0	3	0	2	0	1	5	3	5	3	3	4	3	1	0	1	3	1	1	0	1	0	1	1	0	1	0	0	1
142787	451203	77	2	SHANK1	6	71	2	5	3	0	2	0	1	1	1	0	0	1	0	1	1	2	0	1	0	0	1	2	3	7	4	1	0	4	0	3	0	5	0	1	0	2	1	0	0	0	0	1	1
31972	340388	77	2	ANKHD1	6	71	2	3	5	0	0	0	2	0	0	0	1	1	1	1	0	1	0	0	0	0	0	2	7	0	2	5	1	1	0	2	1	2	0	0	1	4	0	1	0	0	1	1	1
111988	420404	77	2	SHANK1	6	71	3	5	3	0	1	0	1	1	1	0	0	1	0	1	1	2	0	1	0	0	1	2	3	7	4	1	0	3	0	3	0	5	0	1	0	2	1	0	0	0	0	1	1
113691	422107	77	2	ANKHD1-EIF4EBP3	6	71	2	3	5	0	0	0	2	0	0	0	1	1	1	1	0	1	0	0	0	0	0	2	7	0	2	5	1	1	0	2	1	2	0	0	1	4	0	1	0	0	1	1	1
7779	316195	77	2	MYOF	6	71	0	4	3	0	1	0	0	1	1	0	0	0	1	1	2	2	0	0	0	1	3	4	4	1	2	1	0	1	0	2	2	4	0	0	0	0	0	1	0	0	0	0	0
96076	404492	77	2	MYOF	6	71	0	4	3	0	1	0	0	1	1	0	0	0	1	1	2	2	0	0	0	1	3	4	4	1	2	1	0	1	0	2	3	4	0	0	0	0	0	1	0	0	0	0	0
125391	433807	77	2	MAP4	6	71	4	4	3	1	0	1	1	0	0	1	0	1	3	1	0	2	0	0	0	0	4	1	3	3	5	2	2	1	0	1	2	2	0	0	2	1	0	0	0	0	0	2	0
54432	362848	77	2	MAP4	6	71	4	4	3	1	0	1	1	0	0	1	0	1	3	1	0	2	0	0	0	0	4	1	3	2	5	2	2	1	0	1	2	2	0	0	2	1	0	0	0	0	0	2	0
36584	345000	77	2	MAP4	6	71	4	4	3	1	0	1	1	0	0	1	0	1	3	1	0	2	0	0	0	0	4	1	3	2	5	2	2	1	0	1	2	2	0	0	2	1	0	0	0	0	0	2	0
1218	309634	77	2	MAP4	6	71	4	4	3	1	0	1	1	0	0	1	0	1	3	1	0	2	0	0	0	0	4	1	3	2	5	2	2	1	0	1	2	2	0	0	2	1	0	0	0	0	0	2	0
142049	450465	77	2	MAP4	6	71	4	4	3	1	0	1	1	0	0	1	0	1	3	1	0	2	0	0	0	0	4	1	3	2	5	2	2	1	0	1	2	2	0	0	2	1	0	0	0	0	0	2	0
130336	438752	77	2	MAP4	6	71	4	4	3	1	0	1	1	0	0	1	0	1	3	1	0	2	0	0	0	0	4	1	3	2	5	2	2	1	0	1	2	2	0	0	2	1	0	0	0	0	0	2	0
132600	441016	77	2	MYOF	6	71	1	4	3	0	1	0	0	1	1	0	0	0	1	1	2	2	0	0	0	1	3	4	4	0	2	1	0	1	0	2	3	4	0	0	0	0	0	1	0	0	0	0	0
5714	314130	76	2	TTC40	6	70	1	3	1	0	0	0	1	0	0	0	0	2	0	2	0	3	0	0	0	0	5	3	2	2	4	5	2	0	0	1	4	0	0	1	0	2	1	1	2	0	0	0	0
88307	396723	76	2	HTT	6	70	1	0	0	0	0	2	0	1	1	1	0	1	1	0	0	5	0	0	0	0	3	1	2	2	4	5	5	1	0	5	0	0	0	1	0	1	1	1	0	0	1	0	0
138662	447078	76	2	HTT	6	70	1	0	0	0	0	2	0	1	1	1	0	1	1	0	0	5	0	0	0	0	3	1	2	2	4	5	5	1	0	5	0	0	0	1	0	1	1	1	0	0	1	0	0
116746	425162	76	2	HIVEP1	6	70	2	2	4	0	0	0	1	2	0	0	0	0	2	2	1	1	0	0	0	0	0	2	3	1	6	4	3	4	0	0	3	1	0	0	2	0	0	1	0	0	0	0	1
148194	456610	76	2	MYOF	6	70	0	4	3	0	1	0	0	1	1	0	0	0	1	1	2	2	0	0	0	1	3	4	4	0	2	1	0	1	0	2	3	4	0	0	0	0	0	1	0	0	0	0	0
131857	440273	76	2	MYOF	6	70	0	4	3	0	1	0	0	1	1	0	0	0	1	1	2	2	0	0	0	1	3	4	4	0	2	1	0	1	0	2	2	4	0	0	0	0	0	1	0	0	0	0	0
52797	361213	76	2	MAP4	6	70	4	4	3	1	0	1	1	0	0	1	0	1	3	1	0	2	0	0	0	0	4	1	3	2	5	2	2	1	0	1	2	2	0	0	2	1	0	0	0	0	0	2	0
45972	354388	76	2	MAP4	6	70	4	4	3	1	0	1	1	0	0	1	0	1	3	1	0	2	0	0	0	0	4	1	3	2	5	2	2	1	0	1	2	2	0	0	2	1	0	0	0	0	0	2	0
88824	397240	75	2	PPRC1	6	69	3	3	1	0	0	1	0	1	1	0	0	0	0	1	0	5	0	0	0	0	4	2	0	1	7	9	5	5	0	0	4	1	1	0	0	0	1	1	0	0	1	0	0
9262	317678	75	2	KIF26B	6	69	1	2	2	0	2	2	2	0	1	1	2	1	1	1	0	6	0	0	0	1	1	2	3	1	6	3	1	2	0	4	1	0	0	1	0	0	0	0	0	0	0	2	0
36896	345312	74	2	NCOR1	6	68	4	2	1	0	0	0	0	0	1	0	0	1	2	1	0	0	0	2	0	0	3	4	1	3	2	0	2	2	0	3	2	4	0	2	0	0	0	1	0	0	1	0	0
52473	360889	74	2	NCOR1	6	68	4	2	1	0	0	0	0	0	1	0	0	1	2	1	0	0	0	2	0	0	3	4	1	3	2	0	2	2	0	3	2	4	0	2	0	0	0	1	0	0	1	0	0
136656	445072	74	2	PPP1R9B	6	68	4	1	0	1	0	0	0	1	0	0	0	1	0	0	1	4	0	0	1	0	4	2	1	4	3	2	1	1	0	3	1	1	1	0	1	0	1	1	0	1	0	0	0
112015	420431	74	2	MYOF	6	68	0	4	3	0	1	0	0	1	0	0	0	0	1	1	2	2	0	0	0	1	3	3	4	0	3	1	0	1	0	2	3	4	0	0	0	0	0	1	0	0	0	0	0
152662	461078	73	2	MCM3AP	6	67	2	2	1	0	0	0	1	0	2	0	0	0	0	0	0	1	0	0	0	1	2	2	3	3	5	3	3	3	0	1	2	1	0	2	1	2	0	2	1	0	0	1	0
83678	392094	73	2	C2CD3	6	67	2	1	1	1	0	1	0	1	1	1	0	0	0	0	0	3	0	0	0	0	2	4	5	3	8	4	1	3	0	2	1	0	0	0	0	0	1	1	0	1	1	0	0
99742	408158	73	2	NCOR1	6	67	4	2	1	0	0	0	0	0	1	0	0	1	2	1	0	0	0	2	0	0	3	4	1	3	2	0	2	2	0	3	2	4	0	2	0	0	0	1	0	0	1	0	0
29644	338060	73	2	NCOR1	6	67	4	2	1	0	0	0	0	0	1	0	0	1	2	1	0	0	0	2	0	0	3	4	1	3	2	0	1	2	0	3	2	4	0	2	0	0	0	1	0	0	1	0	0
50526	358942	73	2	NCOR1	6	67	4	2	1	0	0	0	0	0	1	0	0	1	2	1	0	0	0	2	0	0	3	4	1	2	2	0	2	2	0	3	2	4	0	2	0	0	0	1	0	0	1	0	0
134151	442567	73	2	MPDZ	6	67	3	4	0	0	0	0	1	1	2	0	0	1	0	1	0	0	0	0	1	0	2	6	0	2	1	3	3	0	0	4	7	0	0	0	1	0	0	0	1	3	0	2	1
44121	352537	72	2	C2CD3	6	66	2	1	1	1	0	1	0	1	1	1	0	0	0	0	0	3	0	0	0	0	2	3	5	3	8	4	1	3	0	2	1	0	0	0	0	0	1	1	0	1	1	0	0
100421	408837	72	2	PPP1R9B	6	66	4	1	0	1	0	0	0	1	0	0	0	1	0	0	1	4	0	0	1	0	4	2	1	4	3	2	1	1	0	3	1	1	1	0	0	0	1	1	0	1	0	0	0
9357	317773	72	2	NCOR1	6	66	4	2	1	0	0	0	0	0	1	0	0	1	2	1	0	0	0	2	0	0	3	4	1	2	2	0	2	2	0	3	2	4	0	2	0	0	0	1	0	0	1	0	0
13657	322073	72	2	MPDZ	6	66	3	4	0	0	0	0	1	1	2	0	0	1	0	1	0	0	0	0	1	0	2	6	0	2	1	3	3	0	0	4	7	0	0	0	1	0	0	0	1	3	0	2	1
128733	437149	72	2	MPDZ	6	66	3	4	0	0	0	1	1	1	2	0	0	1	0	1	0	0	0	0	1	0	2	6	0	2	1	3	3	0	0	4	7	0	0	0	1	0	0	0	1	3	0	2	1
40467	348883	71	2	MLL3	6	65	1	2	1	0	0	0	1	0	0	1	1	0	0	1	1	4	0	0	0	0	5	2	1	4	4	3	0	2	0	2	5	3	0	0	0	2	0	2	0	0	2	0	1
29883	338299	71	2	CAD	6	65	3	3	2	1	0	0	0	1	1	0	0	1	0	0	0	3	1	2	0	0	4	1	3	2	2	4	2	3	0	2	0	2	0	0	1	1	0	1	0	0	1	0	0
81848	390264	71	2	HRNR	6	65	4	6	2	0	1	0	2	0	0	1	1	2	0	0	1	6	0	0	0	0	6	8	4	3	1	3	3	0	0	3	1	0	0	0	0	0	0	0	0	0	0	0	0
132088	440504	70	2	EHBP1L1	6	64	3	0	1	0	0	1	0	0	0	1	0	0	2	0	0	1	0	0	0	0	3	3	6	3	2	0	1	0	0	2	2	2	0	0	0	0	1	1	0	0	0	0	0
66099	374515	70	2	CAD	6	64	3	3	2	1	0	0	1	1	1	0	0	1	0	0	0	3	1	1	0	0	4	1	3	2	2	3	2	3	0	2	0	2	0	0	1	1	0	1	0	0	1	0	0
4574	312990	70	2	MYH7B	6	64	0	5	1	0	0	1	0	0	0	0	0	0	1	1	0	2	0	0	0	0	1	1	3	2	1	2	2	2	0	2	4	2	1	0	3	1	0	1	0	0	0	2	0
82926	391342	70	2	ANKHD1	6	64	1	4	5	0	0	0	2	0	0	0	1	1	1	0	0	0	0	0	0	0	0	1	7	0	1	4	1	1	0	2	1	2	0	0	1	3	0	1	0	0	1	1	1
125639	434055	69	2	FAM83H	6	63	0	2	3	1	0	0	0	0	1	0	0	0	0	0	0	2	0	0	0	0	4	5	2	1	4	3	1	3	0	0	1	3	1	1	1	2	1	0	0	0	2	0	0
46214	354630	69	2	KIAA0430	6	63	4	2	0	1	0	0	0	0	0	0	0	0	0	1	0	3	0	0	1	0	2	3	4	3	4	4	3	2	0	3	1	2	0	0	0	1	1	1	0	0	0	1	1
99689	408105	69	2	KIAA0430	6	63	4	2	0	1	0	0	0	0	0	0	0	0	0	1	0	3	0	0	1	0	2	3	4	3	4	4	3	2	0	3	1	2	0	0	0	1	1	1	0	0	0	1	1
92842	401258	69	2	KIAA0430	6	63	4	2	0	1	0	0	0	0	0	0	0	0	0	0	0	4	0	0	1	0	1	3	4	3	4	4	3	2	0	3	1	2	0	0	0	1	1	1	0	0	0	1	1
5877	314293	69	2	CHD4	6	63	1	5	1	0	0	3	0	0	0	0	0	1	0	0	0	2	0	0	0	0	5	5	3	2	7	1	4	0	0	2	1	4	0	0	0	0	0	1	0	0	0	0	0
49892	358308	69	2	KIAA0430	6	63	5	2	0	1	0	0	0	0	0	0	0	0	0	0	0	4	0	0	1	0	1	3	4	3	4	4	3	2	0	3	2	0	0	0	0	1	1	1	0	0	0	1	1
21065	329481	69	2	CHD4	6	63	1	5	1	0	0	3	0	0	0	0	0	1	0	0	0	2	0	0	0	0	5	4	3	2	6	1	4	0	0	2	2	4	0	0	0	0	0	1	0	0	0	0	0
68233	376649	69	2	CHD4	6	63	1	5	1	0	0	3	0	0	0	0	0	1	0	0	0	2	0	0	0	0	5	4	3	2	6	1	4	0	0	3	2	4	0	0	0	0	0	1	0	0	0	0	0
101798	410214	69	2	NCOR1	6	63	4	2	1	0	0	0	0	0	1	0	0	1	2	1	0	0	0	2	0	0	3	4	1	3	2	0	2	2	0	3	2	3	0	2	0	0	0	0	0	0	1	0	0
51462	359878	69	2	CAD	6	63	3	3	2	1	0	0	1	1	1	0	0	1	0	0	0	3	1	1	0	0	4	1	3	2	2	3	2	3	0	2	0	2	0	0	1	1	0	1	0	0	1	0	0
110965	419381	69	2		6	63	4	2	1	0	0	1	1	0	1	1	0	1	1	1	0	0	0	3	0	0	3	4	1	2	2	0	2	2	0	3	2	1	0	2	0	0	0	0	0	0	1	0	0
91982	400398	69	2	HRNR	6	63	4	6	2	0	1	0	2	0	0	1	1	2	0	0	1	6	0	0	0	0	6	8	3	3	1	3	3	0	0	2	1	0	0	0	0	0	0	0	0	0	0	0	0
152272	460688	68	2	KIAA0430	6	62	4	2	0	1	0	0	0	0	0	0	0	0	0	1	0	3	0	0	1	0	2	3	4	3	4	3	3	2	0	3	1	2	0	0	0	1	1	1	0	0	0	1	1
32911	341327	68	2	PLCH2	6	62	1	3	0	0	0	1	2	0	3	0	0	0	0	1	1	0	1	2	0	0	5	2	5	2	1	4	3	2	0	3	1	1	0	0	0	1	0	1	0	0	0	0	0
71468	379884	68	2	CHD4	6	62	1	5	1	0	0	3	0	0	0	0	0	1	0	0	0	2	0	0	0	0	5	4	3	2	6	1	4	0	0	2	2	4	0	0	0	0	0	1	0	0	0	0	0
147053	455469	68	2	EHBP1L1	6	62	3	0	1	0	0	1	0	0	0	1	0	0	2	0	0	1	0	0	0	0	3	3	6	3	1	0	1	0	0	2	2	2	0	0	0	0	1	1	0	0	0	0	0
41445	349861	68	2	ANKRD31	6	62	0	3	1	0	0	0	0	0	1	0	0	1	1	0	1	3	0	0	0	1	3	2	2	5	2	1	2	2	0	3	3	1	1	1	1	0	2	1	0	0	0	2	1
12786	321202	68	2	MPDZ	6	62	3	4	0	0	0	0	1	1	2	0	0	1	0	1	0	0	0	0	1	0	2	6	0	2	1	3	2	0	0	3	7	0	0	0	1	0	0	0	1	3	0	2	1
46991	355407	68	2	LRRC7	6	62	4	2	1	0	0	0	0	0	1	0	0	0	0	0	1	2	0	1	0	0	2	1	3	1	1	1	3	1	0	1	6	2	0	0	1	0	2	2	1	0	0	0	0
12171	320587	68	2	TSC2	6	62	2	3	0	0	1	0	1	0	3	0	0	0	1	0	1	2	0	0	0	0	2	3	1	3	1	1	3	2	0	3	2	1	0	1	0	0	2	1	0	0	2	1	1
34281	342697	67	2	FAM83H	6	61	0	2	3	1	0	0	0	0	1	0	0	0	0	0	0	2	0	0	0	0	4	4	2	1	4	3	1	3	0	0	1	3	1	1	1	2	1	0	0	0	1	0	0
37929	346345	67	2	KIAA0430	6	61	4	2	0	1	0	0	0	0	0	0	0	0	0	0	0	3	0	0	1	0	1	3	4	3	4	4	3	2	0	3	1	2	0	0	0	1	1	1	0	0	0	1	1
54717	363133	67	2	ZAN	6	61	0	3	1	0	1	0	0	0	2	1	0	1	0	0	0	2	0	0	0	0	3	4	5	1	6	4	3	0	0	2	1	2	1	0	0	0	0	1	0	1	2	0	1
126083	434499	67	2	SPG11	6	61	0	3	0	0	0	1	0	0	1	0	0	0	0	1	0	4	0	0	0	0	3	4	0	2	4	3	3	1	0	3	0	1	0	1	0	0	0	2	0	0	1	0	0
42595	351011	67	2	ANKRD31	6	61	0	2	1	0	0	0	0	0	1	0	0	1	1	0	1	3	0	0	0	1	3	2	2	5	1	1	2	2	0	3	3	1	1	1	1	0	2	1	0	0	0	2	1
129059	437475	67	2	TDRD6	6	61	2	2	2	0	1	1	1	0	2	0	1	2	0	0	0	1	0	0	0	0	7	2	1	2	1	1	1	5	0	3	2	0	0	1	0	0	2	0	1	1	0	0	1
153159	461575	67	2	ATAD5	6	61	1	2	2	0	0	0	0	0	2	0	1	0	0	0	0	4	0	2	0	1	5	1	2	2	5	0	0	1	0	1	3	3	0	0	0	1	0	1	1	1	1	4	0
87109	395525	67	2	NCOR1	6	61	4	2	1	0	0	0	0	0	1	0	0	1	2	1	0	0	0	2	0	0	3	4	1	2	2	0	2	2	0	3	2	3	0	2	0	0	0	0	0	0	1	0	0
136375	444791	67	2	NCOR1	6	61	4	2	1	0	0	0	0	0	1	0	0	1	2	1	0	0	0	2	0	0	3	4	1	2	2	0	2	2	0	3	2	3	0	2	0	0	0	0	0	0	1	0	0
9487	317903	66	2	SPG11	6	60	0	3	0	0	0	1	0	0	1	0	0	0	0	1	0	3	0	0	0	0	3	4	0	2	4	3	3	1	0	3	0	1	0	1	0	0	0	2	0	0	1	0	0
57902	366318	66	2	ODZ1	6	60	3	3	0	0	0	0	0	1	0	0	0	1	0	0	1	2	0	0	0	0	2	3	6	6	1	3	2	1	0	1	2	1	0	0	0	0	0	0	0	1	1	0	1
42358	350774	66	2	TENM1	6	60	3	3	0	0	0	0	0	1	0	0	0	1	0	0	1	2	0	0	0	0	2	3	6	6	1	3	2	1	0	1	2	1	0	0	0	0	0	0	0	1	1	0	1
94323	402739	66	2	TENM1	6	60	3	3	0	0	0	0	0	1	0	0	0	1	0	0	1	2	0	0	0	0	2	3	6	5	2	3	2	1	0	1	2	1	0	0	0	0	0	0	0	1	1	0	1
125960	434376	66	2	SPG11	6	60	0	3	0	0	0	1	0	0	1	0	0	0	0	1	0	3	0	0	0	0	3	4	0	2	4	3	3	1	0	3	0	1	0	1	0	0	0	2	0	0	1	0	0
83871	392287	66	2	SPG11	6	60	0	3	0	0	0	1	0	0	1	0	0	0	0	1	0	3	0	0	0	0	3	4	0	2	4	3	3	1	0	3	0	1	0	1	0	0	0	2	0	0	1	0	0
135524	443940	66	2	ZAN	6	60	1	4	1	0	1	0	0	0	1	1	0	1	0	0	0	2	0	0	0	0	3	4	4	1	6	4	3	0	0	2	0	2	1	0	0	0	0	1	0	1	2	0	1
121040	429456	66	2	EHBP1L1	6	60	3	0	2	0	0	1	0	0	0	1	0	0	1	0	0	1	0	0	0	0	3	3	5	4	2	0	1	0	0	2	1	3	0	0	0	0	1	1	0	0	0	0	0
118274	426690	66	2	PCNX	6	60	2	3	1	0	0	0	1	0	1	0	0	3	1	0	0	1	0	1	1	0	2	1	2	3	2	2	2	4	0	2	5	0	1	0	0	0	0	0	0	0	0	0	0
135145	443561	66	2	ZNF318	6	60	4	1	1	2	0	0	2	0	0	2	0	0	0	0	0	2	0	1	0	0	4	4	1	1	3	4	0	2	0	0	2	2	1	1	0	2	0	0	1	0	1	0	0
138238	446654	66	2	COL6A1	6	60	4	0	1	1	2	0	0	0	1	0	0	1	0	0	0	3	1	0	1	1	0	1	5	3	3	2	1	2	0	1	3	2	0	0	0	1	0	0	0	0	0	1	0
93845	402261	66	2	CAD	6	60	3	3	2	1	0	0	0	1	1	0	0	1	0	0	0	3	1	2	0	0	3	1	3	2	1	4	2	3	0	2	0	2	0	0	1	1	0	1	0	0	1	0	0
34570	342986	65	2	PLIN4	6	59	1	2	1	0	0	2	1	0	0	0	0	0	0	0	0	2	0	1	0	1	7	3	3	2	2	3	1	2	0	0	0	1	1	1	1	0	0	0	0	1	0	1	0
119027	427443	65	2	FAM83H	6	59	0	2	3	1	0	0	0	0	1	0	0	0	0	0	0	2	0	0	0	0	4	4	2	1	4	3	1	3	0	0	1	3	1	1	1	2	1	0	0	0	1	0	0
122395	430811	65	2	FAM83H	6	59	0	2	3	1	0	0	0	0	1	0	0	0	0	0	0	2	0	0	0	0	4	4	2	1	4	3	1	3	0	0	1	3	1	1	1	2	1	0	0	0	1	0	0
840	309256	65	2	PPRC1	6	59	3	4	1	0	0	1	0	0	1	0	0	0	0	1	0	3	0	0	0	0	2	2	1	0	5	9	3	6	0	0	4	2	0	0	0	1	1	1	0	0	1	0	0
40850	349266	65	2	EXPH5	6	59	1	2	1	1	0	1	0	0	3	0	0	0	0	0	0	3	0	0	0	0	3	5	1	2	4	3	2	3	0	3	1	1	0	0	0	0	1	1	0	1	0	2	0
102346	410762	65	2	EXPH5	6	59	1	2	1	1	0	1	0	0	3	0	0	0	0	0	0	3	0	0	0	0	3	5	1	2	4	3	2	3	0	3	1	1	0	0	0	0	1	1	0	1	0	2	0
71895	380311	65	2	MAP1A	6	59	4	1	5	1	0	0	0	1	2	0	0	1	1	0	0	1	0	0	0	1	4	6	3	2	3	1	3	1	0	3	1	2	2	0	0	0	1	1	0	0	0	2	0
24873	333289	65	2	TDRD6	6	59	2	2	2	0	1	1	1	0	1	0	1	2	0	0	0	1	0	0	0	0	6	2	1	2	1	1	1	5	0	3	2	0	0	1	0	0	2	0	1	1	0	0	1
76712	385128	65	2	RIMS1	6	59	4	1	4	0	0	0	1	1	1	0	0	0	1	0	0	2	0	0	0	0	7	1	2	2	1	1	2	3	0	0	1	1	0	0	1	1	1	0	3	0	0	0	1
18831	327247	65	2	CAD	6	59	3	3	2	1	0	0	1	1	1	0	0	1	0	0	0	3	1	1	0	0	3	1	3	2	1	3	2	3	0	2	0	2	0	0	1	1	0	1	0	0	1	0	0
87957	396373	64	2		6	58	0	3	1	0	0	0	0	0	1	1	0	1	0	0	0	2	0	0	0	0	3	4	5	1	6	4	3	0	0	2	0	2	1	0	0	0	0	1	0	1	2	0	1
58935	367351	64	2	PLIN4	6	58	1	2	1	0	0	2	1	0	0	0	0	0	0	0	0	2	0	1	0	1	7	3	3	2	2	3	1	2	0	0	0	0	1	1	1	0	0	0	0	1	0	1	0
16060	324476	64	2	ZAN	6	58	1	4	1	0	0	0	0	0	1	1	0	1	0	0	0	2	0	0	0	0	3	4	4	1	6	4	3	0	0	2	0	2	1	0	0	0	0	1	0	0	2	0	1
135529	443945	64	2	SPG11	6	58	0	3	0	0	0	1	0	0	1	0	0	0	0	1	0	3	0	0	0	0	2	4	0	2	4	3	3	1	0	3	0	1	0	1	0	0	0	2	0	0	1	0	0
70787	379203	64	2	EXPH5	6	58	1	2	1	1	0	1	0	0	3	0	0	0	0	0	0	3	0	0	0	0	3	5	0	2	4	3	2	3	0	3	1	1	0	0	0	0	1	1	0	1	0	2	0
58868	367284	64	2	EXPH5	6	58	1	2	1	1	0	1	0	0	3	0	0	0	0	0	0	3	0	0	0	0	3	5	0	2	4	3	2	3	0	3	1	1	0	0	0	0	1	1	0	1	0	2	0
87590	396006	64	2	EXPH5	6	58	1	2	1	1	0	1	0	0	3	0	0	0	0	0	0	3	0	0	0	0	3	5	0	2	4	3	2	3	0	3	1	1	0	0	0	0	1	1	0	1	0	2	0
113732	422148	64	2	MYOM1	6	58	0	2	0	0	0	0	0	0	4	0	0	2	2	1	0	3	0	0	0	0	4	3	2	2	4	3	3	2	0	0	1	0	0	0	1	0	1	1	0	0	0	3	0
108575	416991	64	2	MYOM1	6	58	0	2	0	0	0	0	0	0	4	0	0	2	2	1	0	3	0	0	0	0	4	3	2	2	4	3	3	2	0	0	1	0	0	0	1	0	1	1	0	0	0	3	0
111705	420121	64	2	CUL9	6	58	2	1	2	0	1	0	1	1	0	0	1	1	0	1	0	3	0	2	0	0	3	3	2	2	1	5	1	3	0	0	2	1	0	1	0	0	1	0	0	0	0	1	1
107244	415660	64	2	CUL9	6	58	2	1	2	0	1	0	1	1	0	0	1	1	0	1	0	3	0	2	0	0	3	3	2	2	1	5	1	2	0	0	2	1	0	1	0	0	1	0	0	0	0	1	2
27628	336044	64	2	CAD	6	58	3	3	2	1	0	0	1	1	1	0	0	1	0	0	0	3	1	1	0	0	3	1	3	2	1	3	2	3	0	2	0	2	0	0	1	1	0	1	0	0	1	0	0
2166	310582	64	2	CAD	6	58	3	3	2	1	0	0	1	1	1	0	0	1	0	0	0	3	1	1	0	0	3	1	3	2	1	3	2	3	0	2	0	2	0	0	0	1	0	1	0	0	1	0	0
3282	311698	64	2	CABIN1	6	58	2	3	3	0	1	1	2	0	0	0	2	1	2	0	0	0	1	0	0	1	3	1	3	4	3	1	3	1	0	2	1	1	0	0	0	0	0	2	0	0	0	1	2
76411	384827	64	2	LOC101928841	6	58	2	1	3	0	0	0	1	0	0	0	0	0	0	1	1	3	0	0	0	0	1	1	3	2	2	1	1	1	0	3	3	2	0	0	0	2	1	1	0	1	0	2	0
22294	330710	64	2	LOC101928841	6	58	2	1	3	0	0	0	1	0	0	0	0	0	0	1	1	3	0	0	0	0	1	1	3	2	2	1	1	1	0	3	3	2	0	0	0	2	1	1	0	1	0	2	0
93299	401715	64	2	LOC101928841	6	58	2	1	3	0	0	0	1	0	0	0	0	0	0	1	1	3	0	0	0	0	1	1	3	2	2	1	1	1	0	3	3	2	0	0	0	2	1	1	0	1	0	2	0
56975	365391	63	2	PLIN4	6	57	1	1	1	0	0	2	1	0	0	0	0	0	0	0	0	2	0	1	0	1	7	3	3	1	2	3	1	2	0	0	0	1	1	1	1	0	0	0	0	1	0	1	0
125491	433907	63	2	RAI1	6	57	0	2	2	0	1	1	0	0	0	0	1	0	0	0	0	1	0	1	1	0	5	0	3	1	4	4	2	3	0	3	1	4	0	0	1	1	0	1	1	0	1	0	2
114263	422679	63	2	ZAN	6	57	1	4	1	0	0	0	0	0	1	1	0	1	0	0	0	2	0	0	0	0	3	4	4	1	6	4	2	0	0	2	0	2	1	0	0	0	0	1	0	0	2	0	1
90486	398902	63	2	CPAMD8	6	57	4	0	0	0	0	0	0	2	2	0	0	2	0	0	0	1	0	1	1	0	2	3	2	3	4	5	2	2	0	1	0	0	0	0	0	0	1	1	0	0	0	0	0
75812	384228	63	2	PIK4CA	6	57	2	3	1	1	0	0	0	0	0	0	0	1	1	0	1	1	0	2	0	1	3	4	2	1	1	3	1	2	0	1	3	1	0	0	0	1	0	2	0	0	1	2	1
63825	372241	63	2	ATP2B3	6	57	3	1	1	0	0	0	2	2	0	0	0	0	0	0	0	3	1	1	0	0	4	1	1	1	3	1	3	4	0	2	1	2	0	0	2	0	1	1	0	0	1	1	0
41302	349718	63	2	RIMS1	6	57	5	1	3	0	0	0	1	1	1	0	0	0	1	0	0	1	0	0	0	0	8	1	2	1	1	1	2	3	0	0	0	1	0	0	1	0	1	0	3	0	0	0	1
109831	418247	63	2	TSC2	6	57	1	3	0	0	1	0	1	0	3	0	0	0	0	0	1	2	0	0	0	0	3	3	2	3	0	1	2	2	0	3	2	1	0	1	0	0	2	1	0	0	2	1	1
35077	343493	63	2	ATP2B3	6	57	3	1	1	0	0	0	2	2	0	1	0	0	0	0	0	3	1	1	0	0	3	1	1	1	3	1	3	4	0	2	1	2	0	0	2	0	1	1	0	0	1	1	0
10642	319058	63	2	ACACB	6	57	2	0	2	0	2	0	1	2	0	0	0	1	0	0	0	3	0	0	1	0	3	2	4	1	3	1	2	1	0	1	0	3	0	0	0	2	0	1	2	0	1	1	0
50578	358994	62	2		6	56	2	1	1	0	0	0	1	0	1	0	0	0	0	0	0	1	0	0	0	1	1	2	4	2	5	3	2	2	0	1	3	1	0	0	1	2	0	2	1	0	0	1	0
80199	388615	62	2	SPG11	6	56	0	3	0	0	0	1	0	0	1	0	0	0	0	1	0	3	0	0	0	0	3	4	0	2	4	3	3	2	0	1	0	1	0	1	0	0	0	2	0	0	1	0	0
70835	379251	62	2	PLIN4	6	56	1	2	1	0	0	2	1	0	0	0	0	0	0	0	0	2	0	1	0	1	5	3	2	2	2	3	1	2	0	0	0	2	1	1	1	0	0	0	0	1	0	1	0
109884	418300	62	2	CPAMD8	6	56	4	0	0	0	0	0	0	2	2	0	0	2	0	0	0	1	0	1	1	0	2	3	2	3	4	5	2	2	0	1	0	0	0	0	0	0	1	1	0	0	0	0	0
116491	424907	62	2	PI4KA	6	56	1	3	1	1	0	0	0	0	0	0	0	1	1	0	1	1	0	2	0	1	3	4	2	1	1	3	1	2	0	1	3	1	0	0	0	1	0	2	0	0	1	2	1
29903	338319	62	2	ATP2B3	6	56	3	1	1	0	0	0	2	2	0	0	0	0	0	0	0	3	1	1	0	0	4	1	1	1	3	1	3	4	0	2	1	2	0	0	2	0	1	1	0	0	1	1	0
142478	450894	62	2	CUL9	6	56	2	1	2	0	1	0	1	1	0	0	1	1	0	1	0	3	0	2	0	0	3	3	2	2	1	5	1	3	0	0	1	1	0	1	0	0	1	0	0	0	0	1	1
22427	330843	62	2	SHANK3	6	56	3	0	2	1	2	0	0	1	2	0	0	0	0	0	0	1	0	0	0	0	1	4	1	3	6	1	1	0	0	2	0	1	1	0	1	0	1	1	0	0	0	1	0
100598	409014	62	2	CUL9	6	56	2	1	2	0	1	0	1	2	0	0	1	1	0	1	0	3	0	2	0	0	3	3	2	2	1	5	1	3	0	0	2	1	0	1	0	0	1	0	0	0	0	0	1
43685	352101	62	2	ATP2B3	6	56	3	1	1	0	0	0	2	2	0	1	0	0	0	0	0	3	1	1	0	0	3	1	1	1	3	1	3	4	0	2	1	2	0	0	2	0	1	1	0	0	1	1	0
52796	361212	62	2	RIMS1	6	56	5	1	3	0	0	0	1	2	1	0	0	0	1	0	0	1	0	0	0	0	8	1	2	1	1	1	2	3	0	0	0	1	0	0	1	0	1	0	3	1	0	0	1
129040	437456	62	2	TSC2	6	56	1	3	0	0	1	0	1	0	3	0	0	0	0	0	1	2	0	0	0	0	2	3	2	3	0	1	2	2	0	3	2	1	0	1	0	0	2	1	0	0	2	1	1
85752	394168	62	2	ATP2B3	6	56	4	1	1	0	0	0	1	2	0	1	0	0	0	0	0	3	1	1	0	0	3	0	1	1	3	1	3	4	0	2	1	2	0	0	2	0	1	1	0	0	1	1	0
78583	386999	62	2	CUX2	6	56	4	3	1	0	3	0	0	1	1	0	0	0	0	0	1	1	0	2	0	0	1	5	1	2	2	1	4	2	0	1	3	3	0	1	0	0	1	1	0	0	0	0	0
92021	400437	62	2	CUX2	6	56	4	3	1	0	3	0	0	2	1	0	0	0	0	0	1	1	0	2	0	0	1	5	1	2	2	1	3	2	0	1	3	3	0	1	0	0	1	1	0	0	0	0	0
10263	318679	61	2	CEP152	6	55	2	2	1	0	0	0	0	0	0	0	0	1	0	0	1	0	1	1	0	0	0	1	3	3	4	3	2	4	0	0	3	0	0	0	0	1	0	1	0	0	0	2	0
7091	315507	61	2	FLJ00414	6	55	1	3	0	0	0	1	0	0	3	0	0	0	0	1	1	0	1	2	0	0	5	2	5	2	1	4	3	1	0	2	1	1	0	0	0	0	1	1	0	0	0	0	0
20930	329346	61	2	PLCH2	6	55	1	3	0	0	0	1	1	0	2	0	0	0	0	1	1	0	1	2	0	0	5	2	5	2	0	4	3	2	0	3	1	0	0	0	0	0	0	1	0	0	0	0	0
77290	385706	61	2	DKFZp686L2367	6	55	0	2	2	0	1	0	1	1	1	0	0	0	0	0	0	2	1	1	0	1	4	1	3	1	2	2	3	2	0	1	1	1	0	1	0	1	0	0	0	0	1	2	0
102914	411330	61	2	CACNA1H	6	55	2	2	2	1	1	0	0	1	0	0	0	0	2	0	0	1	0	0	0	0	3	1	3	5	1	4	3	1	0	1	1	2	0	1	1	0	1	1	0	0	0	0	0
47504	355920	61	2	TRPM7	6	55	0	1	1	0	1	1	0	0	0	0	0	0	1	0	0	6	0	0	0	1	4	3	2	2	4	2	0	1	0	1	2	1	0	0	0	1	0	1	0	1	0	0	0
143834	452250	61	2	TRPM7	6	55	0	1	1	0	1	1	0	0	0	0	0	0	1	0	0	6	0	0	0	1	4	3	2	1	4	2	0	1	0	1	2	1	0	0	0	1	0	1	0	1	0	0	0
75578	383994	61	2	AKAP11	6	55	3	1	1	0	0	0	0	1	1	0	0	0	1	1	1	3	0	0	0	1	6	3	1	2	0	4	1	1	0	0	0	1	0	0	0	1	1	1	0	0	0	0	1
22398	330814	61	2	AKAP11	6	55	3	1	1	0	0	0	0	1	1	0	0	0	1	1	1	3	0	0	0	1	6	3	1	2	0	4	1	1	0	0	0	1	0	0	0	1	1	1	0	0	0	0	1
148716	457132	61	2	AKAP11	6	55	3	1	1	0	0	0	0	1	1	0	0	0	1	1	1	3	0	0	0	1	6	3	1	2	0	4	1	1	0	0	0	1	0	0	0	1	1	1	0	0	0	0	1
20644	329060	61	2	ACACB	6	55	2	0	2	0	2	0	1	2	0	0	0	1	0	0	0	3	0	0	0	0	3	2	4	1	3	1	2	1	0	1	0	3	0	0	0	2	0	1	2	0	1	1	0
132306	440722	61	2	ATP2B3	6	55	4	1	1	0	0	0	1	2	0	1	0	0	0	0	0	3	1	1	0	0	3	0	1	1	3	1	3	4	0	2	1	2	0	0	2	0	1	1	0	0	1	1	0
84519	392935	61	2	HRNR	6	55	4	6	2	0	1	0	0	0	0	1	1	1	0	0	1	5	0	0	0	0	3	8	2	3	1	3	3	0	0	2	1	0	0	0	0	0	0	0	0	0	0	0	0
89032	397448	61	2	CAND2	6	55	2	1	0	0	0	0	0	0	0	0	0	1	2	2	0	4	0	0	0	0	1	0	2	0	2	2	1	3	0	1	1	0	0	0	2	0	2	1	1	0	1	1	0
56550	364966	60	2	TRIO	6	54	1	1	2	0	0	0	1	0	0	0	0	1	1	0	0	1	0	1	1	0	5	1	1	2	3	0	3	3	0	0	1	2	0	0	1	0	0	0	0	0	1	2	0
147577	455993	60	2	TRIO	6	54	1	1	2	0	0	0	1	0	0	0	0	1	1	0	0	1	0	1	0	0	6	0	1	2	3	0	3	3	0	1	1	2	0	0	1	0	0	1	0	0	1	2	0
122291	430707	60	2	SPG11	6	54	0	3	0	0	0	1	0	0	1	0	0	0	0	1	0	3	0	0	0	0	3	4	0	2	4	1	2	1	0	2	0	0	0	1	0	0	0	2	0	0	1	0	0
7849	316265	60	2	TRPM7	6	54	0	1	1	0	1	1	0	0	0	0	0	0	1	0	0	6	0	0	0	1	4	3	2	2	4	2	0	1	0	1	2	1	0	0	0	1	0	1	0	1	0	0	0
86735	395151	60	2	SHANK3	6	54	3	0	2	0	2	0	0	1	2	0	0	0	0	0	0	1	0	0	0	0	1	4	0	3	7	2	1	0	0	3	0	0	0	0	1	0	1	1	0	0	0	1	0
19846	328262	60	2	COL6A1	6	54	4	0	1	1	2	0	0	0	1	0	0	1	0	0	0	1	1	0	0	1	0	2	4	3	3	2	1	2	0	1	3	2	0	0	0	1	0	0	0	0	0	1	0
112626	421042	60	2	TRPM7	6	54	0	1	1	0	1	1	0	0	0	0	0	0	1	0	0	6	0	0	0	1	4	3	2	1	4	2	0	1	0	1	2	1	0	0	0	1	0	1	0	1	0	0	0
60279	368695	60	2	CUL9	6	54	1	1	2	0	0	0	1	1	0	0	1	1	0	1	0	3	0	2	0	0	3	3	2	1	1	5	1	2	0	0	2	1	0	1	0	0	1	0	0	0	0	1	1
36656	345072	59	2	RAI1	6	53	0	2	2	0	1	0	0	0	0	0	1	0	0	0	0	2	0	1	1	0	5	0	3	0	5	4	2	3	0	3	1	3	0	0	1	1	0	0	1	0	1	0	2
150224	458640	59	2	SPG11	6	53	0	3	0	0	0	1	0	0	1	0	0	0	0	1	0	2	0	0	0	0	3	3	0	2	3	3	3	1	0	3	0	1	0	0	0	0	0	2	0	0	1	0	0
59867	368283	59	2	MYOM1	6	53	0	2	0	0	0	0	0	0	4	0	0	2	2	1	0	2	0	0	0	0	3	3	1	2	3	3	3	2	0	0	1	0	0	0	1	0	1	1	0	0	0	3	0
125514	433930	59	2	MUC5B	6	53	4	0	0	0	0	1	0	2	3	0	0	0	1	1	1	3	1	0	0	0	3	1	2	5	4	2	3	4	0	1	1	1	0	0	0	0	0	0	0	0	1	1	0
152527	460943	59	2	USP13	6	53	1	1	5	0	0	0	1	0	0	0	0	0	0	0	0	1	1	0	1	0	3	3	2	1	3	1	1	0	0	0	2	2	0	0	0	0	0	0	0	0	0	0	0
34495	342911	59	2	LOC101928841	6	53	2	1	3	0	0	0	1	0	0	0	0	0	0	1	0	2	0	0	0	0	1	1	3	2	2	1	1	1	0	2	3	2	0	0	0	2	1	1	0	1	0	2	0
21855	330271	59	2	AGRN	6	53	2	3	3	0	0	0	1	0	0	0	1	1	1	1	0	3	0	0	0	0	1	1	1	0	3	2	1	2	0	2	1	1	0	1	0	0	1	2	0	1	0	1	0
22477	330893	59	2	AGRN	6	53	2	3	3	0	0	0	1	0	0	0	1	1	1	1	0	3	0	0	0	0	1	1	1	0	3	2	1	2	0	2	1	1	0	1	0	0	1	2	0	1	0	1	0
50284	358700	58	2	CFTR	6	52	1	0	1	0	1	0	0	0	0	0	1	0	0	1	0	0	0	0	0	0	2	4	3	3	1	2	1	3	0	3	2	0	0	0	0	1	1	0	1	0	1	0	1
111571	419987	58	2	KMT2A	6	52	2	3	0	0	1	0	1	0	1	0	0	1	0	1	0	0	0	0	0	0	1	3	1	5	8	2	1	3	0	1	1	2	0	0	0	1	1	1	1	0	0	0	1
103765	412181	58	2	TLN2	6	52	0	2	2	0	0	0	0	2	0	0	0	0	0	0	1	2	0	0	0	0	6	2	3	1	2	0	4	3	0	1	1	1	0	0	0	1	0	2	0	0	0	0	2
14840	323256	58	2	DKFZp686B2325	6	52	0	2	2	0	1	0	1	1	1	0	0	0	0	0	0	1	0	1	0	0	4	1	4	1	2	2	3	2	0	1	0	1	0	1	0	1	0	1	0	0	1	2	0
60518	368934	58	2	ZNF462	6	52	0	2	2	0	1	0	1	1	1	0	0	0	0	0	0	2	0	1	0	0	4	1	3	1	2	2	3	2	0	1	1	1	0	1	0	1	0	0	0	0	1	2	0
90454	398870	58	2	PREX1	6	52	3	1	3	0	0	0	1	0	0	0	0	0	0	1	0	2	0	0	0	1	3	1	2	1	4	3	2	1	0	2	3	0	0	0	2	1	0	1	0	0	0	0	0
10777	319193	58	2	MUC5B	6	52	4	0	0	0	0	1	0	2	3	0	0	0	1	1	1	3	0	0	0	0	3	1	2	5	4	2	3	4	0	1	1	1	0	0	0	0	0	0	0	0	1	1	0
60436	368852	58	2	NCOR1	6	52	4	1	1	0	0	0	0	0	0	0	0	0	2	1	0	0	0	2	0	0	1	4	1	1	2	0	2	2	0	3	2	3	0	2	0	0	0	0	0	0	1	0	0
75393	383809	58	2	AKAP11	6	52	3	0	1	0	0	0	1	1	1	0	0	0	1	1	1	3	0	0	0	1	6	3	1	2	0	4	1	1	0	0	1	1	0	0	0	1	1	1	0	0	0	0	1
128948	437364	58	2	AKAP11	6	52	3	0	1	0	0	0	1	1	1	0	0	0	1	1	1	3	0	0	0	1	6	3	1	2	0	4	1	1	0	0	1	1	0	0	0	1	1	1	0	0	0	0	1
88558	396974	58	2	ATP2B3	6	52	3	0	2	0	0	0	1	2	0	0	0	0	0	0	0	3	1	1	0	0	3	0	1	1	3	1	3	3	0	2	1	2	0	0	1	0	1	1	0	0	1	1	0
65255	373671	58	2	FMN1	6	52	5	2	0	0	0	0	0	0	0	0	0	0	2	1	0	3	1	0	1	0	3	3	3	0	3	0	2	3	0	0	1	1	0	0	0	1	0	0	0	0	1	2	0
124428	432844	58	2	COL9A1	6	52	2	0	3	0	0	1	1	0	0	0	0	2	0	0	0	0	0	2	0	0	1	3	0	2	2	1	1	0	0	4	3	2	1	0	1	0	0	0	0	1	1	0	0
130715	439131	58	2	ACACB	6	52	2	0	2	0	2	0	2	2	0	0	0	1	0	0	0	3	0	0	1	0	3	2	2	1	3	1	1	1	0	1	0	1	0	0	0	1	0	1	2	0	1	1	0
118183	426599	58	2	AGRN	6	52	2	3	3	0	0	0	1	0	0	0	1	1	1	1	0	3	0	0	0	0	1	1	1	0	3	2	1	3	0	2	1	1	0	1	0	0	1	2	0	1	0	1	0
144531	452947	58	2	AGRN	6	52	2	3	3	0	0	0	1	0	0	0	1	1	1	1	0	3	0	0	0	0	1	1	1	0	3	2	1	3	0	2	1	1	0	1	0	0	1	2	0	1	0	1	0
49526	357942	57	2	KIAA0864	6	51	0	2	1	0	0	0	0	0	0	0	0	0	0	0	0	2	0	0	0	0	3	0	0	3	4	1	2	3	0	0	2	2	0	0	0	1	2	0	0	1	0	0	0
59855	368271	57	2	FAM83H	6	51	0	2	3	1	0	0	0	0	1	0	0	0	0	0	0	2	0	0	0	0	4	3	1	1	3	3	1	3	0	0	1	3	1	0	1	1	1	0	0	0	1	0	0
28389	336805	57	2	QRICH2	6	51	2	3	0	0	1	0	1	1	0	1	0	0	0	0	0	2	0	0	0	1	3	0	4	2	1	3	4	3	0	1	2	2	0	1	0	0	0	0	1	0	0	0	0
59122	367538	57	2	SPTBN4	6	51	2	0	2	0	0	0	1	1	0	0	0	1	0	1	2	1	0	0	0	0	1	1	3	1	5	3	1	4	0	1	1	1	0	0	0	0	0	1	0	1	1	0	1
23992	332408	57	2	PREX1	6	51	2	1	3	0	0	0	1	0	0	0	0	0	0	1	0	2	0	0	0	1	3	1	2	1	3	3	2	1	0	2	3	0	0	0	2	1	0	1	0	0	0	0	0
25997	334413	57	2	IQGAP1	6	51	0	1	1	0	1	0	0	0	1	0	0	0	0	1	1	2	0	2	0	0	2	1	4	2	2	1	1	0	0	0	1	1	0	1	0	0	0	1	1	0	0	0	1
147626	456042	57	2	RIMS2	6	51	1	2	2	0	1	1	1	0	1	0	0	0	2	0	0	1	0	0	0	0	1	3	2	2	3	3	2	1	0	2	1	0	0	1	2	0	0	1	0	0	0	1	0
64656	373072	57	2	CACNA1I	6	51	1	1	0	0	0	0	1	1	1	0	0	1	1	0	0	3	0	1	1	0	2	3	1	3	4	1	0	0	0	3	0	0	0	1	0	2	0	0	0	0	1	1	0
31957	340373	57	2	CACNA1I	6	51	1	1	0	0	0	0	1	1	1	0	0	1	1	0	0	3	0	1	1	0	2	3	1	3	4	1	0	0	0	3	0	0	0	1	0	2	0	0	0	0	1	1	0
106938	415354	57	2	CACNA1I	6	51	1	1	0	0	0	0	1	1	1	0	0	1	1	0	0	3	0	1	1	0	2	3	1	3	4	1	0	0	0	3	0	0	0	1	0	2	0	0	0	0	1	1	0
146627	455043	57	2	CACNA1I	6	51	1	1	0	0	0	0	1	1	1	0	0	1	1	0	0	3	0	1	1	0	2	3	1	3	4	1	0	0	0	3	0	0	0	1	0	2	0	0	0	0	1	1	0
70096	378512	57	2	FMN1	6	51	5	2	0	0	0	0	0	0	0	0	0	0	2	1	0	3	1	0	1	0	3	3	3	0	3	0	2	3	0	0	1	1	0	0	0	1	0	0	0	0	1	1	0
64569	372985	57	2	GBF1	6	51	0	2	1	1	0	1	1	0	1	0	1	0	0	0	2	4	1	0	0	0	2	0	3	4	5	2	2	0	0	0	1	0	0	2	1	1	1	0	0	0	0	0	0
114160	422576	57	2	GBF1	6	51	0	2	1	1	0	1	1	0	1	0	1	0	0	0	2	4	1	0	0	0	2	0	3	4	5	2	2	0	0	0	1	0	0	2	1	1	1	0	0	0	0	0	0
110909	419325	57	2	RIMS1	6	51	3	1	4	0	0	0	1	1	1	0	0	0	1	0	0	2	0	0	0	0	6	1	2	2	1	1	1	3	0	0	1	1	0	0	1	0	1	0	3	0	0	0	1
103542	411958	57	2	RIMS1	6	51	3	1	4	0	0	0	1	1	1	0	0	0	1	0	0	2	0	0	0	0	6	1	2	2	1	1	1	2	0	0	1	1	0	0	1	0	1	0	3	0	0	0	1
7266	315682	57	2	RIMS1	6	51	3	1	4	0	0	0	1	1	1	0	0	0	1	0	0	3	0	0	0	0	6	1	2	2	1	1	1	2	0	0	1	1	0	0	0	1	1	0	3	0	0	0	1
84968	393384	57	2	ND5	6	51	4	3	0	0	1	0	2	4	1	0	0	0	0	0	0	9	0	0	0	1	3	2	4	1	2	5	8	0	0	0	0	0	0	0	0	0	0	0	1	0	0	0	0
149066	457482	57	2	AGRN	6	51	2	3	3	0	0	0	1	0	0	0	1	1	1	1	0	3	0	0	0	0	1	1	1	0	3	2	1	2	0	2	1	1	0	1	0	0	1	2	0	1	0	1	0
38856	347272	56	2	CFTR	6	50	1	0	1	0	1	0	0	0	0	0	1	0	0	1	0	0	0	0	0	0	2	4	2	3	0	2	1	3	0	3	2	0	0	0	0	1	1	0	1	0	1	0	1
4780	313196	56	2	CFTR	6	50	1	0	1	0	1	0	0	0	0	0	1	0	0	1	0	0	0	0	0	0	1	2	2	3	2	2	1	3	0	3	2	0	0	0	0	1	1	0	1	0	1	0	1
18902	327318	56	2	KIAA0430	6	50	3	2	0	1	0	0	0	0	0	0	0	0	0	1	0	1	0	0	1	0	2	2	2	2	3	1	3	2	0	3	1	2	0	0	0	1	0	1	0	0	0	1	1
82149	390565	56	2	KIAA0430	6	50	3	2	0	1	0	0	0	0	0	0	0	0	0	0	0	2	0	0	1	0	1	2	2	2	3	1	3	2	0	3	1	2	0	0	0	1	0	1	0	0	0	1	1
89576	397992	56	2	EHBP1L1	6	50	3	0	1	0	0	1	0	0	0	1	0	0	1	0	0	1	0	0	0	0	2	3	4	2	2	0	1	0	0	2	1	3	0	0	0	0	1	1	0	0	0	0	0
38121	346537	56	2	GBF1	6	50	0	2	1	1	0	1	1	0	0	0	1	0	0	0	2	4	1	0	0	0	2	0	3	4	5	2	2	0	0	0	1	0	0	2	1	1	1	0	0	0	0	0	0
151012	459428	56	2	RIMS2	6	50	1	2	2	0	1	1	1	0	1	0	0	0	2	0	0	1	0	0	0	0	1	3	2	2	3	2	2	1	0	2	1	0	0	1	2	0	0	1	0	0	0	1	0
49229	357645	56	2	COL9A3	6	50	2	0	1	0	2	0	0	0	0	0	0	0	1	0	0	5	0	2	0	0	6	1	1	0	3	1	1	1	0	3	0	2	0	1	0	0	0	0	0	0	0	0	0
109019	417435	56	2	RIMS1	6	50	3	1	4	0	0	0	1	1	1	0	0	0	1	0	0	1	0	0	0	0	6	1	2	2	1	1	1	2	0	0	1	1	0	0	1	0	1	0	3	0	0	0	1
153820	462236	56	2	RIMS1	6	50	3	1	4	0	0	0	1	1	1	0	0	0	1	0	0	1	0	0	0	0	6	1	2	2	1	1	1	2	0	0	1	1	0	0	1	0	1	0	3	0	0	0	1
740	309156	56	2	GBF1	6	50	0	2	1	1	0	1	1	0	1	0	1	0	0	0	2	4	1	0	0	0	2	0	3	4	4	2	2	0	0	0	1	0	0	2	1	1	1	0	0	0	0	0	0
94548	402964	56	2	GBF1	6	50	0	2	1	1	0	1	1	0	1	0	1	0	0	0	2	4	1	0	0	0	2	0	3	4	4	2	2	0	0	0	1	0	0	2	1	1	1	0	0	0	0	0	0
80632	389048	56	2	NADH5	6	50	4	3	0	0	1	0	2	4	1	0	0	0	0	0	0	9	0	0	0	1	2	2	4	2	2	5	8	0	0	0	0	0	0	0	0	0	0	0	1	0	0	0	0
139724	448140	55	2	CNTRL	6	49	0	0	1	0	0	0	1	1	0	1	1	0	0	1	1	0	0	0	0	0	6	0	3	1	5	0	2	0	0	0	2	3	1	0	0	1	0	0	1	0	0	0	0
115815	424231	55	2	EXPH5	6	49	1	2	1	1	0	1	0	0	3	0	0	0	0	0	0	1	0	0	0	0	2	5	0	2	4	3	2	2	0	3	1	1	0	0	0	0	1	0	0	0	0	2	0
121483	429899	55	2	COL6A1	6	49	3	0	2	0	1	0	0	0	0	0	0	1	0	0	0	1	1	0	0	1	0	1	4	3	1	2	2	2	0	1	3	3	0	0	0	1	0	0	0	0	0	0	0
95452	403868	55	2	IQGAP1	6	49	0	1	1	0	1	0	0	0	1	0	0	0	0	1	1	2	0	2	0	0	2	1	4	2	2	1	1	0	0	0	1	1	0	1	0	0	0	1	0	0	0	0	1
55582	363998	55	2	PI4KA	6	49	2	2	0	1	0	0	0	0	0	0	0	1	1	0	1	1	0	2	0	1	3	3	2	1	1	2	1	1	0	1	2	1	0	0	0	1	0	2	0	0	1	2	1
38499	346915	55	2	C1orf167	6	49	3	1	1	1	0	0	0	1	1	0	0	0	1	0	0	1	0	0	0	0	3	2	1	4	1	0	1	3	0	2	1	1	1	1	0	0	0	0	0	0	0	1	0
152982	461398	55	2	C1orf167	6	49	3	1	1	1	0	0	0	1	1	0	0	0	1	0	0	1	0	0	0	0	3	2	1	3	1	0	1	3	0	2	1	1	1	1	0	0	0	0	0	0	0	1	0
75517	383933	55	2	RIMS1	6	49	3	1	4	0	0	0	1	1	1	0	0	0	1	0	0	1	0	0	0	0	6	1	2	2	1	1	1	2	0	0	1	1	0	0	1	0	1	0	3	0	0	0	1
108572	416988	55	2	PLCE1	6	49	4	1	3	0	1	0	2	0	0	2	0	1	3	0	1	2	1	1	0	0	3	2	0	1	1	1	0	2	0	2	0	0	0	0	0	0	0	1	0	0	1	1	0
101634	410050	55	2	PLCE1	6	49	4	1	3	0	1	0	2	0	0	2	0	1	3	0	1	2	1	1	0	0	3	2	0	1	1	1	0	2	0	2	0	0	0	0	0	0	0	1	0	0	1	1	0
126463	434879	55	2	PLCE1	6	49	4	1	3	0	1	0	2	0	0	2	0	1	3	0	1	2	1	1	0	0	3	2	0	1	1	1	0	2	0	2	0	0	0	0	0	0	0	1	0	0	1	1	0
2501	310917	54	2	TICRR	6	48	0	2	0	0	0	0	0	0	0	0	0	0	1	1	0	1	0	1	0	0	2	0	3	3	5	2	6	1	0	5	1	0	0	0	0	0	0	0	0	1	0	1	0
55684	364100	54	2	SRCIN1	6	48	1	0	2	0	0	0	0	1	0	0	0	1	1	0	1	4	0	0	0	0	5	0	5	2	3	6	1	0	0	1	1	1	0	0	0	0	0	0	0	0	0	1	2
123392	431808	54	2	SRCIN1	6	48	1	0	2	0	0	0	0	1	0	0	0	1	1	0	1	4	0	0	0	0	5	0	5	2	3	6	1	0	0	1	1	1	0	0	0	0	0	0	0	0	0	1	2
34277	342693	54	2	COL17A1	6	48	0	2	0	0	1	0	1	0	1	0	0	0	1	0	0	1	0	0	0	0	5	1	1	2	3	0	1	0	0	2	1	2	0	0	0	1	0	0	0	0	0	2	0
110490	418906	54	2	RIMS2	6	48	1	2	1	0	1	0	1	0	1	0	0	0	2	0	0	1	0	0	0	0	1	3	2	2	3	2	2	1	0	2	1	0	0	1	2	0	0	1	0	0	0	1	0
131606	440022	54	2	C1orf167	6	48	3	1	1	1	0	1	0	1	1	0	0	0	0	1	0	1	0	0	0	0	5	0	0	3	2	0	3	2	0	3	1	2	0	1	0	0	0	0	0	0	0	0	0
61978	370394	54	2	RIMS1	6	48	3	1	3	0	0	0	1	1	1	0	0	0	1	0	0	2	0	0	0	0	6	1	2	1	1	1	1	3	0	0	0	1	0	0	1	0	1	0	3	0	0	0	1
2991	311407	54	2	RIMS1	6	48	3	1	3	0	0	0	1	1	1	0	0	0	1	0	0	2	0	0	0	0	6	1	2	1	1	1	1	2	0	0	0	1	0	0	1	0	1	0	3	0	0	0	1
19594	328010	54	2	CAND2	6	48	1	1	0	0	0	0	0	0	0	0	0	1	2	2	0	4	0	0	0	0	0	0	2	0	3	3	1	3	0	1	1	0	0	0	2	0	2	0	0	0	1	1	0
4338	312754	54	2	FREM1	6	48	3	5	1	0	0	0	0	1	0	1	0	0	0	1	1	4	0	0	0	0	2	0	2	2	1	0	1	0	0	2	4	2	0	0	0	0	0	0	0	2	0	1	0
27970	336386	54	2	FREM1	6	48	3	5	1	0	0	0	0	1	0	1	0	0	0	1	1	4	0	0	0	0	2	0	2	2	1	0	1	0	0	2	4	1	0	0	0	0	0	0	0	2	0	1	0
141474	449890	54	2	PLCE1	6	48	4	1	3	0	1	0	2	0	0	2	0	1	3	0	1	2	1	1	0	0	3	2	0	1	1	1	0	1	0	2	0	0	0	0	0	0	0	1	0	0	1	1	0
129363	437779	54	2	PLCE1	6	48	4	1	3	0	1	0	2	0	0	2	0	1	3	0	1	2	1	1	0	0	3	2	0	1	1	1	0	1	0	2	0	0	0	0	0	0	0	1	0	0	1	1	0
7616	316032	53	2	CPSF1	6	47	0	1	0	0	0	0	1	0	0	0	0	0	0	0	0	3	0	1	0	1	2	2	0	3	6	2	2	1	0	1	1	1	0	1	0	1	0	1	0	0	1	1	1
88020	396436	53	2	CPSF1	6	47	0	1	0	0	0	0	1	0	0	0	0	0	0	0	0	3	0	1	0	1	2	2	0	3	6	2	2	1	0	1	1	1	0	1	0	1	0	1	0	0	1	1	1
38573	346989	53	2	CEP152	6	47	2	1	1	0	0	0	0	0	0	0	0	1	0	0	1	0	1	0	0	0	0	1	4	2	4	3	1	4	0	0	1	0	0	0	0	1	0	1	0	0	0	2	0
82434	390850	53	2	DKFZp781H0795	6	47	1	2	1	0	0	0	0	0	3	0	0	0	0	0	0	1	0	0	0	0	2	5	0	2	3	3	2	2	0	3	1	1	0	0	0	0	1	0	0	0	0	2	0
10017	318433	53	2	MCM3AP	6	47	2	1	1	0	0	0	1	0	2	0	0	0	0	0	0	1	0	0	0	1	1	1	3	1	4	3	3	2	0	1	1	1	0	1	1	2	0	2	0	0	0	0	0
24452	332868	53	2	SKOR1	6	47	1	1	0	0	1	0	0	0	0	0	0	2	1	1	0	0	1	0	0	0	1	2	4	2	0	4	2	1	0	2	1	0	0	1	0	0	0	0	0	1	2	1	1
67503	375919	53	2	CNTRL	6	47	0	0	1	0	0	0	1	1	0	1	1	0	0	1	1	0	0	0	0	0	5	0	3	1	5	0	2	0	0	0	2	3	1	0	0	1	0	0	1	0	0	0	0
142005	450421	53	2	SRCIN1	6	47	1	0	2	0	0	0	0	1	0	0	0	1	1	0	0	4	0	0	0	0	5	0	5	2	3	6	1	0	0	1	1	1	0	0	0	0	0	0	0	0	0	1	2
135045	443461	53	2	RIMS2	6	47	1	1	1	0	1	0	1	0	1	0	0	0	2	0	0	1	0	0	0	0	1	3	2	2	4	2	2	1	0	2	2	0	0	1	2	0	0	1	0	0	0	1	0
136772	445188	53	2	MAST2	6	47	0	2	3	0	0	0	1	0	1	0	0	0	0	0	0	2	0	1	0	0	1	2	2	2	3	3	3	0	0	0	1	1	0	0	2	1	0	2	0	0	0	0	2
100951	409367	53	2	MAST2	6	47	0	2	3	0	0	0	1	0	1	0	0	0	0	0	0	2	0	1	0	0	1	2	2	2	3	3	3	0	0	0	1	1	0	0	2	1	0	2	0	0	0	0	2
106581	414997	53	2	C1orf167	6	47	4	1	1	1	0	1	0	2	1	0	0	0	1	0	0	0	0	0	0	0	3	0	0	4	1	0	1	3	0	3	1	1	1	1	0	0	0	0	0	0	0	1	0
53434	361850	53	2	POLA1	6	47	5	1	4	0	0	0	1	0	1	0	0	0	0	0	1	0	0	0	0	0	7	0	0	2	0	0	3	0	0	3	1	4	1	0	0	1	0	0	0	0	0	0	0
36513	344929	53	2	POLA1	6	47	5	1	3	0	0	0	1	0	2	0	0	0	0	0	1	0	0	0	0	0	7	0	0	2	0	0	3	0	0	3	1	3	1	0	0	1	0	1	0	0	0	0	0
76281	384697	53	2	C1orf167	6	47	4	1	1	1	0	1	0	2	1	0	0	0	1	0	0	0	0	0	0	0	3	0	0	3	1	0	1	3	0	3	1	1	1	1	0	0	0	0	0	0	0	1	0
35365	343781	52	2	LOC102725013	6	46	1	0	0	1	1	0	0	0	0	0	0	0	0	0	0	3	0	2	0	0	6	1	2	1	2	3	2	1	0	1	0	0	0	1	0	0	0	0	0	0	1	0	0
91849	400265	52	2	LOC102725013	6	46	1	0	0	1	1	0	0	0	0	0	0	0	0	0	0	3	0	2	0	0	6	1	2	1	2	3	2	1	0	1	0	0	0	1	0	0	0	0	0	0	1	0	0
77377	385793	52	2	FTSJ3	6	46	2	1	2	0	0	0	1	0	3	0	0	0	0	0	1	0	0	0	0	1	2	4	5	2	2	7	3	1	0	1	2	0	0	0	1	2	0	0	0	0	0	1	0
43093	351509	52	2	SKOR1	6	46	1	1	0	0	1	0	0	0	0	0	0	2	1	1	0	0	1	0	0	0	1	2	4	1	0	4	2	1	0	1	1	0	0	1	0	0	0	0	0	1	2	1	1
91424	399840	52	2	SKOR1	6	46	1	1	0	0	1	0	0	0	0	0	0	2	1	1	0	0	1	0	0	0	1	2	4	1	0	4	2	1	0	1	1	0	0	1	0	0	0	0	0	1	2	1	1
60841	369257	52	2	MAST2	6	46	0	2	2	0	0	0	1	0	1	0	0	0	0	0	0	2	0	1	0	0	1	2	2	2	3	3	3	0	0	0	1	1	0	0	2	1	0	2	0	0	0	0	2
132584	441000	52	2	MAST2	6	46	0	2	2	0	0	0	1	0	1	0	0	0	0	0	0	2	0	1	0	0	1	2	2	2	3	3	3	0	0	0	1	1	0	0	2	1	0	2	0	0	0	0	2
978	309394	52	2	COL13A1	6	46	0	0	3	0	0	0	0	1	0	0	1	0	1	0	1	0	0	0	0	1	2	5	1	4	1	0	0	1	0	1	4	2	0	0	2	1	1	0	0	0	2	0	0
31695	340111	52	2	RIMS2	6	46	1	1	1	0	1	0	1	0	1	0	0	0	2	0	0	1	0	0	0	0	1	2	2	2	4	2	2	1	0	2	2	0	0	1	2	0	0	1	0	0	0	1	0
96810	405226	52	2	ZNF687	6	46	2	0	3	0	0	1	0	0	0	0	0	1	0	0	1	3	0	1	1	0	0	4	2	4	2	3	1	1	0	1	1	2	0	0	1	2	0	1	1	0	0	0	0
105057	413473	52	2	PRG4	6	46	1	1	1	0	0	1	2	0	0	0	1	1	0	2	1	0	0	1	0	0	1	3	3	2	2	3	1	2	0	0	0	0	0	0	1	0	0	0	0	0	1	0	2
17283	325699	52	2	SDK2	6	46	1	1	2	0	1	0	0	1	1	0	1	0	1	0	1	2	0	1	1	0	1	1	3	2	2	1	2	2	0	2	2	0	0	0	1	0	1	0	0	0	0	1	0
134476	442892	51	2	SF3B1	6	45	0	1	0	1	0	0	0	1	0	0	0	1	1	0	0	1	0	1	0	1	2	1	4	3	1	4	1	3	0	1	2	0	0	0	0	0	1	1	1	0	0	0	0
79742	388158	51	2	COL13A1	6	45	0	0	3	0	0	0	0	1	0	0	0	0	1	0	1	0	0	0	0	1	2	5	2	4	0	2	0	1	0	1	3	2	0	0	2	0	1	0	0	0	1	0	0
73504	381920	51	2	COL13A1	6	45	0	0	3	0	0	0	0	1	0	0	0	0	1	0	1	0	0	0	0	1	2	5	2	4	0	2	0	1	0	1	3	2	0	0	2	0	1	0	0	0	1	0	0
17335	325751	51	2	COL13A1	6	45	0	0	3	0	0	0	0	1	0	0	0	0	1	0	1	0	0	0	0	1	2	5	2	4	0	2	0	1	0	1	3	2	0	0	2	0	2	0	0	0	1	0	0
36637	345053	51	2	COL13A1	6	45	0	0	3	0	0	0	0	1	0	0	0	0	1	0	1	1	0	0	0	1	2	5	2	4	0	2	0	1	0	1	3	2	0	0	2	0	1	0	0	0	1	0	0
116666	425082	51	2	COL13A1	6	45	0	0	3	0	0	0	0	1	0	0	0	0	1	0	1	1	0	0	0	1	1	5	2	4	1	1	0	1	0	1	3	2	0	0	2	1	1	0	0	0	2	0	0
129053	437469	51	2	SRCIN1	6	45	1	0	2	0	0	0	0	1	0	0	0	1	1	0	1	4	0	0	0	0	4	0	4	2	2	5	1	1	0	1	1	1	0	0	0	0	0	0	0	0	0	1	2
105155	413571	51	2	PTPRT	6	45	2	3	0	0	0	0	1	0	0	0	0	0	0	1	1	2	0	0	0	0	5	3	0	0	1	3	1	2	0	0	2	0	0	0	0	0	2	0	0	0	1	0	0
89107	397523	51	2	RIMS2	6	45	1	2	1	0	1	0	1	1	1	0	0	0	2	0	0	1	0	0	0	0	1	3	2	2	2	1	1	1	0	2	1	0	0	1	2	0	0	1	0	0	0	1	0
118978	427394	51	2	RIMS1	6	45	3	1	3	0	0	0	1	1	1	0	0	0	1	0	0	2	0	0	0	0	6	1	2	1	1	1	1	2	0	0	0	1	0	0	1	0	1	0	3	0	0	0	1
60566	368982	51	2	DKFZp686D17136	6	45	2	2	2	0	0	0	0	0	2	0	1	1	3	0	0	1	0	1	0	0	2	3	2	2	2	1	1	3	0	1	0	0	0	0	1	1	0	0	2	0	0	0	0
63728	372144	51	2	LAR	6	45	1	3	2	3	0	0	0	0	1	0	1	1	1	0	0	1	1	0	1	0	1	3	3	2	3	1	3	0	0	1	1	0	1	0	0	0	0	1	0	1	0	1	0
58520	366936	51	2	DHX57	6	45	3	2	1	0	1	1	0	0	2	0	0	1	1	0	1	2	0	1	0	0	4	1	2	1	1	3	1	2	0	3	0	0	0	0	0	0	0	0	0	0	0	0	0
145457	453873	51	2	HIVEP3	6	45	0	0	2	0	0	1	2	1	0	0	2	0	1	1	1	4	1	0	0	0	1	1	4	2	1	2	3	1	0	1	0	1	1	0	0	0	0	0	0	1	0	0	0
74822	383238	51	2	ERBB2IP	6	45	1	4	1	0	0	0	2	1	0	2	0	0	0	0	0	3	0	1	0	0	2	1	4	1	2	1	1	0	0	3	2	1	0	2	1	0	0	0	2	0	0	0	0
92145	400561	50	2	CCDC88A	6	44	0	1	0	0	0	0	1	0	0	0	1	0	0	0	1	2	0	1	0	1	5	1	0	1	4	4	2	0	0	1	2	0	0	0	0	0	0	1	0	0	1	0	1
62451	370867	50	2	COL13A1	6	44	0	0	3	0	0	0	0	1	0	0	0	0	1	0	1	1	0	0	0	1	2	5	1	4	0	1	0	1	0	1	4	2	0	0	2	0	1	0	0	0	1	0	0
97125	405541	50	2	SRCIN1	6	44	1	0	2	0	0	0	0	1	0	0	0	1	1	0	0	4	0	0	0	0	4	0	4	2	2	5	1	1	0	1	1	1	0	0	0	0	0	0	0	0	0	1	2
81551	389967	50	2	PTPRT	6	44	1	3	0	0	0	0	1	0	0	0	0	0	0	1	1	2	0	0	0	0	5	3	0	0	1	3	1	2	0	0	2	0	0	0	0	0	2	0	0	0	1	0	0
48962	357378	50	2	ZNF687	6	44	2	0	3	0	0	1	0	0	0	0	0	1	0	0	1	3	0	1	1	0	0	4	2	3	2	3	1	1	0	1	1	2	0	0	1	2	0	1	1	0	0	0	0
4454	312870	50	2	ZNF687	6	44	2	0	3	0	0	1	0	0	0	0	0	1	0	0	1	3	0	1	1	0	0	4	2	3	2	3	1	1	0	1	1	2	0	0	1	2	0	1	1	0	0	0	0
26044	334460	50	2	ERBB2IP	6	44	1	3	1	0	0	0	2	1	0	2	0	0	0	0	0	3	0	1	0	0	2	2	4	1	2	1	1	0	0	3	1	1	0	2	1	0	0	0	2	0	0	0	0
78344	386760	50	2	ERBB2IP	6	44	1	4	1	0	0	0	2	1	0	2	0	0	0	0	0	3	0	1	0	0	2	1	4	1	2	1	1	0	0	3	2	1	0	2	1	0	0	0	2	0	0	0	0
7296	315712	50	2	ERBB2IP	6	44	1	4	1	0	0	0	2	1	0	2	0	0	0	0	0	3	0	1	0	0	1	1	4	1	2	1	1	0	0	3	2	1	0	2	1	0	0	0	2	0	0	0	0
31871	340287	50	2	AHDC1	6	44	0	1	1	0	0	0	2	5	0	0	0	1	1	0	0	1	0	0	0	0	0	1	2	1	1	0	2	1	0	2	2	0	0	0	1	1	1	0	0	0	1	1	0
7860	316276	49	2		6	43	0	0	1	0	0	0	0	0	0	0	0	1	0	0	0	1	0	0	0	0	4	1	4	0	3	1	0	4	0	2	0	0	0	0	0	1	0	2	0	0	0	1	0
84451	392867	49	2	VCAN	6	43	0	0	1	0	0	0	0	0	0	0	0	1	0	0	0	1	0	0	0	0	4	1	4	0	3	1	0	4	0	2	0	0	0	0	0	1	0	2	0	0	0	1	0
107932	416348	49	2	HIVEP2	6	43	1	1	1	0	0	0	0	0	1	0	0	0	1	0	0	0	0	0	0	0	4	4	4	3	0	0	3	1	0	2	1	1	0	1	0	0	0	1	0	0	1	1	0
97303	405719	49	2	SMTN	6	43	1	0	2	0	0	0	0	0	2	0	1	0	0	0	0	1	0	0	0	0	3	1	1	3	5	1	3	2	0	1	4	1	0	0	0	0	0	0	0	0	0	0	0
103601	412017	49	2	KIAA0324	6	43	1	0	3	0	0	0	0	1	0	0	0	2	0	0	0	1	0	0	1	1	4	2	1	0	6	4	1	3	0	0	1	2	0	0	0	0	0	1	0	0	1	1	0
135038	443454	49	2	COL13A1	6	43	0	0	3	0	0	0	0	1	0	0	0	0	1	0	0	0	0	1	0	1	2	4	1	4	1	1	0	1	0	1	3	2	0	0	1	1	1	0	0	0	2	0	0
100660	409076	49	2		6	43	3	1	2	0	0	0	1	0	2	0	0	0	0	0	0	0	0	0	0	1	2	4	4	2	2	6	2	1	0	1	2	1	0	0	1	2	0	0	0	0	0	1	0
56805	365221	49	2	COL13A1	6	43	0	0	3	0	0	0	0	1	0	0	0	0	1	0	1	0	0	0	0	1	2	4	1	4	0	2	0	1	0	1	3	2	0	0	2	0	1	0	0	0	1	0	0
139127	447543	49	2	CCDC136	6	43	2	1	1	0	1	0	0	0	0	0	0	0	0	1	0	0	0	0	0	0	4	0	1	1	1	2	2	3	0	2	3	1	0	0	0	0	2	1	0	0	0	0	1
110675	419091	49	2	CCDC136	6	43	2	0	1	0	1	1	0	0	0	0	0	0	0	1	0	0	0	0	0	0	4	0	1	1	2	2	2	2	0	2	3	1	0	0	0	0	2	1	0	0	0	0	1
45250	353666	49	2	LIMCH1	6	43	0	0	1	0	1	0	0	0	0	1	0	0	1	0	0	4	0	0	0	0	3	2	1	1	3	1	3	2	0	0	0	1	1	1	0	1	1	0	0	0	1	0	0
62386	370802	49	2	AGTPBP1	6	43	1	0	0	0	0	0	0	0	1	0	0	2	0	0	0	3	0	0	0	0	3	6	1	1	1	1	1	0	0	0	1	1	0	0	1	1	0	0	0	0	0	1	0
153236	461652	49	2	COL13A1	6	43	0	0	3	0	0	0	0	1	0	0	0	0	1	0	1	1	0	0	0	1	2	4	1	4	0	2	0	1	0	1	3	2	0	0	2	0	1	0	0	0	1	0	0
27277	335693	49	2	ABCA8	6	43	2	0	0	0	0	1	0	0	1	0	0	0	1	0	1	2	0	0	0	0	3	1	2	1	0	1	1	3	0	3	7	4	0	0	1	0	1	0	0	0	0	0	1
150137	458553	49	2	WDFY4	6	43	2	0	0	0	0	0	0	0	1	0	0	1	0	1	1	1	0	0	0	0	1	0	1	4	1	0	1	2	0	1	2	1	0	0	0	0	0	0	1	0	2	0	0
56752	365168	49	2	IGFN1	6	43	1	0	3	0	0	0	0	0	1	0	0	0	1	1	1	0	0	0	0	1	1	2	3	2	1	0	1	1	0	3	2	1	0	0	0	0	0	0	0	0	0	1	0
69641	378057	49	2	ERBB2IP	6	43	1	4	1	0	0	0	2	1	0	2	0	0	0	0	0	2	0	0	0	0	2	1	4	1	2	1	1	0	0	3	2	1	0	2	1	0	0	0	2	0	0	0	0
74190	382606	49	2	INADL	6	43	1	1	4	0	0	0	0	0	1	0	0	0	2	0	1	2	0	0	0	0	0	1	2	1	2	1	1	2	0	1	1	1	0	0	1	0	1	0	0	0	0	0	0
85683	394099	49	2	ERBB2IP	6	43	1	4	1	0	0	0	2	1	0	2	0	0	0	0	0	3	0	1	0	0	1	1	4	1	2	1	1	0	0	3	2	1	0	2	1	0	0	0	2	0	0	0	0
55675	364091	48	2	SYNE1	6	42	0	0	1	0	0	0	0	0	0	0	0	0	0	0	0	0	0	0	0	0	2	1	2	2	2	1	3	2	0	0	3	0	0	0	0	0	1	1	0	0	0	0	0
12790	321206	48	2	MIBP1	6	42	1	1	1	0	1	0	0	0	1	0	0	0	0	0	0	0	0	0	0	0	2	4	5	4	0	1	1	1	0	2	1	1	0	1	0	0	0	1	0	0	1	1	0
143304	451720	48	2	DIAPH3	6	42	1	0	1	0	0	0	0	0	0	1	0	0	0	0	0	1	0	0	0	0	0	1	1	4	3	1	2	1	0	2	4	1	0	0	0	0	2	0	0	1	0	0	0
102877	411293	48	2	COL13A1	6	42	0	0	3	0	0	0	0	1	0	0	0	0	1	0	0	0	0	0	0	1	3	5	1	4	0	1	0	1	0	1	4	2	0	0	1	0	1	0	0	0	1	0	0
20539	328955	48	2	KIAA0430	6	42	2	2	0	0	0	0	0	0	0	0	0	0	0	0	0	3	0	0	1	0	0	3	3	2	2	4	2	1	0	1	1	2	0	0	0	1	1	0	0	0	0	0	0
143261	451677	48	2	PHLDB2	6	42	1	1	1	1	1	0	0	0	0	1	0	1	2	0	0	0	0	0	0	1	1	3	2	2	5	6	1	0	0	1	1	0	0	0	1	0	1	0	1	0	0	0	0
124915	433331	48	2	CCDC136	6	42	2	0	1	0	1	0	0	0	0	0	0	0	0	1	0	1	0	0	0	0	4	0	1	1	1	2	2	2	0	2	3	1	0	0	0	0	2	1	0	0	0	0	1
134901	443317	48	2	PTPRT	6	42	1	3	0	0	0	0	1	0	0	0	0	0	0	1	0	2	0	0	0	0	5	3	0	0	1	2	1	2	0	0	2	0	0	0	0	0	2	0	0	0	1	0	0
102375	410791	48	2		6	42	3	0	1	0	1	0	0	0	0	0	0	1	0	0	0	1	1	0	0	1	0	1	4	1	1	2	1	1	0	1	3	3	0	0	0	1	0	0	0	0	0	0	0
120315	428731	48	2	ZNF862	6	42	2	1	1	0	1	0	0	1	0	0	1	1	0	0	0	1	0	0	0	1	2	1	2	0	3	2	1	0	0	1	4	1	0	1	0	0	1	0	0	1	0	0	0
43971	352387	48	2	ACLY	6	42	1	2	1	0	1	0	1	0	0	0	0	0	3	1	1	2	1	1	0	0	1	1	7	0	3	1	0	1	0	2	1	1	0	0	0	0	0	0	0	0	0	1	0
89086	397502	48	2	CACNA1I	6	42	1	1	0	0	0	0	1	1	1	0	0	1	1	0	0	3	0	1	1	0	1	4	1	0	2	1	0	0	0	1	0	0	0	1	0	2	0	0	0	0	1	1	0
111679	420095	47	2	DIAPH3	6	41	1	0	1	0	0	0	0	0	0	1	0	0	0	0	0	1	0	0	0	0	0	1	1	4	3	1	2	1	0	2	4	1	0	0	0	0	1	0	0	1	0	0	0
40568	348984	47	2	COL13A1	6	41	0	0	3	0	0	0	0	1	0	0	0	0	1	0	0	0	0	0	0	1	2	4	1	4	1	1	0	1	0	1	3	2	0	0	1	1	1	0	0	0	2	0	0
34100	342516	47	2		6	41	1	0	1	0	0	0	0	1	0	0	0	0	1	0	0	3	0	0	0	0	4	0	4	2	2	4	1	1	0	1	1	1	0	0	0	0	0	0	0	0	0	1	2
35399	343815	47	2	PHLDB2	6	41	1	1	1	1	1	0	0	0	0	1	0	1	2	0	0	0	0	0	0	1	1	3	2	2	4	6	1	0	0	1	1	0	0	0	1	0	1	0	1	0	0	0	0
116341	424757	47	2	PHLDB2	6	41	1	1	1	1	1	0	0	0	0	1	0	1	2	0	0	0	0	0	0	1	1	3	2	2	4	6	1	0	0	1	1	0	0	0	1	0	1	0	1	0	0	0	0
135951	444367	47	2	CCDC136	6	41	2	0	1	0	1	0	0	0	0	0	0	0	0	1	0	1	0	0	0	0	5	0	1	1	1	1	2	2	0	2	3	1	0	0	0	0	1	1	0	0	0	0	1
68683	377099	47	2	MCF2L	6	41	3	0	0	0	0	0	0	1	0	0	0	0	1	0	0	3	0	0	0	0	1	1	2	4	3	0	4	0	0	0	1	1	0	0	0	0	0	1	0	0	1	1	0
138682	447098	47	2	PARD3	6	41	2	1	3	0	0	0	0	0	0	1	0	0	0	0	0	0	0	0	0	0	2	0	2	4	1	2	1	1	0	0	2	4	0	1	0	2	0	0	0	1	2	0	0
141045	449461	47	2	WDFY4	6	41	2	0	0	0	0	0	0	0	0	0	0	1	0	1	1	1	0	0	0	0	1	0	1	4	1	0	1	2	0	1	2	1	0	0	0	0	0	0	1	0	1	0	0
29093	337509	47	2	NHS	6	41	1	0	2	2	1	1	0	0	0	0	0	0	0	0	0	2	0	0	1	0	1	2	4	3	2	1	1	0	0	1	0	0	0	1	0	0	0	0	0	0	0	1	1
40905	349321	47	2	AP3B2	6	41	2	2	2	0	0	0	0	0	2	0	0	1	2	0	0	1	0	0	0	0	1	3	3	2	1	1	1	3	0	1	0	0	0	0	1	1	0	0	2	0	0	0	0
56821	365237	47	2	AP3B2	6	41	2	2	2	0	0	0	0	0	2	0	0	1	2	0	0	1	0	0	0	0	1	3	3	2	1	1	1	3	0	1	0	0	0	0	1	1	0	0	2	0	0	0	0
87311	395727	47	2		6	41	2	0	0	0	0	0	0	0	0	0	0	0	1	0	1	3	0	1	0	0	2	2	1	1	0	0	1	2	0	3	0	0	0	0	1	0	0	1	1	2	0	0	0
17684	326100	47	2	ZNF862	6	41	2	1	1	0	1	0	0	1	0	0	1	1	0	0	0	1	0	0	0	1	2	1	2	0	3	2	1	0	0	1	4	1	0	1	0	0	1	0	0	1	0	0	0
55780	364196	47	2		6	41	0	2	1	0	2	1	0	0	0	0	2	0	0	0	1	2	0	1	0	1	1	0	2	2	3	3	0	2	0	3	0	2	0	0	0	0	0	0	0	0	0	1	1
67120	375536	47	2	ERBB2IP	6	41	1	4	1	0	0	0	2	1	0	2	0	0	0	0	0	2	0	0	0	0	1	1	4	1	2	1	1	0	0	3	2	1	0	2	1	0	0	0	2	0	0	0	0
107896	416312	47	2	ERBB2IP	6	41	1	3	1	0	0	0	2	1	0	2	0	0	0	0	0	3	0	1	0	0	1	1	4	1	2	1	1	0	0	3	1	1	0	2	1	0	0	0	2	0	0	0	0
73467	381883	47	2	INADL	6	41	1	1	3	0	0	0	0	0	1	0	0	0	2	0	1	2	0	0	0	0	0	1	2	1	2	1	1	1	0	1	1	1	0	0	1	0	1	0	0	0	0	0	0
142566	450982	47	2	INADL	6	41	1	1	3	0	0	0	0	0	1	0	0	0	2	0	1	2	0	0	0	0	0	1	2	1	2	1	1	1	0	1	1	1	0	0	1	0	1	0	0	0	0	0	0
95542	403958	46	2	COL13A1	6	40	0	0	2	0	0	0	0	1	0	0	0	0	1	0	0	0	0	0	0	1	2	4	1	4	1	1	0	1	0	1	3	2	0	0	1	1	1	0	0	0	2	0	0
124936	433352	46	2	CFTR	6	40	1	0	1	0	1	0	0	0	0	0	1	0	0	1	0	0	0	0	0	0	1	2	2	2	2	2	0	3	0	3	0	0	0	0	0	1	1	0	1	0	1	0	1
99669	408085	46	2	EHBP1L1	6	40	3	0	1	0	0	1	0	0	0	0	0	0	0	0	0	1	0	0	0	0	2	3	5	3	2	0	1	0	0	2	1	0	0	0	0	0	0	1	0	0	0	0	0
70131	378547	46	2	PLXNB1	6	40	1	1	0	0	0	1	0	0	1	0	0	0	1	2	0	0	0	0	0	0	5	1	1	1	1	5	1	3	0	2	2	0	0	0	0	0	0	1	0	0	0	0	1
30642	339058	46	2	LIMCH1	6	40	0	0	1	0	1	0	0	0	0	0	0	0	1	0	0	4	0	0	0	0	3	2	1	1	3	1	3	2	0	0	0	1	1	1	0	0	1	0	0	0	1	0	0
153795	462211	46	2	LIMCH1	6	40	0	0	1	0	1	0	0	0	0	0	0	0	1	0	0	4	0	0	0	0	3	2	1	1	3	1	3	2	0	0	0	1	1	1	0	0	1	0	0	0	1	0	0
119688	428104	46	2	AGTPBP1	6	40	1	0	0	0	0	0	0	0	1	0	0	2	0	0	0	2	0	0	0	0	3	6	1	1	1	1	1	0	0	0	1	1	0	0	1	1	0	0	0	0	0	1	0
93251	401667	46	2		6	40	0	0	1	0	1	0	0	0	0	1	0	0	1	0	0	3	0	0	0	0	3	2	1	2	3	1	3	1	0	0	0	0	1	2	0	1	1	0	0	0	1	0	0
8393	316809	46	2	CCDC136	6	40	2	0	1	0	1	0	0	0	0	0	0	0	0	1	0	1	0	0	0	0	4	0	1	1	1	2	2	2	0	1	2	1	0	0	0	0	2	1	0	0	0	0	1
13883	322299	46	2	PTPRT	6	40	0	3	0	0	0	0	1	0	0	0	0	0	0	0	1	2	0	0	0	0	5	3	0	0	1	3	0	2	0	0	2	0	0	0	0	0	2	0	0	0	1	0	0
52384	360800	46	2	KIAA1468	6	40	2	2	0	0	0	1	0	0	1	0	0	0	0	0	0	2	0	2	0	0	0	3	4	1	2	3	0	1	0	2	0	2	0	1	2	0	1	1	0	0	0	1	1
115668	424084	46	2	RIMS2	6	40	0	2	1	0	0	0	1	0	1	0	0	0	2	0	0	1	0	0	0	0	0	2	2	2	3	2	2	1	0	2	1	0	0	1	0	0	0	0	0	0	0	1	0
141120	449536	46	2	COL4A1	6	40	1	0	0	0	2	0	0	2	0	0	0	1	0	0	0	1	0	0	0	0	2	1	2	2	2	1	2	0	0	4	0	3	0	1	0	1	0	0	0	0	0	0	0
33228	341644	46	2	COL6A3	6	40	1	3	0	0	0	0	1	0	0	0	1	0	0	1	0	0	0	0	0	0	1	4	0	1	2	1	2	0	0	2	1	1	0	0	0	1	0	0	0	0	1	0	0
127397	435813	46	2	ZNF862	6	40	2	1	1	0	0	0	0	1	0	0	1	1	0	0	0	1	0	0	0	1	2	2	2	0	3	2	1	0	0	1	4	1	0	0	0	0	1	0	0	1	0	0	0
114555	422971	46	2	RIMS2	6	40	1	2	2	0	0	1	1	0	1	0	0	0	1	0	0	0	0	0	0	0	0	1	2	2	3	2	2	1	0	2	1	0	0	1	0	0	0	0	0	0	0	1	0
154134	462550	46	2	PARD3	6	40	3	1	3	0	0	0	0	0	0	1	0	1	0	0	0	0	0	0	0	0	2	0	2	4	1	1	1	1	0	0	2	4	0	0	0	2	0	0	0	1	3	0	0
76769	385185	46	2	ADCY5	6	40	3	2	3	0	1	0	0	1	0	0	0	0	0	0	0	0	0	0	0	0	1	0	4	1	2	1	2	0	0	4	3	2	0	0	0	0	0	0	1	0	0	0	1
151759	460175	46	2	VCPIP1	6	40	1	2	3	0	0	1	0	1	0	1	0	1	0	1	0	3	0	1	0	1	0	4	0	2	0	3	2	1	0	2	0	1	0	1	0	0	0	2	1	0	0	0	0
127372	435788	46	2	GLI2	6	40	2	2	2	0	1	1	0	0	0	0	0	0	0	0	0	5	0	0	0	0	1	2	0	2	1	0	1	0	0	0	0	0	0	2	1	0	0	1	0	1	0	1	1
60060	368476	45	2		6	39	1	0	1	0	0	0	0	0	0	1	0	0	0	0	0	1	0	0	0	0	0	1	1	3	2	2	2	1	0	2	4	1	0	0	0	0	2	0	0	1	1	0	0
73439	381855	45	2	GNPTAB	6	39	2	0	1	0	0	1	0	0	0	0	0	0	0	0	0	2	0	0	0	0	3	5	2	1	2	2	0	1	0	3	0	1	0	0	0	2	1	1	0	0	0	0	0
129898	438314	45	2	PLXNB1	6	39	1	1	0	0	0	1	0	0	1	0	0	0	1	2	0	0	0	0	0	0	5	1	1	2	1	5	1	2	0	1	2	0	0	0	0	0	0	1	0	0	0	0	1
91460	399876	45	2	DIAPH3	6	39	1	0	1	0	0	0	0	0	0	1	0	0	0	0	0	1	0	0	0	0	0	1	1	3	2	1	2	1	0	2	4	1	0	0	0	0	2	0	0	1	0	0	0
108038	416454	45	2	LIMCH1	6	39	0	0	1	0	1	0	0	0	0	1	0	0	1	0	0	3	0	0	0	0	3	2	1	1	3	1	3	1	0	0	0	0	1	2	0	1	1	0	0	0	1	0	0
34807	343223	45	2	CCDC136	6	39	2	0	1	0	1	0	0	0	0	0	0	0	0	1	0	1	0	0	0	0	4	0	1	1	1	2	2	2	0	1	2	1	0	0	0	0	2	1	0	0	0	0	1
29546	337962	45	2	BRPF3	6	39	1	3	1	0	0	0	0	0	0	0	0	0	1	0	0	1	0	0	0	0	2	1	1	1	4	1	2	1	0	2	2	1	0	0	1	1	1	1	1	0	1	0	0
136632	445048	45	2	CCDC136	6	39	1	0	1	0	2	0	0	0	0	0	0	0	0	1	0	1	0	0	0	0	4	0	1	1	1	1	2	1	0	1	3	1	0	0	0	0	2	1	0	0	0	0	1
53901	362317	45	2	RIMS2	6	39	0	2	1	0	0	0	1	0	1	0	0	0	2	0	0	1	0	0	0	0	0	1	2	2	4	2	2	1	0	2	2	0	0	1	0	0	0	0	0	0	0	1	0
23936	332352	45	2	COL4A1	6	39	1	0	0	0	2	0	0	2	0	0	0	1	0	0	0	1	0	0	0	0	2	1	2	2	2	1	2	0	0	4	0	3	0	1	0	1	0	0	0	0	0	0	0
86856	395272	45	2	PARD3	6	39	3	0	3	0	0	0	0	0	0	1	0	1	0	0	0	0	0	0	0	0	2	2	2	2	1	1	1	1	0	0	1	3	0	1	0	2	0	0	0	1	3	0	0
68457	376873	45	2	AP3B2	6	39	1	2	1	0	0	0	0	0	2	0	0	0	2	0	0	1	0	0	0	0	1	2	2	2	1	1	1	3	0	1	0	0	0	0	1	1	0	0	2	0	0	0	0
54547	362963	45	2	PARD3	6	39	3	1	3	0	0	0	0	0	0	1	0	1	0	0	0	0	0	0	0	0	2	0	2	4	1	1	1	1	0	0	2	4	0	0	0	2	0	0	0	1	3	0	0
72542	380958	45	2	MYBBP1A	6	39	0	0	2	0	0	0	0	1	1	0	0	0	1	0	1	1	0	0	0	0	2	1	2	0	4	0	0	0	0	2	0	4	0	0	0	1	0	1	0	2	0	0	0
51695	360111	45	2	IQGAP1	6	39	0	1	0	0	1	0	0	0	1	0	0	0	0	1	1	2	0	2	0	0	0	1	4	1	1	1	1	0	0	0	1	1	0	1	0	0	0	1	1	0	0	0	1
135561	443977	45	2	MYBBP1A	6	39	0	0	2	0	0	0	0	1	1	0	0	0	1	0	1	1	0	0	0	0	2	1	2	0	4	0	0	0	0	2	0	4	0	0	0	1	0	1	0	2	0	0	0
9734	318150	45	2		6	39	1	0	1	0	2	0	0	0	0	0	0	0	1	0	0	4	0	2	0	0	4	1	0	0	3	1	1	1	0	3	0	2	0	1	0	0	0	0	0	0	0	0	0
81085	389501	45	2	SKOR1	6	39	2	1	0	0	1	0	0	1	1	0	0	2	1	0	0	1	1	0	0	0	2	0	4	0	0	3	1	2	0	1	1	0	0	1	0	0	0	0	0	1	1	2	1
123849	432265	45	2	ACLY	6	39	1	1	1	0	1	0	1	0	0	0	0	0	3	1	1	2	1	1	0	0	1	1	6	0	2	1	0	1	0	2	1	1	0	0	0	0	0	0	0	0	0	1	0
115215	423631	45	2	SMARCC2	6	39	1	2	0	0	0	0	0	0	0	1	0	1	1	0	0	1	0	0	0	1	0	1	2	0	0	1	0	1	0	2	3	1	1	0	0	2	0	0	1	0	0	1	0
135189	443605	45	2		6	39	1	2	0	0	0	0	0	0	0	1	0	1	1	0	0	1	0	0	0	1	0	1	2	0	0	1	0	1	0	2	3	1	1	0	0	2	0	0	1	0	0	1	0
136527	444943	45	2	SMARCC2	6	39	1	2	0	0	0	0	0	0	0	1	0	1	1	0	0	1	0	0	0	1	0	1	2	0	0	1	0	1	0	2	3	1	1	0	0	2	0	0	1	0	0	1	0
107912	416328	45	2	GLI2	6	39	2	2	2	0	1	1	0	0	0	0	0	0	0	0	0	5	0	0	0	0	1	2	0	2	1	0	1	0	0	0	0	0	0	2	1	0	0	1	0	1	0	1	1
21903	330319	45	2	FREM1	6	39	2	5	1	0	0	0	0	1	0	0	0	0	0	0	0	5	0	0	0	0	2	0	1	2	1	0	1	0	0	1	4	1	0	0	0	0	0	0	0	1	0	1	0
66997	375413	44	2	GAK	6	38	2	0	1	0	0	0	0	2	0	0	0	0	0	0	0	1	0	2	0	0	1	2	5	2	1	3	2	1	0	0	1	1	0	0	0	0	0	0	0	0	0	0	0
44124	352540	44	2	SMTN	6	38	1	0	2	0	0	0	0	0	2	0	0	0	0	0	0	1	0	0	0	0	2	1	1	2	4	1	3	2	0	1	4	1	0	0	0	0	0	0	0	0	0	0	0
71714	380130	44	2	PTPRT	6	38	0	3	0	0	0	0	1	0	0	0	0	0	0	0	0	2	0	0	0	0	5	3	0	0	1	2	0	2	0	0	2	0	0	0	0	0	2	0	0	0	1	0	0
89246	397662	44	2	PTPRT	6	38	0	3	0	0	0	0	1	0	0	0	0	0	0	0	0	2	0	0	0	0	5	3	0	0	1	2	0	2	0	0	2	0	0	0	0	0	2	0	0	0	1	0	0
30497	338913	44	2	GPR112	6	38	0	2	1	0	0	0	0	1	1	1	0	0	0	0	0	1	0	0	0	1	2	1	2	0	4	1	1	3	0	0	2	2	0	0	0	0	0	1	1	0	0	0	0
82558	390974	44	2	CREBBP	6	38	1	1	1	0	0	0	0	0	2	0	0	1	0	0	1	1	0	0	0	0	3	4	2	2	1	1	0	2	0	1	0	0	0	0	1	0	0	0	0	0	0	0	0
18723	327139	44	2	CREBBP	6	38	1	1	1	0	0	0	0	0	2	0	0	1	0	0	1	1	0	0	0	0	3	4	2	2	1	1	0	2	0	1	0	0	0	0	1	0	0	0	0	0	0	0	0
49177	357593	44	2	KIAA1468	6	38	2	2	0	0	0	1	0	0	1	0	0	0	0	0	0	2	0	2	0	0	0	3	4	1	2	3	0	1	0	2	0	2	0	1	2	0	1	1	0	0	0	1	1
26580	334996	44	2	SFSWAP	6	38	2	3	0	0	0	0	2	2	1	0	0	0	0	0	0	0	0	0	0	0	2	2	2	1	4	2	1	1	0	1	0	1	0	0	0	0	0	0	1	0	0	2	0
52717	361133	44	2	ATP2B4	6	38	2	1	1	0	2	1	1	0	0	0	1	0	0	0	0	2	0	0	0	0	5	2	2	1	2	0	1	3	0	2	1	1	0	1	2	0	0	0	0	0	0	0	0
129480	437896	44	2	PNPLA6	6	38	2	4	3	0	1	0	0	0	0	0	0	0	0	0	0	1	0	0	0	1	0	2	4	3	5	0	1	1	0	1	2	1	0	0	1	1	0	0	0	0	1	1	0
148051	456467	44	2	PNPLA6	6	38	2	4	3	0	1	0	0	0	0	0	0	0	0	0	0	1	0	0	0	1	0	2	4	3	5	0	1	1	0	1	2	1	0	0	1	1	0	0	0	0	1	1	0
125565	433981	44	2	PNPLA6	6	38	2	4	3	0	1	0	0	0	0	0	0	0	0	0	0	1	0	0	0	1	0	2	4	3	5	0	1	1	0	1	2	1	0	0	1	1	0	0	0	0	1	1	0
33051	341467	44	2	ABCA8	6	38	2	0	0	0	0	0	0	0	1	0	0	0	1	0	1	2	0	0	0	0	3	0	1	1	0	1	1	3	0	3	6	4	0	0	1	0	1	0	0	0	0	0	1
82879	391295	44	2	ABCA8	6	38	2	0	0	0	0	0	0	0	1	0	0	0	1	0	1	2	0	0	0	0	3	0	1	1	0	1	1	3	0	3	6	4	0	0	1	0	1	0	0	0	0	0	1
119056	427472	44	2	ERBB2IP	6	38	0	3	1	0	0	0	2	1	0	2	0	0	0	0	0	2	0	1	0	0	1	0	4	1	2	1	1	0	0	2	2	1	0	2	1	0	0	0	2	0	0	0	0
25058	333474	44	2	INADL	6	38	1	1	4	0	0	0	0	0	1	0	0	0	2	0	1	2	0	0	0	0	0	1	2	1	2	1	1	2	0	1	1	1	0	0	1	0	0	0	0	0	0	0	0
53328	361744	43	2	GAK	6	37	2	1	1	0	0	0	0	2	0	0	0	0	0	0	0	1	0	1	0	0	1	3	3	2	1	3	3	1	0	0	1	1	0	0	0	0	0	0	0	0	0	0	0
58989	367405	43	2	GAK	6	37	2	1	1	0	0	0	0	2	0	0	0	0	0	0	0	1	0	2	0	0	1	2	3	2	1	3	3	1	0	0	1	1	0	0	0	0	0	0	0	0	0	0	0
56928	365344	43	2	GAK	6	37	2	1	1	0	0	0	0	2	0	0	0	0	0	0	0	1	0	2	0	0	1	2	3	2	1	3	3	1	0	0	1	1	0	0	0	0	0	0	0	0	0	0	0
150254	458670	43	2	KANSL1	6	37	1	1	0	0	1	0	0	0	0	0	0	0	0	0	0	1	0	0	0	0	0	3	3	2	1	0	0	1	0	2	0	1	1	0	0	0	1	0	0	0	2	0	1
140342	448758	43	2	CREBBP	6	37	1	1	1	0	0	0	0	0	2	0	0	1	0	0	1	1	0	0	0	0	3	4	2	2	1	1	0	2	0	1	0	0	0	0	1	0	0	0	0	0	0	0	0
96601	405017	43	2		6	37	1	1	2	0	0	0	1	0	0	0	0	0	1	1	0	0	0	0	1	0	1	0	2	3	1	1	2	2	0	4	0	2	0	0	1	1	0	1	0	0	0	1	0
104042	412458	43	2	PTPRT	6	37	1	2	0	0	0	0	1	0	0	0	0	0	0	0	1	2	0	0	0	0	4	2	0	0	1	2	0	2	0	0	2	0	0	0	0	0	2	0	0	0	1	0	0
34007	342423	43	2	PNPLA6	6	37	2	4	3	0	1	0	0	0	0	0	0	0	0	0	0	1	0	0	0	1	0	1	4	3	5	0	2	1	0	1	2	1	0	0	1	1	0	0	0	0	0	1	0
148517	456933	43	2	PNPLA6	6	37	2	4	3	0	1	0	0	0	0	0	0	0	0	0	0	1	0	0	0	1	0	1	4	3	5	0	2	1	0	1	2	1	0	0	1	1	0	0	0	0	0	1	0
28201	336617	43	2	PARD3	6	37	3	0	3	0	0	0	0	0	0	1	0	1	0	0	0	0	0	0	0	0	2	2	1	2	1	1	1	1	0	0	1	3	0	1	0	2	0	0	0	1	2	0	0
58395	366811	43	2	RIMS2	6	37	0	1	1	0	0	0	1	1	1	0	0	0	2	0	0	1	0	0	0	0	0	1	2	2	3	1	1	1	0	2	2	0	0	1	0	0	0	0	0	0	0	1	0
48257	356673	43	2	DKFZp686K04147	6	37	1	3	0	0	0	0	1	0	0	0	1	0	0	1	1	0	0	0	0	0	1	4	0	1	2	1	2	0	0	1	0	1	0	0	0	1	0	0	0	0	1	0	0
27225	335641	43	2	ERBB2IP	6	37	0	1	1	0	0	0	2	1	0	2	0	0	0	0	0	2	0	1	0	0	1	1	4	1	2	1	1	0	0	2	1	1	0	2	1	0	0	0	2	0	0	0	0
54677	363093	43	2	LOC100652824	6	37	4	2	1	0	0	0	2	0	0	0	0	0	0	0	0	1	1	0	0	0	1	5	0	1	1	0	1	2	0	1	4	0	0	0	0	1	0	1	0	0	0	0	1
47870	356286	43	2	LOC100652824	6	37	4	2	1	0	0	0	2	0	0	0	0	0	0	0	0	1	1	0	0	0	1	4	0	2	1	0	1	2	0	1	4	0	0	0	0	1	0	1	0	0	0	0	1
109333	417749	43	2	SLTM	6	37	1	2	1	0	0	0	0	1	0	0	1	0	0	2	0	5	0	1	0	0	1	1	2	1	2	1	1	1	0	0	1	1	0	0	0	0	0	1	0	1	0	1	0
89905	398321	43	2	SLTM	6	37	1	2	1	0	0	0	0	1	0	0	1	0	0	2	0	5	0	1	0	0	1	1	2	1	2	1	1	1	0	0	1	1	0	0	0	0	0	1	0	1	0	1	0
5673	314089	43	2	SMARCC2	6	37	1	2	0	0	0	0	1	0	0	1	0	1	1	0	0	0	0	0	0	1	0	0	2	0	0	2	0	1	0	2	2	1	1	0	0	2	0	0	1	0	0	1	0
129475	437891	43	2	SMARCC2	6	37	1	2	0	0	0	0	1	0	0	1	0	1	1	0	0	0	0	0	0	1	0	0	2	0	0	2	0	1	0	2	2	1	1	0	0	2	0	0	1	0	0	1	0
133535	441951	43	2	SMARCC2	6	37	1	2	0	0	0	0	1	0	0	1	0	1	1	0	0	0	0	0	0	1	0	0	2	0	0	2	0	1	0	2	2	1	1	0	0	2	0	0	1	0	0	1	0
66125	374541	42	2		6	36	0	0	1	0	0	0	0	0	0	0	0	0	0	0	0	1	0	0	0	1	1	3	3	1	3	2	1	5	0	0	0	0	0	0	0	0	1	1	0	0	0	0	0
8352	316768	42	2	ADAMTS2	6	36	0	0	1	0	0	0	0	0	1	0	0	1	0	0	1	0	0	0	1	0	2	1	1	2	2	1	2	1	0	1	1	0	0	1	0	2	0	0	0	0	1	1	0
27518	335934	42	2		6	36	1	0	1	0	0	0	0	0	0	1	0	0	0	0	0	1	0	0	0	0	0	1	1	3	2	1	2	1	0	2	4	1	0	0	0	0	2	0	0	1	1	0	0
24322	332738	42	2	LOC101929573	6	36	0	0	1	1	1	1	1	0	0	0	1	1	1	0	0	0	0	0	0	0	0	0	2	5	4	2	3	3	0	0	1	1	1	0	0	2	0	0	0	0	0	0	0
108137	416553	42	2	EHBP1L1	6	36	3	0	1	0	0	1	0	0	0	0	0	0	0	0	0	1	0	0	0	0	2	3	4	2	2	0	1	0	0	2	1	0	0	0	0	0	0	1	0	0	0	0	0
110140	418556	42	2	MPRIP	6	36	0	1	1	0	0	0	0	0	0	0	0	0	0	1	0	2	0	0	0	0	1	0	0	2	4	0	1	3	0	0	1	2	0	0	0	1	2	0	0	1	0	0	0
146017	454433	42	2	PTPRT	6	36	0	2	0	0	0	0	1	0	0	0	0	0	0	0	0	2	0	0	0	0	4	2	0	0	1	1	1	2	0	0	2	0	0	0	0	0	2	0	0	0	1	0	0
141626	450042	42	2	CREBBP	6	36	2	1	1	0	0	0	0	0	2	0	0	1	0	0	1	0	0	0	0	0	4	4	2	2	1	1	0	2	0	1	0	0	0	0	0	0	0	0	0	0	0	0	0
40952	349368	42	2	SFSWAP	6	36	2	3	0	0	0	0	1	1	1	0	0	0	0	0	0	0	0	0	0	0	2	2	2	1	4	2	1	1	0	1	0	1	0	0	0	0	0	0	1	0	0	2	0
63589	372005	42	2	PTPRT	6	36	0	2	0	0	0	0	1	0	0	0	0	0	0	0	1	2	0	0	0	0	4	2	0	0	1	2	0	2	0	0	2	0	0	0	0	0	2	0	0	0	1	0	0
27505	335921	42	2		6	36	2	0	1	0	2	0	2	0	1	0	0	0	0	0	0	2	0	0	0	0	5	2	2	1	2	0	1	3	0	2	1	1	0	1	1	1	0	0	0	0	0	0	0
7746	316162	42	2	ATP13A3	6	36	0	1	1	0	0	1	0	0	0	0	0	0	0	0	0	6	0	0	0	0	3	2	2	4	2	0	0	0	0	0	1	1	0	1	1	1	1	1	0	0	0	0	0
99088	407504	42	2	PARD3	6	36	3	0	3	0	0	0	0	0	0	1	0	1	0	0	0	0	0	0	0	0	2	2	1	2	1	1	1	1	0	0	1	3	0	1	0	2	0	0	0	1	2	0	0
138609	447025	42	2	PARD3	6	36	3	0	3	0	0	0	0	0	0	1	0	1	0	0	0	0	0	0	0	0	2	2	1	2	1	1	1	1	0	0	1	3	0	1	0	2	0	0	0	1	2	0	0
31684	340100	42	2	PARD3	6	36	3	0	3	0	0	0	0	0	0	1	0	1	0	0	0	0	0	0	0	0	2	0	2	2	1	1	1	1	0	0	1	3	0	1	0	2	0	0	0	1	3	0	0
111498	419914	42	2	PARD3	6	36	3	0	3	0	0	0	0	0	0	1	0	1	0	0	0	0	0	0	0	0	2	0	2	2	1	1	1	1	0	0	1	3	0	1	0	2	0	0	0	1	3	0	0
26306	334722	42	2	MYBBP1A	6	36	0	0	2	0	0	0	0	1	1	0	0	0	1	0	1	1	0	0	0	0	2	1	2	0	3	0	0	0	0	2	0	4	0	0	0	1	0	1	0	2	0	0	0
36689	345105	42	2		6	36	2	2	3	0	0	1	2	0	0	0	0	1	0	1	1	0	0	0	0	0	2	0	4	2	1	0	3	1	0	2	3	0	0	0	0	0	0	1	0	0	2	1	0
21683	330099	42	2	INADL	6	36	1	1	3	0	0	0	0	0	1	0	0	0	2	0	1	2	0	0	0	0	0	1	2	1	2	1	1	1	0	1	1	1	0	0	1	0	0	0	0	0	0	0	0
108876	417292	41	2	USP4	6	35	0	0	1	0	0	0	0	0	0	0	0	0	0	0	0	1	0	0	0	1	1	3	3	1	3	2	1	5	0	1	0	0	0	0	0	0	1	1	0	0	0	0	0
151632	460048	41	2	NFASC	6	35	0	0	1	0	0	0	0	0	0	0	0	1	0	0	0	1	0	0	1	0	2	2	3	1	3	3	1	2	0	3	1	1	0	0	1	0	1	0	0	1	0	0	0
145609	454025	41	2	CNTRL	6	35	0	0	2	0	0	0	0	0	1	0	0	0	0	1	0	0	0	0	0	0	6	0	1	1	4	0	1	0	0	0	2	3	0	0	0	1	1	0	0	0	0	0	0
71155	379571	41	2	GAK	6	35	2	0	1	0	0	0	0	1	0	0	0	0	0	0	0	1	0	2	0	0	1	2	3	2	1	3	2	1	0	0	1	1	0	0	0	0	0	0	0	0	0	0	0
94413	402829	41	2	SETDB1	6	35	1	0	1	0	0	0	0	0	1	0	0	0	1	0	0	1	0	1	0	0	4	1	1	2	3	1	2	1	0	1	2	1	0	1	0	0	0	1	0	0	0	1	0
124945	433361	41	2	SETDB1	6	35	1	0	1	0	0	0	0	0	1	0	0	0	1	0	0	1	0	1	0	0	4	1	1	2	3	1	2	1	0	1	2	1	0	1	0	0	0	1	0	0	0	1	0
89162	397578	41	2	GAK	6	35	2	1	1	0	0	0	0	1	0	0	0	0	0	0	0	1	0	2	0	0	1	2	3	2	1	3	3	1	0	0	1	1	0	0	0	0	0	0	0	0	0	0	0
91911	400327	41	2	KANSL1	6	35	1	1	0	0	1	0	0	0	0	0	0	0	0	0	0	1	0	0	0	0	0	3	3	2	1	0	0	1	0	2	0	1	1	0	0	0	1	0	0	0	2	0	1
92416	400832	41	2	KANSL1	6	35	1	1	0	0	1	0	0	0	0	0	0	0	0	0	0	1	0	0	0	0	0	3	3	2	1	0	0	1	0	2	0	1	1	0	0	0	1	0	0	0	2	0	1
89379	397795	41	2	PHACTR2	6	35	1	2	0	0	0	0	0	0	0	0	0	0	0	0	0	2	0	0	0	0	2	2	4	1	0	1	0	1	0	0	2	0	0	2	0	0	0	1	0	0	0	0	0
109044	417460	41	2	CCDC136	6	35	2	0	1	0	1	0	0	0	0	0	0	0	0	1	0	1	0	0	0	0	4	0	1	1	2	1	2	1	0	0	2	1	0	0	0	0	2	1	0	0	0	0	1
113803	422219	41	2	CAST	6	35	2	0	1	0	0	0	0	0	0	0	0	1	0	0	0	4	0	0	0	0	4	2	2	0	3	2	1	1	0	0	0	3	0	0	0	0	1	0	0	0	0	0	0
14369	322785	41	2	BRPF3	6	35	1	3	1	0	0	0	0	0	0	0	0	0	1	0	0	1	0	0	0	0	2	1	1	1	4	0	2	1	0	2	2	1	0	0	1	1	1	1	1	0	0	0	0
887	309303	41	2	SLC38A10	6	35	1	0	0	0	0	1	0	0	0	0	0	0	1	1	1	0	0	1	1	0	2	2	1	0	1	0	2	1	0	2	0	1	0	0	1	1	1	0	0	0	0	2	0
65043	373459	41	2	KIAA1107	6	35	2	0	1	0	0	1	0	0	0	0	0	0	1	0	1	2	0	0	0	0	2	4	2	1	3	1	0	0	0	2	0	0	0	1	1	1	0	0	1	0	0	0	0
97970	406386	41	2	DISP2	6	35	1	2	2	1	1	0	0	0	0	0	1	0	0	0	0	0	0	0	1	0	1	0	1	3	1	3	3	1	0	3	1	1	1	0	0	0	0	0	0	0	0	0	0
13513	321929	41	2	hCG_1794678	6	35	1	2	1	0	0	0	0	0	1	0	1	0	0	0	0	1	0	1	0	0	2	1	0	2	2	0	0	1	0	1	3	2	0	0	0	0	0	1	1	1	0	2	0
16535	324951	41	2	CAPN3	6	35	3	1	2	1	0	0	1	0	0	0	0	0	0	0	1	2	0	0	1	0	1	1	2	0	5	2	1	0	0	3	2	0	0	0	0	1	0	2	0	0	0	0	0
121923	430339	41	2	FREM1	6	35	2	5	1	0	0	0	0	1	0	0	0	0	0	0	0	3	0	0	0	0	2	0	1	2	1	0	1	0	0	1	4	1	0	0	0	0	0	0	0	1	0	1	0
41656	350072	40	2	USP4	6	34	0	0	1	0	0	0	0	0	0	0	0	0	0	0	0	1	0	0	0	1	1	3	3	1	3	2	1	5	0	1	0	0	0	0	0	0	1	1	0	0	0	0	0
97749	406165	40	2	USP4	6	34	0	0	1	0	0	0	0	0	0	0	0	0	0	0	0	1	0	0	0	1	1	3	3	1	3	2	1	5	0	1	0	0	0	0	0	0	1	1	0	0	0	0	0
108364	416780	40	2	PRDM15	6	34	1	1	1	0	0	0	0	0	1	0	0	0	0	0	0	0	0	0	1	0	4	3	1	2	1	1	1	2	0	1	2	0	0	0	0	0	0	0	0	0	1	0	0
126447	434863	40	2	PHKA2	6	34	0	0	1	0	0	0	0	0	0	0	1	0	1	0	0	0	0	0	0	0	2	5	0	3	0	1	1	0	0	0	1	2	0	0	0	0	0	1	1	0	1	0	0
15312	323728	40	2	SETDB1	6	34	1	0	1	0	0	0	0	0	1	0	0	0	1	0	0	1	0	1	0	0	4	1	1	2	2	1	2	1	0	1	2	1	0	1	0	0	0	1	0	0	0	1	0
43218	351634	40	2	LIMCH1	6	34	0	0	1	0	1	0	0	0	0	0	0	0	1	0	0	3	0	0	0	0	3	2	1	1	2	1	3	1	0	0	0	0	1	1	0	0	1	0	0	0	1	0	0
116810	425226	40	2	CAST	6	34	2	0	1	0	0	0	0	0	0	0	0	1	0	0	0	3	0	0	1	0	4	2	2	0	3	2	1	1	0	0	0	3	0	0	0	0	0	0	0	0	0	0	0
94928	403344	40	2	PHLDB2	6	34	1	0	0	1	1	0	0	0	0	1	0	1	2	0	0	0	0	0	0	1	0	3	2	2	4	4	0	0	0	1	1	0	0	0	1	0	1	0	1	0	0	0	0
79365	387781	40	2	SMTN	6	34	1	0	2	0	0	0	0	0	2	0	0	0	0	0	0	1	0	1	0	0	2	1	1	2	2	1	2	2	0	2	4	2	0	0	0	0	0	0	0	0	0	0	0
20655	329071	40	2	ZC3H7B	6	34	0	0	1	0	1	0	1	1	0	1	0	1	0	0	0	1	0	0	0	0	3	1	1	3	2	1	2	1	0	2	0	1	0	0	1	0	0	0	0	0	0	0	0
30058	338474	40	2	PTPRT	6	34	0	2	0	0	0	0	1	0	0	0	0	0	0	0	0	2	0	0	0	0	4	2	0	0	1	1	0	2	0	0	2	0	0	0	0	0	2	0	0	0	1	0	0
58778	367194	40	2	ATP13A3	6	34	0	1	1	0	0	1	0	0	0	0	0	0	0	0	0	5	0	0	0	0	3	2	2	4	2	0	0	0	0	0	1	1	0	1	1	1	1	1	0	0	0	0	0
98780	407196	40	2	LOC100652824	6	34	4	1	1	0	0	0	2	0	0	0	0	0	0	0	0	1	1	0	0	0	1	4	0	2	1	0	1	2	0	1	2	0	0	0	0	1	0	1	0	0	0	0	1
31604	340020	40	2	RASIP1	6	34	3	0	2	0	0	0	1	0	0	2	0	1	0	0	1	0	1	1	0	0	1	2	3	1	1	2	1	1	0	1	1	2	0	0	2	1	1	0	0	0	0	0	0
55400	363816	40	2	RASIP1	6	34	3	0	2	0	0	0	1	0	0	2	0	1	0	0	1	0	1	1	0	0	1	2	3	1	1	2	1	1	0	1	1	2	0	0	2	1	1	0	0	0	0	0	0
48439	356855	40	2	RASIP1	6	34	3	0	2	0	0	0	1	0	0	2	0	1	0	0	1	0	1	1	0	0	1	2	3	1	1	2	1	1	0	1	1	2	0	0	2	1	1	0	0	0	0	0	0
133656	442072	40	2	RASIP1	6	34	3	0	2	0	0	0	1	0	0	2	0	1	0	0	1	0	1	1	0	0	1	2	3	1	1	2	1	1	0	1	1	2	0	0	2	1	1	0	0	0	0	0	0
108979	417395	40	2	FMNL1	6	34	1	5	1	0	0	0	0	1	0	0	0	0	0	0	0	0	0	0	0	0	2	1	1	0	2	1	1	1	0	1	1	1	0	0	0	0	0	0	1	1	0	0	0
113443	421859	39	2	NFASC	6	33	0	0	1	0	0	0	0	0	0	0	0	1	0	0	0	1	0	0	1	0	3	2	3	1	2	3	1	2	0	3	2	1	0	0	1	0	1	0	0	0	0	0	0
77571	385987	39	2	TANC2	6	33	0	1	0	0	0	0	0	0	1	0	0	1	0	0	1	1	0	0	1	0	2	0	2	1	4	2	2	2	0	1	1	1	0	0	0	2	0	1	0	0	1	1	0
123665	432081	39	2	PHKA2	6	33	0	1	1	0	0	0	0	0	0	0	1	0	1	0	0	0	0	0	0	0	2	5	0	3	0	1	1	0	0	0	1	2	0	0	0	0	0	1	1	0	1	0	0
85062	393478	39	2	MAP2	6	33	1	1	0	0	0	0	1	0	0	0	0	2	0	1	0	0	0	0	0	0	2	1	3	1	0	5	1	2	0	1	2	0	0	0	0	0	0	0	0	0	0	1	1
118453	426869	39	2	PAPSS2	6	33	1	0	0	1	1	0	0	0	1	0	0	0	0	0	0	0	0	0	0	0	2	3	0	1	2	0	1	0	0	4	1	1	2	1	1	0	0	2	0	0	1	0	0
100674	409090	39	2	CAST	6	33	2	0	1	0	0	0	0	0	0	0	0	1	0	0	0	3	0	0	1	0	4	2	2	0	3	1	1	1	0	0	0	3	0	0	0	0	0	0	0	0	0	0	0
87802	396218	39	2	ZC3H7B	6	33	0	0	1	0	1	0	1	1	0	1	0	1	0	0	0	1	0	0	0	0	3	1	1	3	2	1	2	1	0	2	0	1	0	0	1	0	0	0	0	0	0	0	0
114799	423215	39	2	CAST	6	33	2	0	1	0	0	0	0	0	0	0	0	1	0	0	0	3	0	0	1	0	3	2	2	0	3	2	1	1	0	0	0	3	0	0	0	0	0	0	0	0	0	0	0
64466	372882	39	2		6	33	0	0	1	0	1	0	0	0	0	1	0	0	1	0	0	3	0	0	0	0	3	2	1	1	2	1	2	1	0	0	0	0	1	1	0	1	0	0	0	0	0	0	0
47171	355587	39	2	MPHOSPH9	6	33	1	0	1	0	0	0	0	0	0	0	0	1	1	0	1	2	0	0	0	0	1	1	1	3	2	1	2	2	0	1	2	1	1	0	0	0	0	0	0	0	2	0	0
7875	316291	39	2	MPHOSPH9	6	33	1	0	1	0	0	0	0	0	0	0	0	1	1	0	1	2	0	0	0	0	1	1	1	3	2	1	2	2	0	1	2	1	1	0	0	0	0	0	0	0	2	0	0
37036	345452	39	2	BRPF3	6	33	1	3	1	0	0	0	0	0	0	0	0	0	1	0	0	1	0	0	0	0	2	1	1	1	4	0	2	1	0	2	2	1	0	0	1	1	1	1	1	0	0	0	0
31784	340200	39	2	CCDC136	6	33	1	0	1	0	1	0	0	0	0	0	0	0	0	1	0	1	0	0	0	0	4	0	1	1	1	1	0	1	0	1	2	1	0	0	0	0	2	1	0	0	0	0	1
29413	337829	39	2	GPR112	6	33	0	2	1	0	0	0	0	1	1	1	0	0	0	0	0	1	0	0	0	0	2	1	2	0	4	1	1	1	0	0	2	2	0	0	0	0	0	1	1	0	0	0	0
55031	363447	39	2	ATP13A3	6	33	0	1	0	0	0	1	0	0	0	0	0	0	0	0	0	6	0	0	0	0	3	2	2	4	2	0	0	0	0	0	1	1	0	1	1	1	1	0	0	0	0	0	0
44016	352432	39	2	ATP13A3	6	33	0	1	0	0	0	1	0	0	0	0	0	0	0	0	0	6	0	0	0	0	3	2	2	4	2	0	0	0	0	0	1	1	0	1	1	1	1	0	0	0	0	0	0
61130	369546	39	2	RIMS2	6	33	0	1	1	0	0	0	1	1	1	0	0	0	1	0	0	0	0	0	0	0	0	0	2	2	3	1	1	1	0	2	2	0	0	1	0	0	0	0	0	0	0	1	0
76164	384580	39	2	KIAA1468	6	33	2	2	0	0	0	1	0	0	1	0	0	0	0	0	0	2	0	2	0	0	0	2	3	1	2	3	0	1	0	2	0	2	0	0	2	0	1	1	0	0	0	1	1
28039	336455	39	2		6	33	2	0	1	0	0	1	0	0	0	0	0	0	1	0	1	2	0	0	0	0	3	3	2	1	3	0	0	0	0	2	0	0	0	1	1	1	0	0	1	0	0	0	0
16873	325289	39	2	ITSN1	6	33	1	2	1	0	1	0	0	0	0	0	0	0	0	0	1	0	0	1	0	0	1	1	2	1	1	1	1	1	0	0	2	1	0	1	0	1	0	0	0	1	1	0	0
104626	413042	39	2	KIAA1107	6	33	2	0	1	0	0	1	0	0	0	0	0	0	1	0	1	2	0	0	0	0	2	3	2	1	2	1	0	0	0	2	0	0	0	1	1	1	0	0	1	0	0	0	0
31939	340355	39	2	RASIP1	6	33	3	0	2	0	0	0	1	0	0	2	0	1	0	0	0	0	1	1	0	0	1	2	3	1	1	2	1	1	0	1	1	2	0	0	2	1	1	0	0	0	0	0	0
48282	356698	39	2	ABCA8	6	33	2	1	0	0	0	0	0	0	1	0	0	0	1	0	1	2	0	0	0	0	3	0	1	1	0	1	1	3	0	3	3	0	0	0	1	0	1	0	0	0	0	0	0
45526	353942	39	2	FMNL1	6	33	1	6	1	0	0	0	0	1	0	0	0	0	0	0	0	0	0	0	0	0	3	1	1	0	1	1	1	1	0	1	1	1	0	0	0	0	0	0	1	1	0	0	0
118112	426528	39	2	INADL	6	33	0	1	3	0	0	0	0	0	1	0	0	0	2	0	1	2	0	0	0	0	0	0	2	1	2	1	1	1	0	2	0	1	0	0	1	0	0	0	0	0	0	0	0
78606	387022	39	2	PDZD7	6	33	0	1	1	0	0	0	1	0	0	1	0	0	0	1	0	1	0	0	0	0	0	1	0	2	0	0	0	0	0	0	2	0	0	1	0	1	0	0	2	0	1	0	0
41349	349765	38	2	NFASC	6	32	0	0	1	0	0	0	0	0	0	0	0	1	0	0	0	1	0	0	1	0	2	2	4	0	3	3	1	2	0	1	1	1	0	0	1	0	1	0	0	1	0	0	0
90941	399357	38	2	NFASC	6	32	0	0	1	0	0	0	0	0	0	0	0	1	0	0	0	1	0	0	1	0	3	2	3	1	1	3	1	2	0	3	2	1	0	0	1	0	1	0	0	0	0	0	0
43829	352245	38	2	GAREML	6	32	0	0	2	0	0	0	0	1	0	0	0	0	0	0	0	1	0	0	0	0	0	5	1	1	2	3	2	2	0	0	1	3	0	0	0	0	0	0	0	0	0	0	0
51573	359989	38	2	PHKA2	6	32	0	0	1	0	0	0	0	0	0	0	1	0	1	0	0	0	0	0	0	0	2	5	0	3	0	1	1	0	0	0	1	2	0	0	0	0	0	1	1	0	1	0	0
104158	412574	38	2		6	32	0	1	0	0	0	0	0	1	0	1	0	0	0	1	0	0	0	0	0	0	2	4	2	0	2	1	3	1	0	1	0	0	1	0	1	0	0	0	1	0	1	0	0
142567	450983	38	2	PRDM15	6	32	1	1	1	0	0	0	0	0	1	0	0	0	0	0	0	0	0	0	1	0	4	3	1	2	1	1	1	2	0	1	2	0	0	0	0	0	0	0	0	0	0	0	0
50503	358919	38	2	KANSL1	6	32	1	1	0	0	0	0	0	0	0	0	0	0	0	0	0	1	0	0	0	0	0	3	3	0	1	1	0	1	0	2	0	0	1	0	0	0	0	0	0	0	1	0	1
56206	364622	38	2	KANSL1	6	32	1	1	0	0	1	0	0	0	0	0	0	0	0	0	0	1	0	0	0	0	0	3	3	2	1	0	0	1	0	1	0	1	1	0	0	0	1	0	0	0	2	0	1
133524	441940	38	2	LRRK2	6	32	0	2	0	1	0	0	0	1	1	0	0	1	0	0	0	1	0	0	0	0	2	1	3	2	1	3	2	1	0	1	2	0	0	0	1	0	1	1	0	0	0	0	1
9977	318393	38	2	SMTN	6	32	1	0	2	0	0	0	0	0	2	0	0	0	0	0	0	1	0	0	0	0	2	1	1	2	2	1	2	2	0	1	4	1	0	0	0	0	0	0	0	0	0	0	0
95259	403675	38	2	MPHOSPH9	6	32	0	0	1	0	0	0	0	0	0	0	0	1	1	0	1	2	0	0	0	0	1	1	1	3	2	1	2	2	0	1	2	1	1	0	0	0	0	0	0	0	2	0	0
88288	396704	38	2	KIAA1211L	6	32	1	0	1	0	0	0	0	0	0	1	0	0	2	0	0	0	0	0	0	0	2	0	2	3	1	1	1	1	0	0	1	3	0	1	0	0	1	1	2	0	0	1	0
102537	410953	38	2	SPG11	6	32	0	1	0	0	0	1	0	0	0	0	0	0	0	1	0	2	0	0	0	0	1	2	0	1	3	1	2	1	0	0	0	0	0	0	0	0	0	1	0	0	1	0	0
79278	387694	38	2	CAST	6	32	2	0	1	0	0	0	0	0	0	0	0	1	0	0	0	3	0	0	1	0	4	2	2	0	3	2	0	0	0	0	0	3	0	0	0	0	0	0	0	0	0	0	0
16126	324542	38	2	CAST	6	32	2	0	1	0	0	0	0	0	0	0	0	1	0	0	0	3	0	0	1	0	3	2	2	0	3	1	1	1	0	0	0	3	0	0	0	0	0	0	0	0	0	0	0
66375	374791	38	2	KIAA1211L	6	32	1	0	1	0	0	0	0	0	0	1	0	0	2	0	0	0	0	0	0	0	1	0	2	2	1	1	1	1	0	0	1	3	0	1	0	0	1	1	2	0	0	1	0
90496	398912	38	2	FMN1	6	32	3	0	0	0	0	0	0	0	0	0	0	0	2	1	0	3	1	0	0	0	1	4	3	0	2	0	2	2	0	0	0	1	0	0	0	0	0	0	0	0	0	1	0
3399	311815	38	2	CAST	6	32	2	0	1	0	0	0	0	0	0	0	0	1	0	0	0	4	0	0	0	0	4	2	2	0	3	1	0	0	0	0	0	3	0	0	0	0	1	0	0	0	0	0	0
62763	371179	38	2	ATP13A3	6	32	0	1	1	0	0	1	0	0	0	0	0	0	0	0	0	5	0	0	0	0	3	2	1	4	1	0	0	0	0	0	1	1	0	1	1	1	1	1	0	0	0	0	0
55231	363647	38	2	FMNL1	6	32	1	5	1	0	0	0	0	1	0	0	0	0	0	0	0	0	0	0	0	0	3	1	1	0	1	1	1	1	0	1	1	1	0	0	0	0	0	0	1	1	0	0	0
131450	439866	38	2	PFAS	6	32	1	2	2	0	0	0	1	1	1	0	0	0	0	0	0	1	0	0	0	1	2	0	1	2	0	1	0	3	0	1	1	0	0	0	1	0	1	0	0	0	0	0	0
19550	327966	38	2	KCNMA1	6	32	0	1	0	0	0	0	0	0	0	0	1	0	1	0	1	4	0	0	0	0	2	0	1	0	2	1	1	1	0	2	0	1	0	0	0	0	0	0	0	0	0	1	0
77742	386158	38	2	LOC101927276	6	32	1	2	0	0	0	0	0	0	0	0	0	1	1	1	0	2	0	0	1	0	1	2	1	2	1	0	1	0	0	1	1	0	2	1	1	0	0	0	0	0	1	2	1
145048	453464	38	2	AKAP13	6	32	4	0	1	0	0	0	0	0	0	0	0	1	0	1	1	2	0	0	0	0	3	0	2	0	1	0	1	2	0	1	0	1	0	0	0	0	0	0	1	1	0	1	1
37385	345801	38	2		6	32	1	3	1	0	0	0	0	0	0	0	0	0	1	0	0	0	0	0	0	1	1	1	0	2	0	0	1	0	0	1	0	2	0	1	0	0	0	0	0	0	1	1	1
7886	316302	38	2	MYO1B	6	32	1	4	1	1	0	1	0	0	0	0	0	0	0	0	1	0	0	0	0	0	0	0	3	1	1	1	1	0	0	4	2	3	0	0	1	1	1	0	0	0	0	0	1
17714	326130	38	2	MYO1B	6	32	1	4	1	1	0	1	0	0	0	0	0	0	0	0	1	0	0	0	0	0	0	0	3	1	1	1	1	0	0	4	2	3	0	0	1	1	1	0	0	0	0	0	1
18416	326832	38	2	SMARCC2	6	32	1	2	0	0	0	0	0	0	0	1	0	1	1	0	0	0	0	0	0	1	0	0	2	0	0	1	0	1	0	2	2	1	1	0	0	2	0	0	1	0	0	1	0
134647	443063	38	2	SMARCC2	6	32	1	2	0	0	0	0	0	0	0	1	0	1	1	0	0	0	0	0	0	1	0	0	2	0	0	1	0	1	0	2	2	1	1	0	0	2	0	0	1	0	0	1	0
20858	329274	37	2	NFASC	6	31	0	0	1	0	0	0	0	0	0	0	0	1	0	0	0	1	0	0	1	0	2	1	4	1	1	3	1	2	0	3	2	1	0	0	1	0	1	0	0	0	0	0	0
152002	460418	37	2	NFASC	6	31	0	0	1	0	0	0	0	0	0	0	0	1	0	0	0	1	0	0	1	0	2	1	4	1	1	3	1	2	0	3	2	1	0	0	1	0	1	0	0	0	0	0	0
59255	367671	37	2	FBLN2	6	31	1	0	0	0	0	0	0	0	0	1	0	0	1	0	0	1	1	0	0	0	3	3	3	2	1	1	1	0	0	1	0	0	1	0	0	0	0	0	0	0	0	0	0
535	308951	37	2	FBLN2	6	31	1	0	0	0	0	0	0	0	0	1	0	0	1	0	0	1	0	0	0	0	3	3	3	2	1	1	1	0	0	1	1	0	1	0	0	0	0	0	0	0	0	0	0
131285	439701	37	2	SETDB1	6	31	1	0	1	0	0	0	0	0	1	0	0	0	1	0	0	1	0	1	0	0	4	1	1	3	2	0	2	1	0	1	2	1	0	1	0	0	0	1	0	0	0	1	0
33446	341862	37	2		6	31	1	0	0	1	0	1	0	0	0	0	0	0	0	0	0	3	0	0	0	0	1	2	2	2	1	1	1	2	0	0	0	1	0	0	0	0	0	0	0	0	0	2	1
107677	416093	37	2	SMTN	6	31	1	0	2	0	0	0	0	0	2	0	0	0	0	0	0	1	0	0	0	0	1	1	1	0	4	1	3	1	0	0	4	1	0	0	0	0	0	0	0	0	0	0	0
123959	432375	37	2	STK31	6	31	1	0	0	0	0	0	1	0	0	1	0	0	0	1	0	1	0	0	2	0	3	2	0	1	1	1	0	2	0	1	0	0	0	0	0	0	0	0	0	0	0	0	1
44483	352899	37	2	CAST	6	31	2	0	1	0	0	0	0	0	0	0	0	1	0	0	0	3	0	0	1	0	4	2	2	0	3	1	0	0	0	0	0	3	0	0	0	0	0	0	0	0	0	0	0
43411	351827	37	2	CAST	6	31	2	0	1	0	0	0	0	0	0	0	0	1	0	0	0	3	0	0	1	0	3	2	2	0	3	2	0	0	0	0	0	3	0	0	0	0	0	0	0	0	0	0	0
127032	435448	37	2		6	31	0	0	1	0	1	0	0	0	0	0	0	0	1	1	0	3	0	0	0	0	3	1	1	1	2	1	2	1	0	0	0	0	1	1	0	0	0	1	0	0	0	0	1
43396	351812	37	2	STK31	6	31	1	0	0	0	0	0	1	0	0	1	0	0	0	1	0	2	0	0	2	0	3	2	0	1	1	1	0	2	0	1	0	0	0	0	0	0	0	0	0	0	0	0	1
21114	329530	37	2	SLC38A10	6	31	1	0	0	0	0	1	0	0	0	0	0	0	1	1	1	0	0	1	0	0	2	2	1	0	1	0	0	2	0	2	0	1	0	0	1	1	1	0	0	0	0	2	0
60245	368661	37	2	ITSN1	6	31	1	2	1	0	1	0	0	0	0	0	0	0	0	0	1	0	0	1	0	0	1	1	2	1	1	1	1	1	0	0	2	0	0	1	0	1	0	0	0	1	1	0	0
778	309194	37	2	ITSN1	6	31	1	2	1	0	1	0	0	0	0	0	0	0	0	0	1	0	0	1	0	0	1	1	2	1	1	1	1	1	0	0	2	0	0	1	0	1	0	0	0	1	1	0	0
59107	367523	37	2	SRRM2	6	31	1	0	1	0	1	0	0	0	0	0	0	0	3	0	0	1	0	0	1	0	1	2	3	1	0	1	2	0	0	1	1	0	0	0	0	1	0	0	0	0	0	3	0
147516	455932	37	2	ZNF592	6	31	0	1	3	0	0	0	0	0	0	0	0	0	0	1	1	1	0	0	0	0	1	1	1	2	2	3	0	0	0	0	2	0	0	0	0	0	1	1	1	0	0	0	0
10567	318983	37	2		6	31	2	0	0	0	1	1	0	0	2	0	0	1	1	0	1	0	0	1	0	0	4	0	2	1	1	2	1	1	0	2	0	0	0	0	0	0	0	0	0	0	0	0	0
27014	335430	37	2		6	31	0	2	3	0	0	0	1	0	0	0	0	0	1	1	0	0	0	0	0	0	2	1	0	1	1	1	1	2	0	0	0	0	0	0	0	0	0	0	1	0	0	1	0
94200	402616	37	2	FMNL1	6	31	1	6	1	0	0	0	0	1	0	0	0	0	0	0	0	0	0	0	0	0	2	1	1	0	1	1	1	1	0	1	0	1	0	0	0	0	0	0	1	1	0	0	0
118761	427177	37	2	FMNL1	6	31	1	6	1	0	0	0	0	1	0	0	0	0	0	0	0	0	0	0	0	0	2	1	1	0	1	1	1	1	0	1	0	1	0	0	0	0	0	0	1	1	0	0	0
137772	446188	37	2	PTK2	6	31	1	4	1	0	0	0	0	0	0	0	0	2	1	0	0	1	0	1	0	0	1	3	1	0	1	0	1	1	0	0	0	0	0	0	0	1	0	0	0	0	1	0	0
152482	460898	37	2	PTK2	6	31	1	5	1	0	0	0	0	0	0	0	0	2	1	0	0	1	0	0	0	0	1	3	1	0	1	0	1	1	0	0	1	0	0	0	0	1	0	0	0	0	1	0	0
79247	387663	37	2	PTPRC	6	31	1	1	1	1	0	0	2	0	0	0	0	0	0	0	1	5	0	0	0	1	0	1	2	1	2	1	1	0	0	1	2	1	0	0	1	1	0	0	0	1	0	0	1
48396	356812	37	2	PTPRC	6	31	1	1	1	1	0	0	2	0	0	0	0	0	0	0	1	5	0	0	0	1	0	1	2	1	2	1	1	0	0	1	2	1	0	0	1	1	0	0	0	1	0	0	1
93712	402128	36	2	NFASC	6	30	0	0	1	0	0	0	0	0	0	0	0	0	0	0	0	1	0	0	1	0	2	1	4	1	1	3	1	2	0	3	2	1	0	0	1	0	1	0	0	0	0	0	0
36979	345395	36	2	NFASC	6	30	0	0	1	0	0	0	0	0	0	0	0	1	0	0	0	1	0	0	1	0	3	2	4	0	2	3	1	2	0	1	2	1	0	0	1	0	1	0	0	0	0	0	0
97932	406348	36	2	NFASC	6	30	0	0	1	0	0	0	0	0	0	0	0	1	0	0	0	1	0	0	1	0	3	2	4	0	2	3	1	2	0	1	2	1	0	0	1	0	1	0	0	0	0	0	0
74565	382981	36	2	MAN2C1	6	30	0	0	2	0	0	0	0	0	0	0	0	0	0	0	0	1	0	0	0	0	3	0	1	3	2	2	1	1	0	1	1	0	0	1	0	0	0	1	0	0	1	0	0
115122	423538	36	2	DCTN1	6	30	0	0	0	0	0	0	0	0	1	0	0	0	0	0	0	1	0	0	0	0	0	0	1	4	2	0	1	1	0	1	0	1	0	0	0	0	1	1	0	0	0	0	0
33881	342297	36	2	GAREML	6	30	0	0	2	0	0	0	0	1	0	0	0	0	0	0	0	1	0	0	0	0	0	5	1	0	2	2	2	2	0	0	1	3	0	0	0	0	0	0	0	0	0	0	0
97066	405482	36	2	KANSL1	6	30	1	1	0	0	0	0	0	0	0	0	0	0	0	0	0	1	0	0	0	0	0	3	3	0	1	1	0	1	0	2	0	0	1	0	0	0	0	0	0	0	1	0	1
139351	447767	36	2	STK31	6	30	1	0	0	0	0	0	1	0	0	1	0	0	0	1	0	0	0	0	2	0	3	2	0	1	1	1	1	1	0	1	0	0	0	0	0	0	0	0	0	0	0	0	1
146661	455077	36	2	KIAA1211L	6	30	1	0	1	0	0	0	0	0	0	1	0	0	2	0	0	0	0	0	0	0	2	0	2	3	1	1	1	1	0	0	1	3	0	0	0	0	1	1	2	0	0	1	0
9806	318222	36	2	PAPSS2	6	30	1	0	0	1	1	0	0	0	1	0	0	0	0	0	0	0	0	0	0	0	2	3	0	1	2	0	1	0	0	3	1	0	2	1	1	0	0	2	0	0	1	0	0
129890	438306	36	2		6	30	1	0	0	1	1	0	0	0	1	0	0	0	0	0	0	0	0	0	0	0	2	3	0	1	2	0	1	0	0	3	1	0	2	1	1	0	0	2	0	0	1	0	0
115579	423995	36	2	MYO6	6	30	1	2	2	0	0	0	0	0	0	0	0	0	1	0	0	0	0	1	0	0	1	1	2	1	3	1	1	2	0	1	1	0	1	0	0	0	1	0	0	0	0	1	1
120006	428422	36	2	SLC9A5	6	30	2	0	1	0	0	0	0	0	0	0	0	0	1	0	0	2	0	0	0	0	0	2	2	2	1	3	1	1	0	0	2	3	0	2	0	1	0	1	0	0	0	0	0
43996	352412	36	2	DISC1	6	30	0	0	1	0	0	0	0	0	0	1	1	1	1	0	0	1	0	2	0	0	0	2	3	0	1	2	1	2	0	0	2	0	0	0	0	0	1	0	0	0	0	1	0
36647	345063	36	2	DKFZp761D171	6	30	1	4	0	0	0	0	0	0	0	0	0	1	0	0	0	1	0	0	0	0	3	0	2	4	2	1	0	0	0	0	2	0	0	0	0	0	1	0	0	0	0	0	0
104315	412731	36	2	KIAA1211L	6	30	1	0	1	0	0	0	0	0	0	1	0	0	2	0	0	0	0	0	0	0	1	0	2	2	1	1	1	1	0	0	1	3	0	1	0	0	1	1	2	0	0	1	0
92183	400599	36	2	CAST	6	30	2	0	1	0	0	0	0	0	0	0	0	0	0	0	1	3	0	0	1	0	2	2	2	0	3	1	1	1	0	0	0	2	0	0	0	0	0	0	0	0	0	0	0
56429	364845	36	2		6	30	1	0	1	0	1	0	0	0	0	0	0	0	2	0	0	1	0	0	1	0	1	2	3	1	0	1	2	0	0	1	1	0	0	0	0	1	0	0	0	0	0	3	0
137449	445865	36	2	HCFC1	6	30	2	0	1	0	0	0	0	0	0	0	0	0	1	0	0	2	0	0	0	0	1	0	0	3	1	2	3	0	0	1	2	0	0	0	0	1	1	1	0	0	1	0	0
84716	393132	36	2	HCFC1	6	30	2	0	1	0	0	0	0	0	0	0	0	0	1	0	0	2	0	0	0	0	1	0	0	3	1	2	3	0	0	1	2	0	0	0	0	1	1	1	0	0	1	0	0
25685	334101	36	2	CAST	6	30	2	0	1	0	0	0	0	0	0	0	0	1	0	0	0	3	0	0	1	0	3	2	2	0	3	1	0	0	0	0	0	3	0	0	0	0	0	0	0	0	0	0	0
100758	409174	36	2	EPRS	6	30	0	0	1	0	1	0	0	0	0	0	0	1	1	0	0	3	0	1	1	1	1	1	2	1	1	0	4	1	0	0	1	2	0	1	0	1	1	0	0	0	0	0	0
81598	390014	36	2		6	30	0	0	0	0	0	0	2	1	0	0	0	0	0	0	0	2	0	0	0	0	1	0	1	0	1	0	3	1	0	0	0	0	0	0	0	2	0	0	2	0	1	0	0
70214	378630	36	2	PSMD2	6	30	1	2	1	0	0	0	0	0	0	0	0	0	1	0	0	0	0	0	0	1	1	1	0	2	1	0	1	0	0	1	0	1	0	1	0	0	0	0	0	0	2	1	1
67163	375579	36	2	KCNMA1	6	30	0	1	0	0	0	0	0	0	0	0	1	0	1	0	1	4	0	0	0	0	1	0	1	0	4	1	1	1	0	2	0	1	0	0	0	0	0	0	0	0	0	1	0
135877	444293	36	2	FAM83C	6	30	3	1	2	1	0	0	0	0	0	0	0	0	0	0	1	1	0	0	0	0	3	3	0	0	0	0	1	3	0	0	0	0	1	2	0	0	1	0	1	1	0	0	0
147882	456298	36	2	LOC402160	6	30	1	3	1	0	0	0	2	2	0	0	0	0	0	0	0	2	0	0	0	0	2	2	1	2	1	2	0	1	0	0	2	1	0	0	0	1	0	0	0	0	0	0	0
2398	310814	36	2	AKAP13	6	30	4	0	1	0	0	0	0	0	0	0	0	1	0	1	0	2	0	0	0	0	3	0	2	0	1	0	1	2	0	1	0	1	0	0	0	0	0	0	1	1	0	1	1
75903	384319	36	2	KCNMA1	6	30	0	1	0	0	0	0	0	0	0	0	1	0	1	0	1	4	0	0	0	0	2	0	1	0	2	1	1	1	0	1	0	1	0	0	0	0	0	0	0	0	0	1	0
50683	359099	36	2	FMNL1	6	30	1	5	1	0	0	0	0	1	0	0	0	0	0	0	0	0	0	0	0	0	2	1	1	0	1	1	1	1	0	1	0	1	0	0	0	0	0	0	1	1	0	0	0
19326	327742	36	2	FMNL1	6	30	1	6	1	0	0	0	0	0	0	0	0	0	0	0	0	0	0	0	0	0	2	1	1	0	1	1	1	1	0	1	0	1	0	0	0	0	0	0	1	1	0	0	0
105499	413915	36	2	KCNMA1	6	30	0	1	0	0	0	0	0	0	0	0	1	0	1	0	1	4	0	0	0	0	2	0	1	0	2	1	1	1	0	2	0	1	0	0	0	0	0	0	0	0	0	1	0
107149	415565	36	2	KCNMA1	6	30	0	1	0	0	0	0	0	0	0	0	1	0	1	0	1	4	0	0	0	0	2	0	1	0	2	1	1	1	0	2	0	1	0	0	0	0	0	0	0	0	0	1	0
118806	427222	36	2	FMNL1	6	30	1	5	1	0	0	0	0	1	0	0	0	0	0	0	0	0	0	0	0	0	2	1	1	0	1	1	1	1	0	1	0	1	0	0	0	0	0	0	1	1	0	0	0
124984	433400	36	2	PTK2	6	30	1	4	1	0	0	0	0	0	0	0	0	2	1	0	0	1	0	0	0	0	1	3	2	0	1	0	1	1	0	0	1	0	0	0	0	1	0	0	0	0	1	0	0
43786	352202	36	2	FMNL1	6	30	1	6	1	0	0	0	0	1	0	0	0	0	0	0	0	0	0	0	0	0	2	1	1	0	1	1	1	1	0	1	0	1	0	0	0	0	0	0	1	1	0	0	0
12218	320634	36	2	PTK2	6	30	1	5	0	0	0	0	0	0	0	0	0	2	1	0	0	1	0	0	0	0	1	3	1	0	1	0	1	1	0	0	1	0	0	0	0	1	0	0	0	0	1	0	0
137714	446130	36	2	PTK2	6	30	1	4	1	0	0	0	0	0	0	0	0	2	1	0	0	1	0	1	0	0	1	3	1	0	1	0	1	1	0	0	0	0	0	0	0	1	0	0	0	0	1	0	0
131681	440097	36	2	PTK2	6	30	1	5	1	0	0	0	0	0	0	0	0	1	1	0	0	1	0	0	0	0	1	3	1	0	1	0	1	1	0	0	1	0	0	0	0	1	0	0	0	0	1	0	0
7777	316193	36	2	PTK2	6	30	1	6	0	0	0	0	0	0	0	0	0	2	1	0	0	1	0	0	0	0	1	3	1	0	1	0	1	1	0	0	0	0	0	0	0	1	0	0	0	0	1	0	0
50071	358487	36	2	PTK2	6	30	1	5	1	0	0	0	0	0	0	0	0	2	1	0	0	1	0	0	0	0	1	3	1	0	1	0	1	1	0	0	1	0	0	0	0	1	0	0	0	0	1	0	0
39066	347482	36	2	MYO1B	6	30	1	4	1	1	0	1	0	0	0	0	0	0	0	0	1	0	0	0	0	0	0	0	2	1	1	1	1	0	0	4	2	3	0	0	1	1	1	0	0	0	0	0	1
96046	404462	36	2	MYO1B	6	30	1	4	1	1	0	1	0	0	0	0	0	0	0	0	1	0	0	0	0	0	0	0	2	1	1	1	1	0	0	4	2	3	0	0	1	1	1	0	0	0	0	0	1
84515	392931	36	2	MYO1B	6	30	1	4	1	1	0	1	0	0	0	0	0	0	0	0	1	0	0	0	0	0	0	0	2	1	1	1	1	0	0	4	2	3	0	0	1	1	1	0	0	0	0	0	1
132302	440718	36	2	FREM1	6	30	1	5	1	0	0	0	0	1	0	0	0	0	0	0	0	3	0	0	0	0	2	0	1	2	1	0	1	0	0	1	4	1	0	0	0	0	0	0	0	1	0	1	0
113273	421689	36	2	MAPT	6	30	3	1	2	0	1	0	0	0	1	0	0	0	0	0	0	3	0	1	0	0	0	0	1	2	2	0	0	0	0	2	2	0	0	0	0	0	0	0	0	0	0	0	0
27563	335979	35	2	DDX54	6	29	0	0	0	0	0	0	1	0	1	0	0	1	0	0	0	0	0	0	0	0	4	1	2	3	1	2	2	3	0	3	1	0	0	1	0	0	0	0	0	0	0	0	0
42088	350504	35	2	NFASC	6	29	0	0	1	0	0	0	0	0	0	0	0	1	0	0	0	1	0	0	1	0	3	2	4	0	1	3	1	2	0	1	2	1	0	0	1	0	1	0	0	0	0	0	0
29706	338122	35	2	NFASC	6	29	0	0	1	0	0	0	0	0	0	0	0	1	0	0	0	1	0	0	1	0	3	2	4	0	1	3	1	2	0	1	2	1	0	0	1	0	1	0	0	0	0	0	0
84068	392484	35	2	NFASC	6	29	0	0	1	1	0	0	0	0	0	0	0	0	0	0	0	1	0	0	1	0	2	2	3	0	2	3	2	2	0	2	1	1	0	0	1	0	1	0	0	0	0	0	0
30711	339127	35	2	GAREML	6	29	0	0	2	0	0	0	0	1	0	0	0	0	0	0	0	1	0	0	0	0	0	5	1	1	2	2	2	2	0	0	1	2	0	0	0	0	0	0	0	0	0	0	0
62210	370626	35	2	DCTN1	6	29	0	0	0	0	0	0	0	0	1	0	0	0	0	0	0	1	0	0	0	0	0	0	1	4	2	0	1	1	0	1	0	1	0	0	0	0	1	0	0	0	0	0	0
90824	399240	35	2	FBLN2	6	29	1	0	0	0	0	0	0	0	0	1	0	0	1	0	0	2	0	0	0	0	3	3	3	2	0	1	1	0	0	1	1	0	0	0	0	0	0	0	0	0	0	0	0
138785	447201	35	2	GSG2	6	29	1	1	1	0	0	0	1	0	0	1	0	0	0	0	0	0	0	1	0	0	1	3	1	1	3	1	0	2	0	0	0	1	0	0	0	0	0	0	1	0	0	0	0
131031	439447	35	2	MAN2C1	6	29	0	0	2	0	0	0	0	0	0	0	1	0	0	0	0	1	0	0	0	0	3	0	1	1	2	2	0	1	0	1	1	1	0	1	0	0	0	1	0	1	1	0	0
1741	310157	35	2	DISC1	6	29	0	0	1	0	0	0	0	0	0	1	1	1	0	0	0	1	0	1	0	0	0	2	3	0	1	2	1	2	0	0	2	0	0	0	0	0	1	0	0	0	0	1	0
89799	398215	35	2	DISC1	6	29	0	0	1	0	0	0	0	0	0	1	1	1	0	0	0	1	0	1	0	0	0	2	3	0	1	2	1	2	0	0	2	0	0	0	0	0	1	0	0	0	0	1	0
39413	347829	35	2	ARID1B	6	29	0	2	1	0	0	0	0	0	0	0	0	0	0	0	0	0	0	1	0	0	2	0	0	2	1	1	0	1	0	1	6	2	0	0	0	0	0	0	0	0	0	0	0
151170	459586	35	2	ARID1B	6	29	0	2	1	0	0	0	0	0	0	0	0	0	0	0	0	0	0	1	0	0	2	0	0	2	1	1	0	1	0	1	6	2	0	0	0	0	0	0	0	0	0	0	0
131437	439853	35	2	MYO6	6	29	1	2	2	0	0	0	0	0	0	0	0	0	1	0	0	0	0	1	0	0	1	1	2	1	3	1	1	2	0	0	1	0	1	0	0	0	1	0	0	0	0	1	1
954	309370	35	2	SAFB2	6	29	0	1	1	0	0	0	0	0	0	0	0	1	2	1	2	0	0	1	0	0	5	1	1	2	4	1	1	0	0	0	1	1	1	0	0	1	0	0	1	0	0	0	0
32225	340641	35	2	DISC1	6	29	0	0	1	0	0	0	0	0	0	1	1	1	1	0	0	1	0	2	0	0	0	2	3	0	1	2	1	2	0	0	2	0	0	0	0	0	1	0	0	0	0	0	0
98798	407214	35	2	LARP4B	6	29	2	1	0	0	0	1	0	0	0	0	0	0	0	0	1	0	0	0	0	1	1	1	0	0	3	1	2	1	0	1	1	0	0	1	0	0	0	0	0	0	0	2	0
82694	391110	35	2		6	29	1	0	3	0	1	0	0	0	0	0	0	0	0	0	0	0	0	0	0	0	2	0	1	2	1	1	1	1	0	0	1	3	0	2	0	1	0	0	0	1	1	0	0
89536	397952	35	2	CAST	6	29	2	0	1	0	0	0	0	0	0	0	0	0	0	0	1	3	0	0	1	0	1	2	2	0	3	1	1	1	0	0	0	2	0	0	0	0	0	0	0	0	0	0	0
15082	323498	35	2	ITSN1	6	29	1	2	1	0	1	0	0	0	0	0	0	0	0	0	1	0	0	1	0	0	1	1	2	1	1	1	1	1	0	0	2	0	0	0	0	1	0	0	0	1	0	0	0
31049	339465	35	2	HCFC1	6	29	2	0	1	0	0	0	0	0	0	0	0	0	1	0	0	3	0	0	0	0	1	0	0	3	1	2	3	0	0	1	1	0	0	0	0	1	1	1	0	0	1	0	0
113513	421929	35	2	HCFC1	6	29	2	0	1	0	0	0	0	0	0	0	0	0	1	0	0	3	0	0	0	0	1	0	0	3	1	2	3	0	0	1	1	0	0	0	0	1	1	1	0	0	1	0	0
69420	377836	35	2	SCAF11	6	29	2	1	3	0	0	0	1	1	0	0	1	0	0	0	0	0	0	0	0	0	2	2	0	1	2	1	2	2	0	0	1	0	0	0	0	0	0	0	0	0	0	1	0
77843	386259	35	2	FMNL1	6	29	1	5	1	0	0	0	0	0	0	0	0	0	0	0	0	0	0	0	0	0	2	1	1	0	1	1	1	1	0	1	0	1	0	0	0	0	0	0	1	1	0	0	0
77670	386086	35	2	FRMD4A	6	29	0	2	1	0	0	0	0	0	0	0	0	2	0	0	0	3	0	0	1	1	1	1	0	1	1	1	3	1	0	1	2	0	0	0	0	0	0	0	0	0	1	0	0
72433	380849	35	2		6	29	1	1	1	0	0	0	0	0	0	0	0	0	1	0	0	1	0	0	1	1	1	1	1	2	1	0	0	0	0	1	0	1	0	1	0	0	0	0	0	0	2	1	1
133552	441968	35	2		6	29	0	1	1	0	1	0	0	1	0	0	1	1	0	0	0	0	1	0	0	1	1	1	2	0	1	1	0	1	0	0	1	0	0	0	0	1	0	3	0	0	1	0	1
137356	445772	35	2	FRMD4A	6	29	0	2	1	0	0	0	0	0	0	0	0	2	0	0	0	3	0	0	1	1	1	1	0	1	1	1	3	1	0	1	2	0	0	0	0	0	0	0	0	0	1	0	0
64983	373399	35	2	XPC	6	29	0	2	2	0	0	0	1	0	0	0	0	0	1	1	0	0	0	0	0	0	1	1	0	0	1	1	1	2	0	1	1	0	0	0	0	0	0	0	1	0	0	1	0
58988	367404	35	2	PTK2	6	29	1	4	0	0	0	0	0	0	0	0	0	2	1	0	0	1	0	0	0	0	1	3	1	0	1	0	1	1	0	0	0	0	0	0	0	1	0	0	0	0	1	0	0
811	309227	35	2	KCNMA1	6	29	0	1	0	0	0	0	0	0	0	0	1	0	1	0	1	4	0	0	0	0	1	0	1	0	2	1	1	1	0	2	0	1	0	0	0	0	0	0	0	0	0	1	0
1887	310303	35	2	KCNMA1	6	29	0	1	0	0	0	0	0	0	0	0	1	0	1	0	1	4	0	0	0	0	1	0	1	0	2	1	1	1	0	2	0	1	0	0	0	0	0	0	0	0	0	1	0
49968	358384	35	2	KCNMA1	6	29	0	1	0	0	0	0	0	0	0	0	1	0	1	0	1	4	0	0	0	0	1	0	1	0	2	1	1	1	0	2	0	1	0	0	0	0	0	0	0	0	0	1	0
59443	367859	35	2	KCNMA1	6	29	0	1	0	0	0	0	0	0	0	0	1	0	1	0	1	4	0	0	0	0	1	0	1	0	2	1	1	1	0	2	0	1	0	0	0	0	0	0	0	0	0	1	0
9766	318182	35	2	PTK2	6	29	1	4	1	0	0	0	0	0	0	0	0	2	1	0	0	1	0	0	0	0	1	3	1	0	1	0	1	1	0	0	0	0	0	0	0	1	0	0	0	0	1	0	0
101679	410095	35	2	FREM1	6	29	1	5	1	0	0	0	0	1	0	0	0	0	0	0	0	3	0	0	0	0	2	0	1	2	1	0	1	0	0	1	4	1	0	0	0	0	0	0	0	1	0	1	0
75206	383622	34	2	DDX54	6	28	0	0	0	0	0	0	1	0	0	0	0	1	0	0	0	0	0	0	0	0	3	1	2	3	1	2	3	3	0	3	1	0	0	1	0	0	0	0	0	0	0	0	0
65325	373741	34	2	SULF2	6	28	1	0	0	0	0	0	0	0	0	0	0	0	0	0	0	0	0	0	0	1	2	0	2	0	2	2	3	0	0	0	2	1	0	0	0	1	0	1	0	0	0	0	0
28682	337098	34	2	SF3B1	6	28	0	1	0	0	0	0	0	0	0	0	0	0	1	0	0	0	0	1	0	1	1	1	4	3	1	1	1	2	0	1	2	0	0	0	0	0	1	1	1	0	0	0	0
77994	386410	34	2	NFASC	6	28	1	0	1	0	0	0	0	0	0	0	0	0	0	0	0	0	0	0	0	0	3	0	3	1	2	2	1	2	0	3	2	1	0	0	1	0	1	0	0	0	0	0	0
109955	418371	34	2	NFASC	6	28	0	0	1	0	0	0	0	0	0	0	0	1	0	0	0	1	0	0	1	0	2	2	4	0	2	3	1	2	0	2	1	1	0	0	1	0	1	0	0	0	0	0	0
98410	406826	34	2	NFASC	6	28	0	0	1	0	0	0	0	0	0	0	0	1	0	0	0	1	0	0	1	0	1	1	4	1	1	3	1	2	0	3	1	1	0	0	1	0	1	0	0	0	0	0	0
97278	405694	34	2	NFASC	6	28	0	0	1	0	0	0	0	0	0	0	0	1	0	0	0	1	0	0	1	0	1	1	4	1	1	3	1	2	0	3	1	1	0	0	1	0	1	0	0	0	0	0	0
53961	362377	34	2	EPC2	6	28	0	2	0	0	0	1	0	0	0	0	0	0	0	0	1	1	0	0	0	0	2	0	5	5	2	3	1	1	0	0	0	0	0	0	0	1	0	0	0	0	0	0	0
136716	445132	34	2	STK31	6	28	1	0	0	0	0	0	0	0	0	1	0	0	0	1	0	0	0	0	2	0	3	2	0	1	1	1	0	1	0	1	0	0	0	0	0	0	0	0	0	0	0	0	1
25472	333888	34	2	UNC5C	6	28	2	1	0	0	0	1	0	0	0	1	0	0	0	0	1	2	0	0	0	0	2	0	2	5	1	2	0	3	0	1	0	1	0	0	1	0	1	0	0	0	0	0	0
37266	345682	34	2		6	28	2	0	1	0	0	0	0	0	0	0	0	0	0	0	1	2	0	0	1	0	2	2	2	0	2	1	1	1	0	0	0	2	0	0	0	0	0	0	0	0	0	0	0
49427	357843	34	2	KIAA1211L	6	28	1	0	1	0	0	0	0	0	0	1	0	0	2	0	0	0	0	0	0	0	1	0	2	2	1	1	1	1	0	0	1	3	0	0	0	0	1	1	2	0	0	1	0
16600	325016	34	2	SCAF11	6	28	2	1	3	0	0	0	1	1	0	0	1	0	0	0	0	0	0	0	0	0	2	2	0	1	2	1	2	2	0	0	1	0	0	0	0	0	0	0	0	0	0	1	0
118607	427023	34	2		6	28	1	0	0	0	0	0	1	0	0	1	0	0	0	1	0	1	0	0	2	0	2	2	0	1	1	1	0	0	0	1	0	1	0	0	0	0	0	0	0	0	0	0	1
37869	346285	34	2	XPC	6	28	0	2	2	0	0	0	1	0	0	0	0	0	1	1	0	0	0	0	0	0	2	1	0	0	1	1	1	2	0	0	0	0	0	0	0	0	0	0	1	0	0	1	0
6741	315157	34	2	FRMD4A	6	28	0	2	1	0	0	0	0	0	0	0	0	2	0	0	0	3	0	0	1	1	1	1	0	1	1	1	3	1	0	1	1	0	0	0	0	0	0	0	0	0	1	0	0
48410	356826	34	2	STRIP2	6	28	0	1	1	0	1	0	0	1	0	0	1	1	0	0	0	0	1	0	0	1	1	1	2	0	1	1	0	1	0	0	1	0	0	0	0	1	0	3	0	0	1	0	1
110298	418714	34	2	LARP4B	6	28	2	1	0	0	0	1	0	0	0	0	0	0	0	0	1	1	0	0	0	1	1	1	0	0	2	1	1	1	0	1	1	0	0	1	0	0	0	0	0	0	0	2	0
135623	444039	34	2	XPC	6	28	0	2	2	0	0	0	1	0	0	0	0	0	1	1	0	0	0	0	0	0	2	1	0	0	1	1	1	2	0	0	0	0	0	0	0	0	0	0	1	0	0	1	0
56551	364967	34	2	KCNMA1	6	28	0	1	0	0	0	0	0	0	0	0	1	0	1	0	1	4	0	0	0	0	2	0	1	0	2	1	1	1	0	1	0	1	0	0	0	0	0	0	0	0	0	1	0
110460	418876	34	2	KCNMA1	6	28	0	1	0	0	0	0	0	0	0	0	1	0	1	0	1	4	0	0	0	0	2	0	1	0	2	1	1	1	0	1	0	1	0	0	0	0	0	0	0	0	0	1	0
144052	452468	34	2	LOC102724286	6	28	3	1	0	0	0	1	1	0	1	0	0	0	0	0	0	0	0	0	0	0	1	0	1	0	4	1	0	0	0	2	0	0	0	1	0	0	1	1	0	0	0	0	0
99542	407958	34	2	PTK2	6	28	1	4	0	0	0	0	0	0	0	0	0	2	1	0	0	1	0	0	0	0	1	3	1	0	1	0	1	1	0	0	0	0	0	0	0	1	0	0	0	0	1	0	0
105954	414370	34	2		6	28	1	3	2	2	0	0	1	1	0	1	0	1	0	0	0	1	0	0	0	0	6	1	1	0	1	1	0	1	0	1	0	1	1	0	0	0	1	0	0	0	0	0	0
101208	409624	34	2	PARD3	6	28	3	0	3	0	0	0	0	0	0	1	0	1	0	0	0	0	0	0	0	0	1	0	1	2	1	1	1	0	0	0	1	3	0	1	0	0	0	0	0	1	2	0	0
131666	440082	34	2		6	28	2	0	0	0	1	0	1	0	0	0	0	0	0	1	1	2	0	0	0	0	0	1	1	1	0	0	1	3	0	4	0	0	0	0	0	0	0	1	0	0	1	0	1
123980	432396	34	2	ZMYND8	6	28	2	2	2	0	1	0	1	0	0	0	0	1	0	0	0	1	0	0	0	0	3	0	2	0	1	0	2	0	0	1	1	3	0	0	0	0	0	0	0	0	0	1	0
132276	440692	34	2	INADL	6	28	0	1	3	0	0	0	0	0	1	0	0	0	1	0	1	2	0	0	0	0	0	0	2	1	1	1	1	1	0	0	0	1	0	0	1	0	0	0	0	0	0	0	0
38422	346838	33	2	NFASC	6	27	0	0	1	0	0	0	0	0	0	0	0	0	0	0	0	1	0	0	1	0	1	1	4	1	1	3	1	2	0	3	1	1	0	0	1	0	1	0	0	0	0	0	0
53081	361497	33	2	NFASC	6	27	0	0	1	0	0	0	0	0	0	0	0	1	0	0	0	1	0	0	1	0	2	2	4	0	2	3	1	2	0	1	1	1	0	0	1	0	1	0	0	0	0	0	0
77788	386204	33	2	NFASC	6	27	0	0	1	0	0	0	0	0	0	0	0	1	0	0	0	1	0	0	1	0	2	2	3	0	2	3	1	2	0	1	1	1	0	0	1	0	1	0	0	0	0	0	0
45429	353845	33	2	PHKA2	6	27	0	0	1	0	0	0	0	0	0	0	0	0	1	0	0	0	0	0	0	0	2	5	0	2	0	0	0	0	0	0	0	2	0	0	0	0	0	0	1	0	1	0	0
119617	428033	33	2	DISC1	6	27	0	0	1	0	0	0	0	0	0	0	1	1	0	0	0	1	0	1	0	0	1	2	3	0	1	2	2	2	0	0	2	0	0	0	0	0	1	0	0	0	0	1	0
37086	345502	33	2	FBLN2	6	27	1	0	0	0	0	0	0	0	0	0	0	0	1	0	0	2	0	0	0	0	3	2	3	2	0	1	1	0	0	1	2	0	0	0	0	0	0	0	0	0	0	0	0
107126	415542	33	2	DISC1	6	27	0	0	1	0	0	0	0	0	0	0	1	1	0	0	0	1	0	1	0	0	1	2	3	0	1	2	1	1	0	0	2	0	0	0	0	0	1	0	0	0	0	1	0
70374	378790	33	2		6	27	0	1	0	0	0	0	1	0	1	0	0	0	0	0	1	0	0	0	0	0	3	0	0	0	2	1	2	2	0	1	1	1	0	1	0	1	0	1	1	0	0	1	0
40913	349329	33	2	LCORL	6	27	0	0	0	0	0	0	0	1	1	0	1	0	1	0	0	2	0	0	0	0	5	2	2	3	0	0	0	0	0	0	0	0	0	2	0	0	0	1	0	0	0	2	0
112498	420914	33	2	LOC102724995	6	27	0	0	0	1	1	0	1	0	0	0	1	1	1	0	0	0	0	1	0	0	1	0	2	1	3	1	1	3	0	0	0	1	1	0	0	3	0	0	0	0	0	0	0
84609	393025	33	2	MTR	6	27	0	0	1	0	0	0	0	0	0	0	0	0	0	2	0	2	0	0	0	0	1	2	2	2	1	2	0	0	0	0	0	1	0	0	1	0	0	1	0	0	0	0	0
38584	347000	33	2	KHSRP	6	27	1	0	0	0	0	0	1	0	0	0	0	1	0	0	0	1	0	1	0	0	1	0	1	0	2	3	1	0	0	1	1	0	0	0	1	2	0	0	1	0	0	0	0
31322	339738	33	2	KHSRP	6	27	1	0	0	0	0	0	1	0	0	0	0	1	0	0	0	1	0	1	0	0	1	0	1	0	2	3	1	0	0	1	1	0	0	0	1	2	0	0	1	0	0	0	0
22418	330834	33	2	XYLT1	6	27	0	3	0	0	1	0	0	0	0	0	0	0	1	0	0	1	0	1	0	1	1	2	1	0	3	1	2	1	0	1	1	0	0	0	0	0	0	0	0	0	1	1	0
129305	437721	33	2	UNC5C	6	27	2	1	0	0	0	1	0	0	0	1	0	0	0	0	1	2	0	0	0	0	2	0	1	5	1	2	0	3	0	1	0	1	0	0	1	0	1	0	0	0	0	0	0
131680	440096	33	2	ABCA5	6	27	1	2	0	0	0	0	0	1	0	0	1	0	1	0	0	0	0	1	0	0	0	0	4	1	0	3	1	1	0	1	2	0	0	0	1	0	0	2	0	0	0	2	0
152962	461378	33	2	ABCA5	6	27	1	2	0	0	0	0	0	1	0	0	1	0	1	0	0	0	0	1	0	0	0	0	4	1	0	3	1	1	0	1	2	0	0	0	1	0	0	2	0	0	0	2	0
62395	370811	33	2		6	27	1	0	0	0	0	0	0	1	0	0	0	0	0	0	0	2	0	0	0	1	1	0	3	2	1	0	0	0	0	1	0	0	1	0	0	0	1	1	0	0	0	0	0
13917	322333	33	2	LOC102725061	6	27	2	1	0	0	0	0	1	0	1	0	0	1	0	1	0	1	0	0	0	0	1	0	0	4	2	3	1	0	0	1	0	0	0	0	0	0	0	0	0	0	1	0	0
54092	362508	33	2	LARP4B	6	27	2	1	0	0	0	1	0	0	0	0	0	0	0	0	1	0	0	0	0	1	1	1	0	0	2	1	1	1	0	1	1	0	0	1	0	0	0	0	0	0	0	2	0
70124	378540	33	2	STRIP2	6	27	0	1	1	0	1	0	0	0	0	0	1	1	0	0	0	0	1	0	0	1	1	1	2	0	1	1	0	1	0	0	1	0	0	0	0	1	0	3	0	0	1	0	1
110186	418602	33	2	LARP4B	6	27	2	1	0	0	0	1	0	0	0	0	0	0	0	0	1	0	0	0	0	1	1	1	0	0	2	1	1	1	0	1	1	0	0	1	0	0	0	0	0	0	0	2	0
9273	317689	33	2	WIPF1	6	27	2	0	0	0	0	0	0	1	0	0	0	0	0	0	0	3	0	0	1	0	0	1	1	3	2	0	1	0	0	2	0	0	0	0	0	0	1	1	0	0	0	0	0
57637	366053	33	2	CAST	6	27	2	0	1	0	0	0	0	0	0	0	0	0	0	0	1	3	0	0	1	0	1	2	2	0	3	1	0	0	0	0	0	2	0	0	0	0	0	0	0	0	0	0	0
130644	439060	33	2	PHF8	6	27	2	0	1	0	1	0	0	1	1	0	0	0	0	0	0	1	0	0	0	0	1	1	0	2	2	1	2	0	0	1	1	1	0	0	2	0	0	0	0	0	0	0	0
12888	321304	33	2		6	27	1	0	0	0	0	0	0	0	1	0	0	0	1	0	1	1	0	0	0	0	1	0	1	0	0	1	1	2	0	2	5	4	0	0	1	0	1	0	0	0	0	0	1
133395	441811	33	2	FRMD4A	6	27	0	2	1	0	0	0	0	0	0	0	0	2	0	0	0	3	0	0	1	1	1	1	0	1	1	1	3	1	0	0	2	0	0	0	0	0	0	0	0	0	1	0	0
97815	406231	33	2		6	27	1	1	1	0	0	1	0	0	2	0	0	0	2	0	0	1	0	0	0	1	2	0	2	2	0	1	1	1	0	1	0	0	0	0	1	1	0	0	2	0	0	0	0
4196	312612	33	2	STRC	6	27	1	1	1	0	0	1	0	0	1	0	1	0	0	0	0	0	0	0	0	0	1	1	1	0	2	0	1	0	0	1	0	3	0	0	0	1	0	0	0	0	0	0	1
48365	356781	33	2	KCNMA1	6	27	0	1	0	0	0	0	0	0	0	0	1	0	1	0	1	4	0	0	0	0	1	0	1	0	2	1	1	1	0	2	0	1	0	0	0	0	0	0	0	0	0	1	0
44520	352936	33	2	KCNMA1	6	27	0	1	0	0	0	0	0	0	0	0	1	0	1	0	1	4	0	0	0	0	1	0	1	0	2	1	1	1	0	2	0	1	0	0	0	0	0	0	0	0	0	1	0
45619	354035	33	2	KCNMA1	6	27	0	1	0	0	0	0	0	0	0	0	1	0	1	0	1	4	0	0	0	0	1	0	1	0	2	1	1	1	0	1	0	1	0	0	0	0	0	0	0	0	0	1	0
74010	382426	33	2	KCNMA1	6	27	0	1	0	0	0	0	0	0	0	0	1	0	1	0	1	4	0	0	0	0	1	0	1	0	2	1	1	1	0	2	0	1	0	0	0	0	0	0	0	0	0	1	0
15306	323722	33	2	KCNMA1	6	27	0	1	0	0	0	0	0	0	0	0	1	0	1	0	1	4	0	0	0	0	1	0	1	0	2	1	1	1	0	1	0	1	0	0	0	0	0	0	0	0	0	1	0
792	309208	33	2	KCNMA1	6	27	0	1	0	0	0	0	0	0	0	0	1	0	1	0	1	4	0	0	0	0	1	0	1	0	2	1	1	1	0	2	0	1	0	0	0	0	0	0	0	0	0	1	0
38212	346628	33	2	KCNMA1	6	27	0	1	0	0	0	0	0	0	0	0	1	0	1	0	1	4	0	0	0	0	1	0	1	0	2	1	1	1	0	1	0	1	0	0	0	0	0	0	0	0	0	1	0
117415	425831	33	2	KCNMA1	6	27	0	1	0	0	0	0	0	0	0	0	1	0	1	0	1	4	0	0	0	0	1	0	1	0	2	1	1	1	0	2	0	1	0	0	0	0	0	0	0	0	0	1	0
121878	430294	33	2	KCNMA1	6	27	0	1	0	0	0	0	0	0	0	0	1	0	1	0	1	4	0	0	0	0	1	0	1	0	2	1	1	1	0	2	0	1	0	0	0	0	0	0	0	0	0	1	0
147230	455646	33	2	KCNMA1	6	27	0	1	0	0	0	0	0	0	0	0	1	0	1	0	1	4	0	0	0	0	1	0	1	0	2	1	1	1	0	2	0	1	0	0	0	0	0	0	0	0	0	1	0
134899	443315	33	2	KCNMA1	6	27	0	1	0	0	0	0	0	0	0	0	1	0	1	0	1	4	0	0	0	0	1	0	1	0	2	1	1	1	0	1	0	1	0	0	0	0	0	0	0	0	0	1	0
121424	429840	33	2	ZMYND8	6	27	2	1	2	0	1	0	1	0	0	0	0	1	0	0	0	1	0	0	0	0	2	0	2	0	1	0	2	0	0	1	1	3	0	0	0	0	0	0	0	0	0	1	0
138132	446548	33	2	JARID2	6	27	0	3	2	0	0	0	1	0	0	0	0	2	0	0	0	2	0	0	0	0	1	0	0	0	2	1	0	1	0	1	2	0	0	0	0	1	0	0	0	0	1	0	0
1347	309763	32	2	NFASC	6	26	0	0	1	0	0	0	0	0	0	0	0	0	0	0	0	1	0	0	1	0	2	2	4	0	2	3	1	2	0	1	1	1	0	0	1	0	1	0	0	0	0	0	0
42731	351147	32	2	NFASC	6	26	1	0	1	0	0	0	0	0	0	0	0	0	0	0	0	0	0	0	0	0	4	1	3	0	2	2	1	2	0	1	2	1	0	0	1	0	1	0	0	0	0	0	0
74985	383401	32	2	EWSR1	6	26	0	0	0	0	0	0	1	0	0	0	0	0	0	0	1	0	0	0	0	0	1	2	3	3	1	2	0	0	0	0	0	0	0	1	0	1	0	0	0	0	0	0	0
95714	404130	32	2	EWSR1	6	26	0	0	0	0	0	0	1	0	0	0	0	0	0	0	1	0	0	0	0	0	1	2	3	3	1	2	0	0	0	0	0	0	0	1	0	1	0	0	0	0	0	0	0
54264	362680	32	2		6	26	2	0	1	0	0	0	0	0	0	0	0	0	0	0	0	1	0	1	0	0	1	2	1	1	1	4	2	1	0	2	2	1	0	0	0	0	0	0	0	0	0	0	0
10331	318747	32	2		6	26	0	1	1	0	0	0	1	0	0	0	0	0	1	0	0	0	0	1	0	0	2	4	3	1	1	1	0	1	0	0	1	1	0	0	0	0	0	0	1	0	0	0	0
75486	383902	32	2	EPS15L1	6	26	0	1	1	0	0	0	1	0	0	0	0	0	1	0	0	0	0	1	0	0	2	4	3	1	1	1	0	1	0	0	1	1	0	0	0	0	0	0	1	0	0	0	0
149746	458162	32	2	ZC3H18	6	26	2	0	1	0	0	0	0	0	0	0	0	0	0	0	0	1	0	1	0	0	1	2	1	1	1	4	2	1	0	2	2	1	0	0	0	0	0	0	0	0	0	0	0
3340	311756	32	2	DISC1	6	26	0	0	1	0	0	0	0	0	0	0	1	1	0	0	0	1	0	1	0	0	1	2	3	0	1	3	1	1	0	0	2	0	0	0	0	0	1	0	0	0	0	1	0
75645	384061	32	2	POSTN	6	26	0	1	0	0	0	0	0	0	0	1	0	0	0	0	0	1	0	0	1	1	1	2	3	2	0	1	0	0	0	0	1	1	0	0	0	0	0	0	0	0	1	1	1
100880	409296	32	2	IK	6	26	0	1	0	0	0	0	1	0	1	0	0	0	0	0	0	0	0	0	0	0	1	0	0	0	2	1	2	3	0	1	1	1	0	1	0	1	0	1	1	0	0	1	0
63784	372200	32	2	GSG2	6	26	1	1	1	0	0	0	1	0	0	1	0	0	0	0	0	0	0	1	0	0	1	2	1	1	3	1	0	2	0	0	0	1	0	0	0	0	0	0	1	0	0	0	0
92262	400678	32	2		6	26	1	1	1	0	0	0	1	0	0	1	0	0	0	0	0	0	0	1	0	0	1	2	1	1	3	1	0	2	0	0	0	1	0	0	0	0	0	0	1	0	0	0	0
55068	363484	32	2		6	26	0	0	0	0	0	0	0	1	0	0	0	0	0	3	0	1	0	0	0	0	0	1	2	1	2	1	2	1	0	0	0	0	0	0	0	0	0	1	1	0	0	0	1
26316	334732	32	2	DDX51	6	26	0	0	0	0	1	0	0	0	2	0	0	2	0	0	0	0	0	0	0	0	2	1	1	1	3	0	0	2	0	0	1	0	0	2	0	1	0	0	1	0	0	0	0
81121	389537	32	2	IK	6	26	0	1	1	0	0	0	1	0	1	0	0	0	0	0	0	0	0	0	0	0	1	0	0	0	2	1	2	2	0	1	1	1	0	1	0	1	0	1	1	0	0	1	0
58960	367376	32	2	WASPIP	6	26	2	0	0	0	0	0	0	1	0	0	0	0	0	0	0	2	0	0	1	0	0	1	1	4	2	0	1	0	0	2	0	0	0	0	0	0	1	1	0	0	0	0	0
129056	437472	32	2		6	26	1	4	0	0	0	1	0	0	0	0	0	0	0	1	0	0	0	0	0	0	2	1	2	1	1	0	2	2	0	0	1	0	0	0	0	0	0	0	0	0	0	0	1
75629	384045	32	2	SRRM2	6	26	1	0	1	0	1	0	0	0	0	0	0	0	2	0	0	1	0	0	1	0	1	1	3	1	0	1	2	0	0	1	1	0	0	0	0	1	0	0	0	0	0	3	0
24532	332948	32	2	CNOT10	6	26	0	1	3	0	1	0	0	0	2	0	1	0	0	0	0	0	0	0	1	0	1	0	2	0	1	0	3	2	0	0	0	0	0	2	0	1	1	0	0	0	0	0	0
20070	328486	32	2	CNOT10	6	26	0	1	3	0	2	0	0	0	2	0	0	0	0	0	0	0	0	0	1	0	1	0	2	0	0	0	2	3	0	0	0	0	0	2	0	1	1	0	0	0	0	0	0
48674	357090	32	2		6	26	0	0	0	0	0	0	0	0	2	0	0	0	1	0	1	1	0	0	0	0	1	0	1	0	0	0	1	2	0	2	5	4	0	0	1	0	1	0	0	0	0	0	1
15911	324327	32	2	RPS6KA5	6	26	2	1	2	0	1	0	1	0	0	0	0	0	1	0	1	2	0	0	0	0	2	0	2	0	2	1	1	1	0	0	0	0	0	0	0	1	0	0	0	0	0	0	0
10008	318424	32	2	SLTM	6	26	1	2	1	0	0	0	0	0	0	0	1	0	0	0	0	5	0	1	0	0	1	1	1	1	2	0	1	1	0	0	1	0	0	0	0	0	0	1	0	1	0	1	0
67936	376352	32	2	SLTM	6	26	1	2	1	0	0	0	0	0	0	0	1	0	0	0	0	5	0	1	0	0	1	1	1	1	2	0	1	1	0	0	1	0	0	0	0	0	0	1	0	1	0	1	0
106807	415223	32	2	INADL	6	26	0	1	3	0	0	0	0	0	1	0	0	1	1	0	1	2	0	0	0	0	0	0	2	1	1	1	1	1	0	0	0	1	0	0	1	0	0	0	0	0	0	0	0
38444	346860	32	2	LOC102724286	6	26	4	1	0	1	1	0	0	0	1	0	0	0	0	0	0	0	0	0	0	0	0	0	0	0	4	1	0	0	0	2	0	1	0	0	0	0	1	1	0	0	0	0	0
19030	327446	31	2	NFASC	6	25	0	0	1	0	0	0	0	0	0	0	0	0	0	0	0	1	0	0	1	0	2	2	3	0	2	3	1	2	0	1	1	1	0	0	1	0	1	0	0	0	0	0	0
92228	400644	31	2	NFASC	6	25	0	0	1	0	0	0	0	0	0	0	0	0	0	0	0	1	0	0	1	0	2	2	3	0	2	3	1	2	0	1	1	1	0	0	1	0	1	0	0	0	0	0	0
52921	361337	31	2	NFASC	6	25	1	0	1	0	0	0	0	0	0	0	0	0	0	0	0	0	0	0	0	0	3	0	4	0	2	2	1	2	0	1	2	1	0	0	1	0	1	0	0	0	0	0	0
34961	343377	31	2	VCAN	6	25	0	0	1	0	0	0	0	0	0	0	0	0	0	0	0	0	0	0	0	0	2	1	3	0	2	1	0	0	0	0	0	0	0	0	0	1	0	2	0	0	0	1	0
105145	413561	31	2	DCTN1	6	25	0	0	0	0	0	0	0	0	0	0	0	0	0	0	0	1	0	0	0	0	0	0	1	4	2	0	1	1	0	1	0	1	0	0	0	0	1	0	0	0	0	0	0
20267	328683	31	2		6	25	1	1	1	0	0	0	0	0	0	0	0	0	0	0	0	1	0	0	0	1	2	2	4	1	3	1	1	2	0	0	0	0	0	0	0	0	1	1	0	0	0	0	0
57900	366316	31	2	ADCY2	6	25	0	1	1	0	0	0	1	0	0	0	0	0	0	0	0	0	0	0	0	0	2	0	1	1	0	4	1	1	0	1	1	0	0	0	1	1	0	0	1	0	0	1	0
137951	446367	31	2	CSA2	6	25	0	1	0	0	0	0	1	0	1	0	0	0	0	0	0	0	0	0	0	0	1	0	0	0	2	1	2	3	0	1	1	0	0	1	0	1	0	1	1	0	0	1	0
2518	310934	31	2	DISC1	6	25	0	0	1	0	0	0	0	0	0	0	1	1	0	0	0	1	0	1	0	0	0	2	3	0	2	2	1	1	0	0	2	0	0	0	0	0	1	0	0	0	0	1	0
75289	383705	31	2	OS9	6	25	0	0	0	0	0	0	0	1	0	0	0	0	0	3	0	0	0	0	0	0	0	1	2	1	2	1	3	1	0	0	1	0	0	0	0	0	0	1	0	0	0	0	1
137851	446267	31	2	OS9	6	25	0	0	0	0	0	0	0	1	0	0	0	0	0	3	0	0	0	0	0	0	0	1	2	1	2	1	3	1	0	0	1	0	0	0	0	0	0	1	0	0	0	0	1
153681	462097	31	2	DDX51	6	25	0	0	0	0	1	0	0	0	2	0	0	2	0	0	0	0	0	0	0	0	2	1	1	1	4	0	0	2	0	0	0	0	0	2	0	1	0	0	1	0	0	0	0
1372	309788	31	2		6	25	1	1	0	0	0	0	0	0	0	0	0	0	1	0	0	1	0	0	0	1	0	0	4	0	2	0	2	1	0	0	1	1	0	0	0	2	1	0	0	0	1	0	1
62304	370720	31	2	CCDC74B	6	25	2	1	0	0	1	0	0	0	0	0	1	0	0	0	0	1	0	0	1	0	3	2	0	1	1	3	1	0	0	0	1	0	0	1	0	1	0	0	1	0	0	1	0
72407	380823	31	2		6	25	2	1	0	0	0	1	0	0	0	1	0	0	0	0	1	2	0	0	0	0	2	0	1	5	1	2	0	3	0	1	0	1	0	0	1	0	0	0	0	0	0	0	0
92066	400482	31	2	DISC1	6	25	0	0	1	0	0	0	0	0	0	1	1	1	1	0	0	1	0	1	0	0	0	1	3	0	1	2	1	1	0	0	1	0	0	0	0	0	1	0	0	0	0	1	0
9445	317861	31	2	CNOT10	6	25	0	1	3	0	2	0	0	0	2	0	0	0	0	0	0	0	0	0	1	0	1	0	2	0	0	0	2	3	0	0	0	0	0	2	0	1	1	0	0	0	0	0	0
66223	374639	31	2	PTK2	6	25	1	3	0	0	0	0	0	0	0	0	0	2	1	0	0	1	0	0	0	0	1	3	1	0	1	0	1	1	0	0	0	0	0	0	0	1	0	0	0	0	1	0	0
62359	370775	31	2	CNOT10	6	25	0	1	3	0	2	0	0	0	2	0	0	0	0	0	0	0	0	0	1	0	1	0	2	0	0	0	2	3	0	0	0	0	0	2	0	1	1	0	0	0	0	0	0
31142	339558	31	2	DKFZp666O0110	6	25	1	3	0	0	0	0	0	0	0	0	0	2	1	0	0	1	0	0	0	0	1	3	1	0	1	0	1	1	0	0	0	0	0	0	0	1	0	0	0	0	1	0	0
138326	446742	31	2	FRMD4A	6	25	0	2	1	0	0	0	0	0	0	0	0	2	0	0	0	2	0	0	1	1	1	1	0	0	1	1	2	1	0	1	1	0	0	0	0	0	0	0	0	0	1	0	0
12109	320525	31	2		6	25	1	3	2	1	0	0	1	1	0	1	0	1	0	0	0	1	0	0	0	0	6	1	1	0	1	1	0	1	0	1	0	1	1	0	0	0	0	0	0	0	0	0	0
13300	321716	31	2	KCNMA1	6	25	0	1	0	0	0	0	0	0	0	0	1	0	1	0	1	4	0	0	0	0	1	0	1	0	2	1	1	1	0	1	0	1	0	0	0	0	0	0	0	0	0	1	0
16887	325303	31	2	FRMD4A	6	25	0	2	1	0	0	0	0	0	0	0	0	2	0	0	0	3	0	0	1	1	1	1	0	0	1	1	2	1	0	1	0	0	0	0	0	0	0	0	0	0	1	0	0
39179	347595	31	2	KCNMA1	6	25	0	1	0	0	0	0	0	0	0	0	1	0	1	0	1	4	0	0	0	0	1	0	1	0	2	1	1	1	0	1	0	1	0	0	0	0	0	0	0	0	0	1	0
10185	318601	31	2	KCNMA1	6	25	0	1	0	0	0	0	0	0	0	0	1	0	1	0	1	4	0	0	0	0	1	0	1	0	2	1	1	1	0	1	0	1	0	0	0	0	0	0	0	0	0	1	0
72288	380704	31	2	KCNMA1	6	25	0	1	0	0	0	0	0	0	0	0	1	0	1	0	1	4	0	0	0	0	1	0	1	0	2	1	1	1	0	1	0	1	0	0	0	0	0	0	0	0	0	1	0
127138	435554	31	2	KCNMA1	6	25	0	1	0	0	0	0	0	0	0	0	1	0	1	0	1	4	0	0	0	0	1	0	1	0	2	1	1	1	0	1	0	1	0	0	0	0	0	0	0	0	0	1	0
87123	395539	31	2		6	25	1	2	2	0	0	0	0	1	0	0	0	0	0	0	0	1	0	0	0	0	1	0	1	2	1	0	1	0	0	0	1	0	0	0	0	1	0	2	0	0	0	1	0
117143	425559	31	2	INADL	6	25	0	1	3	0	0	0	0	0	1	0	0	0	1	0	1	2	0	0	0	0	0	0	2	1	1	1	1	1	0	0	0	1	0	0	1	0	0	0	0	0	0	0	0
[truncated: 28,274 more rows]
[truncated: 19 more columns]
