# Supplementary material for: The proteins cleaved by endogenous tryptic proteases in normal EDTA plasma by C18 collection of peptides for liquid chromatography micro electrospray ionization and tandem mass spectrometry
Source: Clin Proteomics. 2017 Dec 2;14:39. doi: 10.1186/s12014-017-9174-9 (PMC5712186; doi:10.1186/s12014-017-9174-9)
Supplement: Supplementary file 4 — Additional file 4. XTANDEM Pass 17 Peptides Per Gene Symbol. [file 12014_2017_9174_MOESM4_ESM.xlsx]

## Sheet: Sheet1
Gene_Symbol	mean Peptides per Genesymbol	data:number of accession per Gene Symbol
C4A	356	2
C4B	356	2
KNG1	248	6
C3	170	2
NLRP8	62	2
ITIH4	54.3333	6
FOXF1	33	1
COL5A1	32	3
MTG2	27.1429	7
COL11A2	26.2	10
ZNF835	26	1
SHOX2	24	4
APOA4	23	3
AHNAK2	23	2
ALB	22.3333	6
ZNF469	22	2
LOC102723665	22	1
RHOJ	22	1
COL3A1	21	4
FANCD2	20	6
RGS5	20	3
ALG3	19	2
RAB21	19	1
NUP153	18	6
ABCG2	18	1
hCG_42028	18	1
LOC101930279	18	1
SORBS2	17.6957	46
COL11A1	17.1429	7
HELZ2	17	2
COL24A1	16.5	2
RYR2	16.4167	12
VPS13D	16	5
CAPNS1	15.3333	6
RABGAP1L	15	1
COL7A1	14	2
COL8A1	14	1
FZD10	14	1
GPRIN1	14	1
RGAG1	14	1
COL4A1	13.3333	3
SFTPD	13.3333	3
COL27A1	13	6
COL2A1	13	3
ANO8	13	2
KIF26A	13	2
COL5A2	12.6667	3
FGA	12.4	5
DENND5A	12	6
SRP68	12	4
INTS3	12	3
ATP6V1C1	12	2
C15orf39	12	2
E2F3	12	2
BOD1L2	12	1
COL28A1	12	1
COL5A3	12	1
EVX2	12	1
LSM11	12	1
LTBP4	12	1
MESDC1	12	1
SOX1	12	1
TDRD9	11.6	5
IGFN1	11.4286	7
ZC3H4	11.2	5
MAP2K4	11	4
CDX1	11	2
COL10A1	11	2
POTEE	11	2
EN2	11	1
EP300	10.6667	3
HDAC11	10.6667	3
NEURL4	10.4	5
ANKRD17	10.1	10
COL4A4	10	9
AADAT	10	6
LRCH1	10	4
SZT2	10	4
AIM1	10	3
CASKIN1	10	3
CASZ1	10	3
JARID2	10	3
MUC16	10	3
PLXND1	10	3
ST6GALNAC6	10	3
COL6A6	10	2
HCN1	10	2
NOM1	10	2
ORF	10	2
PRX	10	2
SETD8	10	2
ADPRHL2	10	1
CEP110	10	1
COL19A1	10	1
COL4A2	10	1
FAM40B	10	1
GA	10	1
HCN4	10	1
LOC392742	10	1
MCC	10	1
PKDREJ	10	1
PNLIPRP1	10	1
RBM15B	10	1
SGMS1	10	1
SPEG	9.75	16
CEP290	9.71429	7
NBEA	9.5	12
MAP2	9.36842	19
TANC2	9.33333	9
COL22A1	9.33333	3
GIGYF1	9.33333	3
MKI67	9	4
CXXC4	9	2
FLJ00185	9	1
LOC101928083	9	1
COL8A2	8.85714	7
PCLO	8.66667	6
TLN2	8.57143	7
POLRMT	8.5	4
ZNF282	8.5	4
SRSF1	8.4	5
HNRNPM	8.35294	17
C2CD2L	8.25	8
SRRM2	8.25	8
DOT1L	8.25	4
MGA	8	12
ASXL1	8	9
COL16A1	8	5
COL21A1	8	5
RNGTT	8	5
AKNA	8	4
ATG2A	8	4
IP6K2	8	4
MTMR4	8	4
REV3L	8	4
TRRAP	8	4
ANKRD33B	8	3
C12orf57	8	3
CAMSAP3	8	3
EBP	8	3
FGB	8	3
PHIP	8	3
PRKDC	8	3
ACTR3C	8	2
BCL11B	8	2
FAM117A	8	2
FMN2	8	2
FRMPD3	8	2
HS3ST6	8	2
MARCO	8	2
NOTCH2	8	2
RAVER2	8	2
SART1	8	2
SLC22A11	8	2
UBE2Q1	8	2
ADAMTSL1	8	1
ARHGEF17	8	1
ASXH1	8	1
ATL1	8	1
ATL1-delta	8	1
ATL1-gamma	8	1
BTBD7	8	1
CACNG8	8	1
CMYA5	8	1
COL1A2	8	1
DEFB105A	8	1
DEFB105B	8	1
EIF4E3	8	1
FLJ00246	8	1
gdf7	8	1
GSPT2	8	1
hCG_2004001	8	1
HIG-1	8	1
KIAA1671	8	1
LOC100129520	8	1
LOC102723995	8	1
MPEG1	8	1
MYO15B	8	1
MYOZ3	8	1
NYNRIN	8	1
PHLPP1	8	1
POTEJ	8	1
SKIL	8	1
SOGA2	8	1
SPNB4	8	1
STRCP1	8	1
TUSC1	8	1
WRN	8	1
ZNF503	8	1
ACIN1	7.8	10
EPS15L1	7.8	10
ELN	7.72	25
SALL3	7.66667	3
MPRIP	7.625	16
ANKS1A	7.6	10
CACNA1A	7.6	10
ZSWIM8	7.5	16
COL9A1	7.5	4
PARD3	7.35714	28
PRDM15	7.33333	9
HSPD1	7.2	5
CABIN1	7.14286	14
AKAP13	7.11111	27
RBFOX2	7	11
PCNT	7	10
ANO1	7	9
EPHA10	7	8
BCL9L	7	2
BSN	7	2
H2AFZ	7	2
NEUROD2	7	2
SV2A	7	2
ZNF281	7	2
ZNF592	7	2
ADAMTS12	7	1
ARMCX4	7	1
IFFO2	7	1
APC	6.85714	7
EIF2B4	6.85714	7
TCOF1	6.8	15
AHNAK	6.8	5
HOXB3	6.8	5
FLNA	6.75	8
PRG4	6.66667	9
LRP2	6.66667	6
RALGDS	6.66667	3
PTPRF	6.55556	18
COL1A1	6.5	8
SPON2	6.5	8
COL18A1	6.5	4
CRAMP1L	6.5	4
DIDO1	6.5	4
GRASP	6.5	4
SCAF11	6.5	4
TNRC18	6.5	4
TRIO	6.5	4
FBLN2	6.4	5
SLTM	6.36364	11
DMD	6.33333	36
BAHCC1	6.33333	6
STAC	6.33333	6
ANKH	6.33333	3
UBR4	6.16667	12
DISC1	6.125	32
AKAP9	6.125	8
NFASC	6	31
COL4A6	6	11
SPG11	6	11
FMNL1	6	10
PTPRT	6	10
NEB	6	9
CYP4B1	6	8
DNM1	6	8
MYD88	6	8
RIC3	6	8
AGAP2	6	7
ATP2B3	6	7
H2AFV	6	7
KRT1	6	7
MTMR14	6	7
BMP6	6	6
PHKA2	6	6
PRDM1	6	6
STRN3	6	6
TMEM259	6	6
AKAP11	6	5
ATP13A3	6	5
CACNA1I	6	5
CRTC2	6	5
FAM83H	6	5
KIAA1211L	6	5
LAMA2	6	5
PAN3	6	5
ZNF298	6	5
ABCA8	6	4
BCAS3	6	4
C1QB	6	4
DNAH14	6	4
FAM58A	6	4
LOC101928841	6	4
PITX1	6	4
SALL2	6	4
SKOR1	6	4
SLC7A10	6	4
SNRPB	6	4
STRIP2	6	4
UBAP2	6	4
USP4	6	4
WIPF1	6	4
ZAN	6	4
COL6A1	6	3
GAREML	6	3
HIVEP3	6	3
HRNR	6	3
METTL10	6	3
MYOM1	6	3
POTEF	6	3
RBPJL	6	3
SAFB2	6	3
SHANK1	6	3
SLC25A16	6	3
SRSF7	6	3
ANKRD31	6	2
CELSR1	6	2
CEP152	6	2
CUX2	6	2
DDX51	6	2
DDX54	6	2
DNAH3	6	2
FOXA1	6	2
FZD9	6	2
GLTSCR1	6	2
GPR112	6	2
GSG2	6	2
HTT	6	2
IGFBP7	6	2
KCNA7	6	2
KIAA1107	6	2
LNX2	6	2
LOC102724286	6	2
MCM3AP	6	2
MUC5B	6	2
POTEA	6	2
RAI1	6	2
SLC30A3	6	2
TDRD6	6	2
TUFM	6	2
USH2A	6	2
ZC3H7B	6	2
ACAT2	6	1
AHDC1	6	1
ANKHD1-EIF4EBP3	6	1
ATAD5	6	1
AVEN	6	1
BHLHB3	6	1
CELSR3	6	1
COL9A3	6	1
CSA2	6	1
CTAG1A	6	1
DHX57	6	1
DISP2	6	1
DKFZp434M0813	6	1
DKFZp586A0524	6	1
DKFZp666O0110	6	1
DKFZp666P0310	6	1
DKFZp686B2325	6	1
DKFZp686D17136	6	1
DKFZp686K04147	6	1
DKFZp686L2367	6	1
DKFZp761D171	6	1
DKFZp781H0795	6	1
DLSTP	6	1
DNAH6	6	1
DNAJC8	6	1
EFEMP2	6	1
ETS1	6	1
FAM120AOS	6	1
FAM203B	6	1
FAM83C	6	1
FAM83G	6	1
FLJ00197	6	1
FLJ00355	6	1
FLJ00414	6	1
FMR1	6	1
FOXE1	6	1
FOXK2	6	1
FREM2	6	1
FTSJ3	6	1
GLRX5	6	1
GOLGA8R	6	1
H3F3B	6	1
hCG_1648122	6	1
hCG_1745555	6	1
hCG_1794678	6	1
HIVEP2	6	1
HNRNPA0	6	1
HNRNPUL2	6	1
HNRNPUL2-BSCL2	6	1
HNRPM	6	1
HPV45	6	1
IFI27L2	6	1
KIAA0324	6	1
KIAA0864	6	1
LA04NC01-25A3.2-001	6	1
LAR	6	1
LINC00162	6	1
LINC00304	6	1
LOC100509490	6	1
LOC100652807	6	1
LOC101927276	6	1
LOC102724995	6	1
LOC102725061	6	1
LOC402160	6	1
LOC729421	6	1
LRRTM2	6	1
MED26	6	1
METTL2A	6	1
MFHAS1	6	1
MIBP1	6	1
NBPF15	6	1
NBPF16	6	1
NME7	6	1
NPPC	6	1
OASL	6	1
ONECUT3	6	1
PIG43	6	1
PIK4CA	6	1
PRIC295	6	1
RESDA1	6	1
SCRT2	6	1
SEC61A2	6	1
SLC9A5	6	1
SOX2	6	1
SOX3	6	1
SOX4	6	1
TBC1D10C	6	1
TICRR	6	1
USP13	6	1
VCPIP1	6	1
WASPIP	6	1
XYLT1	6	1
ZNF318	6	1
LIMCH1	5.94286	35
TRIOBP	5.83333	6
LARP4B	5.75	8
PDZD3	5.71429	7
PPRC1	5.71429	7
ADD1	5.66667	12
DAXX	5.66667	6
SF3B1	5.66667	6
CNTRL	5.63636	11
SRCIN1	5.63636	11
HCFC1	5.6	5
LOC101060351	5.6	5
PLIN4	5.6	5
ERBB2IP	5.5	12
CAD	5.5	8
FREM1	5.5	8
MYOF	5.5	8
SMARCC2	5.5	8
HCN3	5.5	4
DNAH9	5.42857	7
KMT2A	5.42857	7
PLCE1	5.42857	7
UBR5	5.42857	7
SLC45A4	5.375	8
COL13A1	5.36842	19
AGRN	5.33333	9
SMG1	5.33333	9
MAPK3	5.33333	6
PELP1	5.33333	6
SETDB1	5.33333	6
ARMCX2	5.33333	3
ETS2	5.33333	3
FRY	5.33333	3
KCNC3	5.33333	3
LOC101929573	5.33333	3
PAPSS2	5.33333	3
POLA1	5.33333	3
SLC35E2B	5.33333	3
SLC38A10	5.33333	3
KMT2C	5.27273	11
EXPH5	5.2	10
DDX3X	5.2	5
HNRNPL	5.2	5
WDFY4	5.2	5
ZFHX4	5.2	5
COL6A3	5.16667	12
INADL	5.16667	12
KIAA0430	5.16667	12
MDN1	5.16667	6
AGTPBP1	5.14286	7
PHLDB2	5.14286	7
SPTBN4	5.14286	7
FRMD4A	5.125	16
ABL2	5.11111	9
DST	5.11111	9
MPDZ	5.09091	11
CACNA1H	5	19
ATAT1	5	12
EHBP1L1	5	8
TSC2	5	8
LOC285556	5	6
MYO15A	5	6
TRPM7	5	6
SLC25A43	5	5
CPAMD8	5	4
FCRLB	5	4
FMN1	5	4
IK	5	4
MED4	5	4
PLXNB1	5	4
PPM1D	5	4
SCML4	5	4
SPTBN2	5	4
TBC1D3B	5	4
ZNF687	5	4
ZNF862	5	4
ZYG11B	5	4
GTSE1	5	3
A4GALT	5	2
ADAMTS2	5	2
ALPL	5	2
COL17A1	5	2
FAM98B	5	2
FGF23	5	2
GLUL	5	2
GNPTAB	5	2
HES6	5	2
LOC541467	5	2
MAP3K11	5	2
MCM9	5	2
MLL3	5	2
ODZ1	5	2
SDK2	5	2
SYNGAP1	5	2
ZNF524	5	2
ACTA2	5	1
ACTC1	5	1
GDF1	5	1
LOC203427	5	1
GOLGB1	4.93333	15
NRG1	4.91429	35
RIMS2	4.875	16
KANSL1	4.85714	14
CUL9	4.85714	7
DCTN1	4.85714	7
GBF1	4.83333	12
ADCY5	4.83333	6
OS9	4.82353	17
PNPLA6	4.8	10
LOC100652824	4.8	5
LONRF1	4.8	5
SHANK3	4.8	5
TBC1D3	4.8	5
SPAG9	4.78571	14
CCDC136	4.75	16
NAPA	4.75	8
CFTR	4.72727	11
KCNMA1	4.7234	47
DIAPH3	4.66667	9
AP3B2	4.66667	6
FN3KRP	4.66667	6
GSR	4.66667	6
LRRK2	4.66667	6
MAN2C1	4.66667	6
MRS2	4.66667	6
MYH7B	4.66667	6
SFSWAP	4.66667	6
SLC35B1	4.66667	6
AGPS	4.66667	3
CAND2	4.66667	3
CTAG2	4.66667	3
EPRS	4.66667	3
GCN1L1	4.66667	3
HSD17B2	4.66667	3
IGF2R	4.66667	3
LU	4.66667	3
MAOA	4.66667	3
NHS	4.66667	3
PI4KA	4.66667	3
PNN	4.66667	3
PPP1R9B	4.66667	3
PREX1	4.66667	3
TENM1	4.66667	3
ZC3H18	4.66667	3
MAP4	4.62857	35
RIMS1	4.61538	26
IQGAP1	4.57143	7
TBC1D3H	4.57143	7
CCDC74B	4.5	12
SMTN	4.5	12
CAPN3	4.5	8
KIAA1468	4.5	8
MPHOSPH9	4.5	8
STK31	4.5	8
ABCA5	4.5	4
ABCC10	4.5	4
COL9A2	4.5	4
LRP1	4.5	4
PDZD7	4.5	4
RAB11FIP1	4.5	4
UNC5C	4.5	4
DEPTOR	4.5	2
MACF1	4.46154	13
CHD4	4.44444	9
CNOT10	4.44444	9
POSTN	4.44444	9
RASIP1	4.44444	9
CEP350	4.4	10
MYO6	4.4	10
CPSF1	4.4	5
CXXC1	4.4	5
DLAT	4.4	5
ITGAL	4.4	5
PTCH1	4.4	5
SH2B3	4.4	5
VCAN	4.4	5
CAST	4.38095	42
C1orf167	4.375	16
PTPRC	4.36364	11
EWSR1	4.33333	12
C19orf47	4.33333	6
MYBBP1A	4.33333	6
MAST2	4.30769	13
COL4A5	4.28571	7
PTK2	4.28205	39
C2CD3	4.25	8
CREBBP	4.25	8
PCYT2	4.25	8
XPC	4.25	8
CNTN1	4.25	4
TBC1D3C	4.22222	9
MPV17	4.2	10
ARID1B	4.18182	11
NAV2	4.14286	14
GAK	4.13333	15
NADH5	4.10811	37
ND5	4.01067	750
MADD	4	26
TACC2	4	24
PRRC2C	4	18
USP54	4	16
ATXN2L	4	14
MYO1B	4	12
PPFIA1	4	12
FAM21A	4	11
PPFIA4	4	11
SMARCA4	4	11
TOM1L2	4	11
CPEB2	4	10
PHRF1	4	10
THNSL2	4	10
TTC18	4	10
CAP1	4	9
PCDH7	4	9
PRRC2A	4	9
RPS2	4	9
SRRM1	4	9
TANC1	4	9
AFF1	4	8
API5	4	8
MYLK	4	8
PRMT5	4	8
SYCP1	4	8
TTC13	4	8
ACACB	4	7
ARHGAP4	4	7
ATG16L2	4	7
CATSPERG	4	7
DAK	4	7
DIAPH2	4	7
FUBP1	4	7
GTF2I	4	7
KIF3C	4	7
MTMR12	4	7
PCNXL3	4	7
PDZD2	4	7
SLC34A1	4	7
SPATA13	4	7
SPHKAP	4	7
SPOCD1	4	7
TCERG1	4	7
ANKHD1	4	6
ATOH8	4	6
CHTF18	4	6
COLQ	4	6
DDX31	4	6
DOCK1	4	6
EIF3G	4	6
EIF4G3	4	6
EPSTI1	4	6
HAUS2	4	6
NARG2	4	6
PIK3CD	4	6
RAB11FIP3	4	6
RASGRF2	4	6
RREB1	4	6
SCFD1	4	6
TBC1D3G	4	6
TMPO	4	6
ZNF341	4	6
ABI3	4	5
ADCY8	4	5
ASH1L	4	5
C16orf96	4	5
COL6A5	4	5
DHX8	4	5
DIS3	4	5
GOPC	4	5
GTF3C5	4	5
INTS10	4	5
KRT3	4	5
LRRC7	4	5
N4BP2	4	5
OTUB1	4	5
PELI3	4	5
PLCB4	4	5
PROS1	4	5
QRICH2	4	5
RAD52	4	5
RPS6KA5	4	5
SBF1	4	5
SLC10A3	4	5
SLC25A45	4	5
SSH1	4	5
SULF2	4	5
TRPM4	4	5
TULP1	4	5
VCX3B	4	5
VPS13A	4	5
ZFP36L1	4	5
2017-09-12	4	4
ABI1	4	4
ALOX12	4	4
BCL9	4	4
BOD1L1	4	4
BRAF	4	4
C1orf198	4	4
CCDC120	4	4
CCDC93	4	4
CD96	4	4
CDC45	4	4
CDH22	4	4
CHRNA3	4	4
DLC1	4	4
DOC2B	4	4
EIF2AK4	4	4
FAM104A	4	4
FAM120C	4	4
FHOD1	4	4
GOLGA8N	4	4
GRM1	4	4
GUCA1C	4	4
GUK1	4	4
HEBP2	4	4
KHSRP	4	4
KPNB1	4	4
KREMEN1	4	4
LOC101060376	4	4
LOC101060389	4	4
LOC102723859	4	4
LTBP2	4	4
MED13L	4	4
MSH6	4	4
NAF1	4	4
NCKAP5L	4	4
NLRP4	4	4
NPC1L1	4	4
OSBPL10	4	4
PARP3	4	4
PATL1	4	4
PDGFB	4	4
PER1	4	4
PGC	4	4
POLG	4	4
POLQ	4	4
PPP2R5B	4	4
RSF1	4	4
SART3	4	4
SNCB	4	4
SPRED3	4	4
STAT2	4	4
TBC1D30	4	4
UBN1	4	4
URGCP	4	4
UVRAG	4	4
VAV2	4	4
WDR72	4	4
YTHDC2	4	4
ZFYVE26	4	4
ZMYND8	4	4
ZNF385C	4	4
ZXDC	4	4
ARSK	4	3
ATXN7	4	3
BACH2	4	3
BTG3	4	3
C12orf50	4	3
C9orf92	4	3
CELSR2	4	3
CHD8	4	3
CHST13	4	3
CHSY3	4	3
CLCN6	4	3
CLIP2	4	3
COL26A1	4	3
COQ7	4	3
DCAF11	4	3
DCP1B	4	3
DENND2C	4	3
DHX36	4	3
DNAH17	4	3
DNAJC16	4	3
DOHH	4	3
FAM181A	4	3
FAM194A	4	3
FER1L5	4	3
FICD	4	3
FKBP15	4	3
GOLGA8O	4	3
HIVEP1	4	3
HLX	4	3
HYOU1	4	3
KCNQ4	4	3
KLRG2	4	3
LINC00684	4	3
MAP7D3	4	3
MAST1	4	3
MCM4	4	3
MRPS18B	4	3
MTOR	4	3
MUC6	4	3
MUTYH	4	3
NAPG	4	3
NEK7	4	3
PCDHA3	4	3
PCSK1	4	3
PIF1	4	3
PKP4	4	3
PLXNA1	4	3
PRDM8	4	3
PRKD1	4	3
PTPN23	4	3
RAB3IP	4	3
RGPD3	4	3
RGPD4	4	3
RICTOR	4	3
ROBO3	4	3
RXRB	4	3
SCNN1A	4	3
SMARCD3	4	3
SNRPA1	4	3
SNX32	4	3
SPTA1	4	3
STARD9	4	3
SYN3	4	3
TAF2	4	3
TAGAP	4	3
TEF	4	3
TLN1	4	3
TNFRSF13C	4	3
TRMT44	4	3
TTC40	4	3
TTLL5	4	3
TYMP	4	3
U2AF1	4	3
UROD	4	3
USP5	4	3
UTP18	4	3
VWA8	4	3
VWF	4	3
WBP4	4	3
ZFHX3	4	3
ZNF827	4	3
2017-09-03	4	2
ACAP1	4	2
ACSM5	4	2
ALDH4A1	4	2
ALPK2	4	2
ANKRD16	4	2
ANKRD60	4	2
APOBR	4	2
ARNT2	4	2
ASXL3	4	2
ATP1A1	4	2
BAI1	4	2
BCAM	4	2
BCAR3	4	2
C10orf71	4	2
C1orf95	4	2
CADM3	4	2
CCBE1	4	2
CCNJL	4	2
CD14	4	2
CENPF	4	2
CENPL	4	2
CEP104	4	2
CHGA	4	2
COPB2	4	2
CSDE1	4	2
DACT2	4	2
DCHS1	4	2
DDX21	4	2
DKFZP586J0619	4	2
DNAH2	4	2
DNAH5	4	2
DSC1	4	2
DUSP7	4	2
ERICH6	4	2
ETV3	4	2
FAM203A	4	2
FAM73B	4	2
FAT1	4	2
FAT2	4	2
FBLL1	4	2
FEZF1	4	2
FGD3	4	2
GBP6	4	2
GCHFR	4	2
GFPT1	4	2
GNPNAT1	4	2
GORASP2	4	2
HDC	4	2
HIC1	4	2
IGF1R	4	2
IQSEC3	4	2
IRS-1	4	2
ITPKB	4	2
ITPR2	4	2
KCNH1	4	2
KIAA1210	4	2
KIAA1462	4	2
KIF26B	4	2
KMT2B	4	2
KRT24	4	2
LARP1	4	2
LOC102724369	4	2
LOC102724594	4	2
M-RIP	4	2
MAML2	4	2
METTL16	4	2
MMRN2	4	2
MNDA	4	2
MROH2B	4	2
NBPF14	4	2
NPAS4	4	2
NR1B2	4	2
OPLAH	4	2
OTUD7B	4	2
PCDHGB5	4	2
PDLIM5	4	2
PIGR	4	2
POP1	4	2
PRKAA2	4	2
PSAT1	4	2
RASGRP2	4	2
RIPK1	4	2
RNF207	4	2
RP1L1	4	2
RUFY4	4	2
RUSC1	4	2
SERPINA10	4	2
SETD1B	4	2
SETD6	4	2
SKOR2	4	2
SLC9A3R1	4	2
SMAD7	4	2
SNRNP70	4	2
SPATA31A3	4	2
SPATC1L	4	2
SPNS3	4	2
TAPT1	4	2
TBC1D3F	4	2
TIMELESS	4	2
TNK1	4	2
TOR1B	4	2
TRABD2B	4	2
TTLL11	4	2
UBE2QL1	4	2
UHRF1	4	2
UTP20	4	2
VAMP2	4	2
WDR76	4	2
ZC3H12B	4	2
ZFAT	4	2
ZNF217	4	2
ZNF366	4	2
ZNF878	4	2
ZSCAN1	4	2
ACOT2	4	1
AF-4	4	1
AHR	4	1
ALPK3	4	1
AMER3	4	1
AMIGO1	4	1
ANKDD1B	4	1
AOX1	4	1
APBB1IP	4	1
APOB48R	4	1
ARFGEF3	4	1
argBPIB	4	1
ARHGAP22	4	1
ARHGEF1	4	1
ARHGEF7	4	1
ARSA	4	1
ASIC2	4	1
ASXL2	4	1
ATMIN	4	1
AURA17	4	1
BCL7C	4	1
BHLHE22	4	1
BPIFB3	4	1
BTBD18	4	1
BTRC	4	1
C1	4	1
C10orf88	4	1
C11orf83	4	1
C11orf97	4	1
C12orf71	4	1
C1orf104	4	1
C1orf173	4	1
C1orf229	4	1
C1QL1	4	1
C1QTNF5	4	1
C1QTNF9	4	1
C1QTNF9B	4	1
C20orf185	4	1
C3orf53	4	1
C6orf134	4	1
C9orf69	4	1
CBL	4	1
CD207	4	1
CD302	4	1
CHST7	4	1
ChSy-2	4	1
CLEC2D	4	1
COIL	4	1
COQ2	4	1
CTBS	4	1
CTCFL	4	1
CTSA	4	1
CYP21A2	4	1
CYP7A1	4	1
CYS1	4	1
CYTSA	4	1
D-1	4	1
DBF4B	4	1
DCAF15	4	1
DDX12P	4	1
DEK	4	1
DHX9	4	1
DKFZp434E079	4	1
DKFZp434E2321	4	1
DKFZp434G1035	4	1
DKFZp434L081	4	1
DKFZp434O171	4	1
DKFZp434P211	4	1
DKFZp564A2282	4	1
DKFZp564E242	4	1
DKFZP566F2124	4	1
DKFZp586B1621	4	1
DKFZp667K0918	4	1
DKFZp686B1310	4	1
DKFZp686F1293	4	1
DKFZp686G1646	4	1
DKFZp686G21125	4	1
DKFZp686H16106	4	1
DKFZp686I0746	4	1
DKFZp686J162	4	1
DKFZp686M216	4	1
DKFZp686M24262	4	1
DKFZp686P12242	4	1
DKFZp686P22161	4	1
DKFZp761B2210	4	1
DKFZp761L1023	4	1
DKFZp761N202	4	1
DKFZp762L056	4	1
DKFZp781A1532	4	1
DKFZp781J13156	4	1
DKFZp781N1049	4	1
DKFZp781O2021	4	1
DLX3	4	1
DOS	4	1
DPH1	4	1
DUSP15	4	1
DYNC1H1	4	1
dystrophin	4	1
ECM29	4	1
EFNB3	4	1
EIF3S4	4	1
ELFN1	4	1
ERV3-1	4	1
EXOC3L2	4	1
FAM102B	4	1
FAM115A	4	1
FAM181B	4	1
FAM189A1	4	1
FAM205A	4	1
FAM27A	4	1
FAM43A	4	1
FAM75A2	4	1
FBXO45	4	1
FKSG58	4	1
FLG2	4	1
FLJ00011	4	1
FLJ00077	4	1
FLJ00198	4	1
FLJ00279	4	1
FLJ00353	4	1
FOXL2	4	1
FRAP1	4	1
FRRS1L	4	1
FZD1	4	1
FZD3	4	1
GABRD	4	1
GATA-4	4	1
GBP2	4	1
GCC1	4	1
GDF7	4	1
gene	4	1
GIMAP2	4	1
GIPC3	4	1
GJA8	4	1
GKN3P	4	1
GLB1L3	4	1
GOLGA8Q	4	1
GPR123	4	1
GPR75-ASB3	4	1
GRIP2	4	1
GRP	4	1
GSK3A	4	1
GUCA1A	4	1
hCG_1739398	4	1
hCG_1741805	4	1
hCG_1810810	4	1
hCG_1818547	4	1
HCN2	4	1
HEL-S-106	4	1
HEL-S-73	4	1
HEL37	4	1
HIF1AN	4	1
HIP1	4	1
HLA-DQB2	4	1
HNRNPD	4	1
HOM-TES-103	4	1
HOXD9	4	1
HS6ST3	4	1
HSPBP1	4	1
HTATIP2	4	1
HuD11lambda	4	1
IBRDC1	4	1
IGF2	4	1
IL17RE	4	1
IMUP	4	1
INSM1	4	1
IRS1	4	1
ISY1-RAB43	4	1
KDM7A	4	1
KIAA0323	4	1
KIAA1946	4	1
KIAA2012	4	1
KIF3B	4	1
LAMC1	4	1
LAP3	4	1
LBX1	4	1
LHB	4	1
LMO6	4	1
LOC100133400	4	1
LOC100510707	4	1
LOC100652758	4	1
LOC101060464	4	1
LOC101927322	4	1
LOC101928192	4	1
LOC101928991	4	1
LOC101929264	4	1
LOC101929587	4	1
LOC101929773	4	1
LOC101929886	4	1
LOC101930171	4	1
LOC102723975	4	1
LOC102724631	4	1
LOC102724641	4	1
LOC102724994	4	1
LOC102725205	4	1
LOC389199	4	1
LOC441476	4	1
LY75	4	1
MADH5	4	1
MARK3	4	1
MCUR1	4	1
MED13	4	1
MESDC2	4	1
MEX3C	4	1
MLK4	4	1
MLLT4-AS1	4	1
MPO	4	1
Mprip-Ntrk1	4	1
MRPL36	4	1
MSLN	4	1
MST148	4	1
MT-ND5	4	1
MYBPC2	4	1
MYH13	4	1
MYH9	4	1
MYL5	4	1
NCOR2	4	1
ndh5	4	1
NELL2	4	1
NKAP	4	1
NKX2-4	4	1
NKX3-2	4	1
NPFFR1	4	1
NR2F6	4	1
NRGN	4	1
NTSR1	4	1
NUDT18	4	1
NUFIP2	4	1
OK/KNS-cl.7	4	1
PAX2	4	1
PCSK1N	4	1
PCSK4	4	1
PDZGEF1	4	1
PERQ1	4	1
PEX13	4	1
PHF15	4	1
PI4KB	4	1
PIG45	4	1
PLCL2	4	1
PLEC1	4	1
PLEKHG4B	4	1
POTEI	4	1
POU3F2	4	1
POU5F2	4	1
PPP1R14B	4	1
PRIC285	4	1
PTPLB	4	1
PTRH1	4	1
RB1	4	1
RBMS3	4	1
RBMXL1	4	1
RBP3	4	1
RBX1	4	1
RHBDF1	4	1
RNF152	4	1
RNF25	4	1
RNPC3	4	1
RPA2	4	1
RPLP0	4	1
RRAD	4	1
RRP9	4	1
RSC1A1	4	1
RTBDN	4	1
RTF1	4	1
RUSC1-AS1	4	1
S100A10	4	1
SBP	4	1
SCAF1	4	1
SCARA3	4	1
SCT	4	1
SERTAD4-AS1	4	1
SHISA2	4	1
SIK2	4	1
SIM1	4	1
SIM2	4	1
SKIDA1	4	1
SLC13A5	4	1
SLC21A8	4	1
SLC25A17	4	1
SLC25A42	4	1
SLC2A11	4	1
SLC35E1	4	1
SLIRP	4	1
SMO	4	1
SNX26	4	1
SOCS6	4	1
SOWAHA	4	1
SOX18	4	1
SPATA31A2	4	1
SPEN	4	1
STOX2	4	1
STXBP2	4	1
SYT5	4	1
TANGO2	4	1
TANGO6	4	1
TCEB3	4	1
TCEB3C	4	1
TCEB3CL	4	1
TCEB3CL2	4	1
TIGD5	4	1
TLR2	4	1
TMCC1	4	1
TMX3	4	1
TPGS1	4	1
TRMT10A	4	1
TSPYL4	4	1
TTI1	4	1
TWIST1	4	1
UNQ2491	4	1
UNQ2565	4	1
UNQ5929	4	1
URB1	4	1
VNN1	4	1
VSIG8	4	1
VTN	4	1
WDR45	4	1
WFS1	4	1
WIPF2	4	1
WUGSC:H_248O15.1	4	1
XRCC5	4	1
YY2	4	1
ZBTB4	4	1
ZC3H3	4	1
ZCCHC12	4	1
ZHX2	4	1
ZIC1	4	1
ZMPSTE24	4	1
ZNF207	4	1
ZNF280A	4	1
ZNF334	4	1
ZNF622	4	1
ZNF772	4	1
ZUFSP	4	1
PLEC	3.90909	22
AFAP1L2	3.88235	17
ALK	3.88235	17
KCNQ2	3.86667	15
CNDP2	3.84615	13
GSE1	3.84615	13
NCOR1	3.83333	24
EHMT1	3.83333	12
KIAA1217	3.82857	35
CADPS	3.82609	23
MAGI1	3.81818	22
UMODL1	3.81818	11
BAZ2A	3.8	10
MAP7D2	3.8	10
PPP1R9A	3.8	10
PRDM16	3.8	10
SCEL	3.8	10
TLR1	3.8	10
DMXL2	3.77778	9
MYT1L	3.77778	9
PCNX	3.77778	9
PLEKHA7	3.77778	9
RAPGEF2	3.77778	9
CPSF7	3.75	8
LENG8	3.75	8
MTR	3.75	8
CACNA1C	3.73333	30
DOCK10	3.73333	15
ABCA1	3.72727	11
BCAS1	3.71429	14
KIF1A	3.71429	14
TRIP12	3.71429	14
FUS	3.71429	7
GLI2	3.71429	7
PLXNA3	3.71429	7
PPARGC1B	3.71429	7
WIZ	3.69231	13
PCM1	3.68	25
PAM	3.66667	12
ARID5A	3.66667	6
C12orf55	3.66667	6
C9orf173	3.66667	6
SOCS2	3.66667	6
USP33	3.66667	6
CTBP1	3.63636	11
ACTA1	3.6	5
ADAD2	3.6	5
ANKRD11	3.6	5
APC2	3.6	5
ATP2B4	3.6	5
CD3EAP	3.6	5
DGKH	3.6	5
EXOC1	3.6	5
GGT7	3.6	5
JADE1	3.6	5
LOC102724862	3.6	5
MAP1A	3.6	5
NDUFS7	3.6	5
PDGFA	3.6	5
PRAM1	3.6	5
PRICKLE3	3.6	5
PTBP2	3.6	5
SMARCD1	3.6	5
TIE1	3.6	5
TNKS1BP1	3.6	5
YLPM1	3.6	5
ZFHX2	3.6	5
ZNF423	3.6	5
MTMR1	3.57143	14
KDM1A	3.55556	9
KDM1B	3.55556	9
MLLT6	3.55556	9
SEC16A	3.55556	9
SUCO	3.55556	9
PPP2R1B	3.53846	13
CEP170	3.52941	17
SRGAP2	3.5	12
GPD1L	3.5	8
NCOA7	3.5	8
A2M	3.5	4
ADAMTSL2	3.5	4
AIM1L	3.5	4
ASB14	3.5	4
CNGB1	3.5	4
DACT1	3.5	4
DPYSL2	3.5	4
DYNC2H1	3.5	4
EPC2	3.5	4
FAM179B	3.5	4
GLI1	3.5	4
IDH2	3.5	4
KCNH3	3.5	4
KLHDC10	3.5	4
LCORL	3.5	4
NBEAL2	3.5	4
OSBPL7	3.5	4
PHKB	3.5	4
PPIL2	3.5	4
PPP1R13B	3.5	4
PPP1R37	3.5	4
RILP	3.5	4
SEMA4C	3.5	4
SLCO1B3	3.5	4
SPTB	3.5	4
SYBU	3.5	4
UBQLN4	3.5	4
WDR11	3.5	4
WRNIP1	3.5	4
CSPG4	3.5	2
SETD1A	3.5	2
ARID4A	3.42857	7
CACNA1D	3.42857	7
CD55	3.42857	7
MYO9A	3.42857	7
RAB18	3.42857	7
RAF1	3.42857	7
UBE3A	3.42857	7
UHRF1BP1L	3.42857	7
CEP164	3.41176	17
WNK2	3.4	20
ARHGAP33	3.4	10
BRPF3	3.4	10
MTCL1	3.4	5
TNXB	3.4	5
PLCH2	3.375	8
MCF2L	3.36364	22
POU5F1P4	3.35294	34
GRIP1	3.33333	18
AIP	3.33333	15
EIF4ENIF1	3.33333	12
YIF1B	3.33333	12
INPP5J	3.33333	9
MOV10L1	3.33333	9
ACLY	3.33333	6
CDH11	3.33333	6
GLCCI1	3.33333	6
PSMD2	3.33333	6
PTPRN2	3.33333	6
SYNE1	3.33333	6
TENM3	3.33333	6
ADCY2	3.33333	3
ALYREF	3.33333	3
ANKRD32	3.33333	3
ANKRD50	3.33333	3
ANKRD62	3.33333	3
BATF2	3.33333	3
BORA	3.33333	3
CASP4	3.33333	3
CC2D2A	3.33333	3
DCAF13	3.33333	3
DDX10	3.33333	3
ERVK6	3.33333	3
FAM21B	3.33333	3
FIS1	3.33333	3
FUT10	3.33333	3
GOLGA1	3.33333	3
HDX	3.33333	3
HPS5	3.33333	3
KCNK5	3.33333	3
KIRREL2	3.33333	3
LOC102724965	3.33333	3
LRRC17	3.33333	3
LRRC8E	3.33333	3
MED25	3.33333	3
MYO1A	3.33333	3
MYOM2	3.33333	3
MYOM3	3.33333	3
NPHP3	3.33333	3
PACS1	3.33333	3
POLR2A	3.33333	3
REST	3.33333	3
RGPD5	3.33333	3
RIN1	3.33333	3
RNF31	3.33333	3
SDK1	3.33333	3
SMAD5	3.33333	3
SMG5	3.33333	3
SMTNL1	3.33333	3
SNX27	3.33333	3
THOP1	3.33333	3
TMEM95	3.33333	3
TRANK1	3.33333	3
TSKS	3.33333	3
UGT2B10	3.33333	3
VAT1	3.33333	3
VPS13B	3.33333	3
ZC2HC1A	3.33333	3
ZCCHC2	3.33333	3
ZNF747	3.33333	3
TTC21A	3.27273	11
SYNRG	3.26316	19
SYTL2	3.26316	19
MAPT	3.25	40
STRC	3.25	8
UTRN	3.25	8
ZNF462	3.25	8
ITSN1	3.23077	13
ARHGAP21	3.2	10
ATM	3.2	10
MLH3	3.2	10
APOB	3.2	5
ASAP3	3.2	5
BTAF1	3.2	5
C12orf66	3.2	5
CCDC180	3.2	5
COL25A1	3.2	5
DENND1C	3.2	5
DENND4A	3.2	5
DNAH11	3.2	5
FAM168A	3.2	5
HSPA4L	3.2	5
INPPL1	3.2	5
LAMA5	3.2	5
MUC19	3.2	5
MYO18A	3.2	5
NRBP2	3.2	5
PAIP1	3.2	5
PYCR1	3.2	5
RAB11FIP5	3.2	5
REV1	3.2	5
SEC24B	3.2	5
SLC27A1	3.2	5
TEX9	3.2	5
WDR44	3.2	5
C5orf42	3.16667	12
NOL8	3.16667	12
NR1H3	3.16667	12
LOC101929070	3.14286	35
AAK1	3.14286	7
BBS4	3.14286	7
DFNB31	3.14286	7
ITSN2	3.14286	7
PARP15	3.14286	7
PFAS	3.14286	7
PHACTR2	3.14286	7
SH2B1	3.14286	7
SYNPO2	3.14286	7
XIRP2	3.14286	7
ATPAF1	3.11111	9
FRMD5	3.11111	9
IL17RB	3.11111	9
MYEF2	3.11111	9
BRSK2	3.09091	11
DOCK4	3.09091	11
MAP9	3.09091	11
ZNF384	3.09091	11
IFFO1	3.07692	13
KANSL3	3.06667	15
BAG6	3	34
THADA	3	16
LOC102725013	3	12
SLC4A7	3	12
KDM4C	3	10
DCAF5	3	8
HMCN2	3	8
IFT74	3	8
SLAIN1	3	8
SLC24A1	3	8
AKAP7	3	6
CARD14	3	6
CBR4	3	6
CCKBR	3	6
CLMN	3	6
COL23A1	3	6
CPNE4	3	6
DAB2	3	6
DPYSL5	3	6
FOLH1	3	6
GRM5	3	6
HSD17B1	3	6
KCTD10	3	6
KIAA0368	3	6
KIF7	3	6
MED16	3	6
MUC5AC	3	6
NUMA1	3	6
OTOF	3	6
PFKL	3	6
PHLDB3	3	6
PLEKHG3	3	6
POLR1A	3	6
SLC30A5	3	6
CDK12	3	5
ABAT	3	4
AGGF1	3	4
AKAP8	3	4
ASB2	3	4
C19orf26	3	4
CBFB	3	4
CEP89	3	4
COL14A1	3	4
DNAAF1	3	4
FAM160A2	3	4
FBN3	3	4
FRMPD4	3	4
HERC1	3	4
KANK2	3	4
LOC102724073	3	4
MEGF8	3	4
MUC8	3	4
NACA	3	4
NES	3	4
NUP54	3	4
PLXNB2	3	4
PPP1R32	3	4
PROM2	3	4
RAB24	3	4
SCO1	3	4
SIGLEC11	3	4
SMARCD2	3	4
SMTNL2	3	4
SPECC1L	3	4
TNS3	3	4
TTLL6	3	4
USP43	3	4
WDFY3	3	4
ZKSCAN1	3	4
ZNF777	3	4
ZNF780A	3	4
ASL	3	3
EPPK1	3	3
FCER1A	3	3
PHF2	3	3
SMARCA2	3	3
2017-03-08	3	2
ACTG2	3	2
ARHGEF9	3	2
BAIAP2L2	3	2
BCL7A	3	2
BHLHE41	3	2
BUB1B	3	2
CASC3	3	2
CCER2	3	2
CGNL1	3	2
CHSY1	3	2
CPA2	3	2
CPXCR1	3	2
CYB5D2	3	2
DBX1	3	2
EEF2	3	2
EML6	3	2
ERVK-5	3	2
ESCO1	3	2
FAM111B	3	2
FAM126A	3	2
FAM171B	3	2
FLJ44313	3	2
FSIP2	3	2
GALNT9	3	2
GATA3	3	2
GOLGA8F	3	2
IGSF22	3	2
KIAA0406	3	2
KIAA1466	3	2
KIAA1529	3	2
KIDINS220	3	2
LAGE3	3	2
LAMB3	3	2
LOC102723502	3	2
LRRC9	3	2
LRRK1	3	2
mih1/Tx	3	2
MROH5	3	2
MRPL15	3	2
MRPL16	3	2
NACAD	3	2
NAT8B	3	2
NFKB2	3	2
NOP14	3	2
NUDT16L1	3	2
ONECUT1	3	2
OXTR	3	2
PDE4B	3	2
PDE4D	3	2
PLVAP	3	2
POTEB2	3	2
POU5F1	3	2
POU5F1P1	3	2
PROC	3	2
PRPF39	3	2
PTCD3	3	2
RAB11FIP2	3	2
RPL14	3	2
SAMD1	3	2
SFRS8	3	2
SLC34A3	3	2
SMPD1	3	2
SNX2	3	2
SPATA31A1	3	2
SSC5D	3	2
TCF7L2	3	2
THSD4	3	2
TMEM261	3	2
TTN	3	2
TXNIP	3	2
UGGT2	3	2
ZNF671	3	2
ZNF784	3	2
ZRANB2	3	2
ABCC11	3	1
C4orf21	3	1
DKFZp781B0869	3	1
EXOC8	3	1
FLJ00119	3	1
HLA-DQB3	3	1
LOC101928356	3	1
LOC102723553	3	1
MED22	3	1
PTPsigma	3	1
ST8SIA3	3	1
SNAP91	2.95238	21
SORBS1	2.95	40
LRCH3	2.92308	13
MARK2	2.92308	13
CCDC88A	2.90909	11
EBF3	2.90909	11
LOC102724197	2.90909	11
MTHFD1L	2.90909	11
C3orf67	2.88889	9
PTPRS	2.88462	26
UBAP2L	2.85714	21
FAM149A	2.85714	14
CGN	2.85714	7
CLTC	2.85714	7
GPX4	2.85714	7
HMGCLL1	2.85714	7
JADE2	2.85714	7
NBPF10	2.85714	7
PLEKHA8	2.85714	7
PSG4	2.85714	7
OBSCN	2.83333	6
ATP7B	2.82353	17
PDE4DIP	2.8	30
DPF1	2.8	15
NAV1	2.8	10
NRAP	2.8	10
PHF8	2.8	10
ACAD10	2.8	5
ATF7IP2	2.8	5
BMP1	2.8	5
CTDSP1	2.8	5
DCLK2	2.8	5
DDX3Y	2.8	5
IL20RA	2.8	5
ITPR3	2.8	5
KIAA0753	2.8	5
KLF1	2.8	5
NUBP2	2.8	5
PPP1R3F	2.8	5
RASAL1	2.8	5
RGS11	2.8	5
RNF213	2.8	5
SCN9A	2.8	5
SYNM	2.8	5
TBC1D2B	2.8	5
TCIRG1	2.8	5
TMC8	2.8	5
TPR	2.8	5
WDSUB1	2.8	5
AGAP3	2.75	8
BCR/ABL	2.75	8
CUX1	2.75	8
HUWE1	2.75	8
PHKG2	2.75	8
SGSH	2.75	8
TNRC6A	2.75	8
ABCA2	2.72727	11
ACTN1	2.72727	11
MTO1	2.72727	11
STIM2	2.72727	11
INPP5B	2.71429	7
ARVCF	2.66667	15
LOC101930300	2.66667	15
SHKBP1	2.66667	12
AURKB	2.66667	9
GLP2R	2.66667	9
MAP7	2.66667	9
PKMYT1	2.66667	9
PODNL1	2.66667	9
RRBP1	2.66667	9
CCDC108	2.66667	6
CCSER1	2.66667	6
CUL4B	2.66667	6
EIF4B	2.66667	6
FLG	2.66667	6
GTF3C2	2.66667	6
KMT2E	2.66667	6
LRRC37B	2.66667	6
MIA3	2.66667	6
RABL6	2.66667	6
SIPA1L1	2.66667	6
TAOK2	2.66667	6
TASP1	2.66667	6
TBXAS1	2.66667	6
USF2	2.66667	6
ADAM19	2.66667	3
ADAMTS8	2.66667	3
ANKUB1	2.66667	3
ANPEP	2.66667	3
BCR	2.66667	3
BTBD19	2.66667	3
C1orf228	2.66667	3
C9orf171	2.66667	3
CCDC68	2.66667	3
CMPK1	2.66667	3
CPEB1	2.66667	3
CUBN	2.66667	3
DENND6B	2.66667	3
DUS3L	2.66667	3
FARSA	2.66667	3
FIBP	2.66667	3
GAD2	2.66667	3
GALM	2.66667	3
IFI27L1	2.66667	3
IFIT2	2.66667	3
IPO8	2.66667	3
KCTD2	2.66667	3
KNTC1	2.66667	3
LMLN	2.66667	3
LOC100506944	2.66667	3
LRRC31	2.66667	3
MAP3K19	2.66667	3
MCOLN1	2.66667	3
MDGA2	2.66667	3
NOTCH4	2.66667	3
NPIPB3	2.66667	3
NUP35	2.66667	3
PTPMT1	2.66667	3
SATL1	2.66667	3
SFTPA2	2.66667	3
SH2D3C	2.66667	3
SMIM20	2.66667	3
SRM	2.66667	3
STX12	2.66667	3
SUSD5	2.66667	3
SZRD1	2.66667	3
TDRD7	2.66667	3
TIE	2.66667	3
USP34	2.66667	3
USPL1	2.66667	3
WWC3	2.66667	3
XKR6	2.66667	3
ZFHX1B	2.66667	3
ZNF775	2.66667	3
ZSCAN25	2.66667	3
ABI2	2.64516	31
DGKZ	2.625	16
ANK3	2.60606	33
HLA-DQB1	2.6	50
CASP7	2.6	10
ETV1	2.6	10
SYNPO	2.6	5
USP19	2.58333	24
ACSBG1	2.57143	7
AGAP1	2.57143	7
ANKRD24	2.57143	7
C7orf50	2.57143	7
CCT3	2.57143	7
CRAT	2.57143	7
DNM3	2.57143	7
FAM129C	2.57143	7
MAPK7	2.57143	7
MIEF2	2.57143	7
PPP3CB	2.57143	7
RBM42	2.57143	7
RGL2	2.57143	7
ZNF720	2.57143	7
KLHL5	2.54546	11
SHC1	2.54546	11
ABR	2.5	16
TRPT1	2.5	12
HMGXB4	2.5	8
LRRC27	2.5	8
MAPK8	2.5	8
MAPK8IP3	2.5	8
NDUFAF7	2.5	8
PRR5L	2.5	8
SSBP4	2.5	8
ACTB	2.5	4
AK9	2.5	4
ALDH1L1	2.5	4
ALKBH8	2.5	4
ARMC2	2.5	4
BOD1	2.5	4
BRD9	2.5	4
CLCN5	2.5	4
CPA5	2.5	4
CREBRF	2.5	4
EDEM2	2.5	4
ESAM	2.5	4
FLI1	2.5	4
GPR146	2.5	4
GTPBP2	2.5	4
IGFBP6	2.5	4
IMPA2	2.5	4
ITCH	2.5	4
KLHL21	2.5	4
KNSTRN	2.5	4
NLN	2.5	4
NRL	2.5	4
P2RX2	2.5	4
PDLIM4	2.5	4
PHACTR3	2.5	4
PLXNA4	2.5	4
PRR14	2.5	4
RACGAP1	2.5	4
RBM17	2.5	4
TYK2	2.5	4
USP35	2.5	4
WSCD1	2.5	4
ZBP1	2.5	4
ZC3H10	2.5	4
ZNF140	2.5	4
ARHGEF2	2.47059	17
ARL13B	2.44444	9
BZW1	2.44444	9
GGT2	2.44444	9
RPH3AL	2.44444	9
SCAP	2.44444	9
UACA	2.44444	9
TCF4	2.40741	27
SYT14	2.4	10
AIFM1	2.4	5
EFTUD2	2.4	5
ERICH3	2.4	5
FERMT3	2.4	5
FOLR3	2.4	5
HOXC6	2.4	5
KLK11	2.4	5
LTBP3	2.4	5
MFNG	2.4	5
MPP6	2.4	5
MTHFD2	2.4	5
MYRIP	2.4	5
NDUFA13	2.4	5
POTEB	2.4	5
RASAL2	2.4	5
RBMX	2.4	5
SLC6A16	2.4	5
SLC7A8	2.4	5
STAG1	2.4	5
SYNGR1	2.4	5
TAF4B	2.4	5
TMPRSS11A	2.4	5
UBA2	2.4	5
ZC3H12A	2.4	5
ZNF292	2.4	5
ZNF451	2.4	5
DNM1L	2.36364	11
ANKMY1	2.33333	12
SH3BP2	2.33333	12
ALDH3A1	2.33333	6
BDP1	2.33333	6
C12orf42	2.33333	6
CMTM3	2.33333	6
CYP2R1	2.33333	6
DNAJA4	2.33333	6
DPP3	2.33333	6
GREB1	2.33333	6
HSPA12B	2.33333	6
INO80C	2.33333	6
MPP1	2.33333	6
MYO1F	2.33333	6
PARVB	2.33333	6
PGM2	2.33333	6
PHKG1	2.33333	6
POLR1C	2.33333	6
SIK3	2.33333	6
SLC16A14	2.33333	6
SSH3	2.33333	6
WNK4	2.33333	6
LPPR2	2.33333	3
RNF144B	2.33333	3
ZDHHC18	2.33333	3
AMHR2	2.30769	13
PLEKHA6	2.28571	21
PGAP2	2.28571	14
ARHGAP44	2.28571	7
ARSE	2.28571	7
ATP8B4	2.28571	7
C14orf79	2.28571	7
CANT1	2.28571	7
DONSON	2.28571	7
ELMO2	2.28571	7
FAM193B	2.28571	7
GCC2	2.28571	7
GIGYF2	2.28571	7
GRM4	2.28571	7
IL31RA	2.28571	7
ITIH1	2.28571	7
LAYN	2.28571	7
MSANTD2	2.28571	7
NPAS2	2.28571	7
NRXN2	2.28571	7
OSBP2	2.28571	7
PDE4A	2.28571	7
[truncated: 5,565 more rows]
